# Supplementary material for: Transcriptome analysis of yellow passion fruit in response to cucumber mosaic virus infection
Source: PLoS One. 2021 Feb 24;16(2):e0247127. doi: 10.1371/journal.pone.0247127 (PMC7904197; doi:10.1371/journal.pone.0247127)
Supplement: S1 Data — (XLS) [file pone.0247127.s012.xls]

#ID	CK1_Count	CK2_Count	CK3_Count	CMV1_Count	CMV2_Count	CMV3_Count	CK1_FPKM	CK2_FPKM	CK3_FPKM	CMV1_FPKM	CMV2_FPKM	CMV3_FPKM	FDR	log2FC	regulated	COG_class	COG_class_annotation	GO_annotation	KEGG_annotation	KOG_class	KOG_class_annotation	Pfam_annotation	Swissprot_annotation	eggNOG_class	eggNOG_class_annotation	nr_annotation
c26714.graph_c0	2	2	0	575	282	495	0.05	0.05	0	19.19	9.16	15.69	7.97E-50	6.602426996	up	[G]	Carbohydrate transport and metabolism	Molecular Function: 6-phosphofructokinase activity (GO:0003872);; Molecular Function: ATP binding (GO:0005524);; Cellular Component: cytoplasm (GO:0005737);; Biological Process: fructose 6-phosphate metabolic process (GO:0006002);; Molecular Function: metal ion binding (GO:0046872);; Biological Process: glycolytic process through fructose-6-phosphate (GO:0061615);;	K00850|0|jcu:105631524|K00850 6-phosphofructokinase 1 [EC:2.7.1.11] | (RefSeq) ATP-dependent 6-phosphofructokinase 6-like	[G]	Carbohydrate transport and metabolism	Phosphofructokinase	ATP-dependent 6-phosphofructokinase 3 OS=Arabidopsis thaliana OX=3702 GN=PFK3 PE=1 SV=1	G	Carbohydrate transport and metabolism	ATP-dependent 6-phosphofructokinase 6-like [Hevea brasiliensis]
c29886.graph_c1	3	0	2	323	486	290	0.15	0	0.13	22.52	33.35	19.54	2.79E-50	6.347411765	up	[Q]	Secondary metabolites biosynthesis, transport and catabolism	Molecular Function: carboxymethylenebutenolidase activity (GO:0008806);;	--	[R]	General function prediction only	Dienelactone hydrolase family	Endo-1,3;1,4-beta-D-glucanase OS=Zea mays OX=4577 PE=1 SV=1	Q	Secondary metabolites biosynthesis, transport and catabolism	PREDICTED: endo-1,3;1,4-beta-D-glucanase isoform X2 [Ricinus communis]
c22686.graph_c0	0	0	0	111	50	74	0	0	0	2.55	1.57	3	3.46E-18	4.864586988	up	--	--	--	K14972|1.39678e-65|jcu:105631648|K14972 PAX-interacting protein 1 | (RefSeq) mediator of RNA polymerase II transcription subunit 15a-like	--	--	--	Mediator of RNA polymerase II transcription subunit 15a OS=Arabidopsis thaliana OX=3702 GN=MED15A PE=1 SV=1	--	--	mediator of RNA polymerase II transcription subunit 15a-like isoform X1 [Hevea brasiliensis]
c27150.graph_c0	0	2	0	66	90	111	0	0.05	0	1.95	2.58	3.14	3.71E-21	4.857327557	up	[O]	Posttranslational modification, protein turnover, chaperones	Molecular Function: ATP binding (GO:0005524);;	K09489|0|pop:POPTR_0008s15140g|K09489 heat shock 70kDa protein 4 | (RefSeq) POPTRDRAFT_657150; heat shock protein 70	[O]	Posttranslational modification, protein turnover, chaperones	Hsp70 protein;; MreB/Mbl protein	Heat shock 70 kDa protein 8 OS=Arabidopsis thaliana OX=3702 GN=HSP70-8 PE=1 SV=1	O	Posttranslational modification, protein turnover, chaperones	PREDICTED: heat shock 70 kDa protein 8-like isoform X2 [Populus euphratica]
c25117.graph_c0	4	3	5	191	138	201	0.14	0.11	0.24	9.78	6.93	9.89	2.16E-31	4.783033214	up	--	--	--	--	--	--	WRKY DNA -binding domain	Probable WRKY transcription factor 45 OS=Arabidopsis thaliana OX=3702 GN=WRKY45 PE=1 SV=1	--	--	hypothetical protein POPTR_0015s11130g [Populus trichocarpa]
c22061.graph_c1	5	3	2	48	259	301	0.25	0.17	0.13	3.34	17.73	20.24	1.06E-19	4.587418404	up	[H]	Coenzyme transport and metabolism	Cellular Component: cytosol (GO:0005829);; Biological Process: response to stress (GO:0006950);; Biological Process: thiamine biosynthetic process (GO:0009228);; Cellular Component: chloroplast stroma (GO:0009570);; Molecular Function: oxidoreductase activity (GO:0016491);; Biological Process: thiazole biosynthetic process (GO:0052837);; Biological Process: oxidation-reduction process (GO:0055114…	K03146|1.40185e-177|jcu:105632894|K03146 thiamine thiazole synthase | (RefSeq) thiamine thiazole synthase, chloroplastic	[R]	General function prediction only	Thi4 family;; FAD binding domain;; FAD dependent oxidoreductase;; NAD(P)-binding Rossmann-like domain	Thiamine thiazole synthase 2, chloroplastic OS=Vitis vinifera OX=29760 GN=THI1-2 PE=3 SV=1	H	Coenzyme transport and metabolism	thiamine thiazole synthase, chloroplastic-like [Manihot esculenta]
c33066.graph_c0	20	6	4	214	253	462	1.19	0.4	0.31	17.94	20.98	37.7	9.80E-31	4.510633602	up	--	--	--	--	--	--	--	--	S	Function unknown	hypothetical protein CFOL_v3_12275 [Cephalotus follicularis]
c12880.graph_c0	1	1	1	55	213	41	0.03	0.03	0.04	2.29	8.66	1.63	1.72E-14	4.330027576	up	[E]	Amino acid transport and metabolism	Biological Process: lysine biosynthetic process via diaminopimelate (GO:0009089);; Molecular Function: L,L-diaminopimelate aminotransferase activity (GO:0010285);; Molecular Function: pyridoxal phosphate binding (GO:0030170);;	K10206|0|pop:POPTR_0002s09210g|K10206 LL-diaminopimelate aminotransferase [EC:2.6.1.83] | (RefSeq) POPTRDRAFT_710171; hypothetical protein	[E]	Amino acid transport and metabolism	Aminotransferase class I and II;; Allinase	Aminotransferase ALD1, chloroplastic OS=Arabidopsis thaliana OX=3702 GN=ALD1 PE=1 SV=2	E	Amino acid transport and metabolism	hypothetical protein POPTR_002G091500v3 [Populus trichocarpa]
c19044.graph_c0	22	11	15	647	233	307	0.38	0.21	0.34	15.79	5.5	7.12	3.17E-25	4.213836368	up	--	--	--	--	--	--	WRKY DNA -binding domain	Probable WRKY transcription factor 47 OS=Arabidopsis thaliana OX=3702 GN=WRKY47 PE=1 SV=2	K	Transcription	probable WRKY transcription factor 47 [Hevea brasiliensis]
c22734.graph_c2	0	0	0	119	41	22	0	0	0	8.97	3.05	1.61	1.46E-11	4.10581873	up	[G]	Carbohydrate transport and metabolism	Molecular Function: beta-glucosidase activity (GO:0008422);; Biological Process: response to salt stress (GO:0009651);; Biological Process: response to hormone (GO:0009725);; Biological Process: glucosinolate catabolic process (GO:0019762);;	K01188|8.85815e-56|pop:POPTR_0001s23050g|K01188 beta-glucosidase [EC:3.2.1.21] | (RefSeq) hypothetical protein	[G]	Carbohydrate transport and metabolism	Glycosyl hydrolase family 1	Beta-glucosidase 13 OS=Oryza sativa subsp. japonica OX=39947 GN=BGLU13 PE=2 SV=2	G	Carbohydrate transport and metabolism	hypothetical protein POPTR_001G223200v3 [Populus trichocarpa]
c13267.graph_c0	9	6	3	147	143	121	0.73	0.55	0.32	16.7	16.22	13.57	3.15E-25	4.104462695	up	--	--	--	--	--	--	Wound-induced protein	--	S	Function unknown	hypothetical protein MANES_13G151900 [Manihot esculenta]
c33226.graph_c0	5	5	2	289	64	85	0.36	0.41	0.19	29.15	6.42	8.41	2.06E-14	4.051145323	up	--	--	--	--	[R]	General function prediction only	C2 domain	Protein C2-DOMAIN ABA-RELATED 2 OS=Arabidopsis thaliana OX=3702 GN=CAR2 PE=3 SV=1	S	Function unknown	protein C2-DOMAIN ABA-RELATED 1-like [Durio zibethinus]
c32905.graph_c0	75	59	72	981	3796	7894	4.39	3.9	5.51	80.9	309.2	632.56	3.54E-12	4.049039419	up	--	--	--	--	--	--	Dehydrin	Dehydrin DHN1 OS=Avicennia marina OX=82927 GN=DHN1 PE=1 SV=1	S	Function unknown	dehydrin Rab18-like [Jatropha curcas]
c15576.graph_c0	3	0	1	65	43	68	0.15	0	0.07	4.61	2.97	4.6	1.38E-13	3.976015295	up	--	--	--	K19038|6.08576e-48|pop:POPTR_0267s00200g|K19038 E3 ubiquitin-protein ligase ATL41 [EC:2.3.2.27] | (RefSeq) hypothetical protein	[O]	Posttranslational modification, protein turnover, chaperones	Ring finger domain;; RING-H2 zinc finger domain;; RING-like zinc finger;; Zinc finger, C3HC4 type (RING finger);; Anaphase-promoting complex subunit 11 RING-H2 finger;; Zinc finger, C3HC4 type (RING finger)	RING-H2 finger protein ATL40 OS=Arabidopsis thaliana OX=3702 GN=ATL40 PE=2 SV=1	O	Posttranslational modification, protein turnover, chaperones	hypothetical protein POPTR_0267s00200g [Populus trichocarpa]
c13411.graph_c0	1	2	3	111	49	58	0.09	0.21	0.36	14.39	6.38	7.49	2.74E-13	3.889074234	up	--	--	Biological Process: transcription, DNA-templated (GO:0006351);;	--	--	--	--	--	S	Function unknown	transcriptional factor NAC35 [Glycine max]
c22734.graph_c0	0	0	0	77	24	26	0	0	0	12.78	4.05	4.32	5.28E-10	3.837284586	up	[G]	Carbohydrate transport and metabolism	Molecular Function: beta-glucosidase activity (GO:0008422);; Biological Process: response to salt stress (GO:0009651);; Biological Process: response to hormone (GO:0009725);; Biological Process: glucosinolate catabolic process (GO:0019762);;	K01188|3.11453e-63|vvi:100241493|K01188 beta-glucosidase [EC:3.2.1.21] | (RefSeq) furcatin hydrolase	[G]	Carbohydrate transport and metabolism	Glycosyl hydrolase family 1	Furostanol glycoside 26-O-beta-glucosidase OS=Cheilocostus speciosus OX=49577 GN=F26G PE=1 SV=1	G	Carbohydrate transport and metabolism	cyanogenic beta-glucosidase [Nicotiana attenuata]
c24102.graph_c0	62	34	45	3689	876	1199	1.52	0.88	1.42	126.59	29.27	38.77	4.31E-11	3.830837316	up	--	--	Cellular Component: ubiquitin ligase complex (GO:0000151);; Biological Process: protein polyubiquitination (GO:0000209);; Cellular Component: cytoplasm (GO:0005737);; Molecular Function: ubiquitin conjugating enzyme binding (GO:0031624);; Biological Process: positive regulation of proteasomal ubiquitin-dependent protein catabolic process (GO:0032436);; Biological Process: protein ubiquitination i…	K11975|1.14307e-122|pop:POPTR_0001s07430g|K11975 E3 ubiquitin-protein ligase RNF144 [EC:2.3.2.27] | (RefSeq) zinc finger family protein	[O]	Posttranslational modification, protein turnover, chaperones	IBR domain, a half RING-finger domain;; Zinc finger, C3HC4 type (RING finger)	ATP-dependent RNA helicase DEAH12, chloroplastic OS=Arabidopsis thaliana OX=3702 GN=At5g10370 PE=3 SV=1	S	Function unknown	zinc finger family protein [Populus trichocarpa]
c30161.graph_c1	40	19	29	456	262	813	2.18	1.19	2.16	36.48	21.96	61.63	1.96E-24	3.823213817	up	--	--	Cellular Component: plasma membrane (GO:0005886);; Cellular Component: integral component of membrane (GO:0016021);;	--	--	--	Domain of unknown function (DUF588);; Domain of unknown function (DUF588)	CASP-like protein 1D1 OS=Ricinus communis OX=3988 GN=RCOM_0679870 PE=2 SV=1	S	Function unknown	CASP-like protein 1D1 [Hevea brasiliensis]
c28480.graph_c0	16	2	10	192	125	217	0.41	0.05	0.34	7.03	4.42	7.51	1.11E-19	3.812431593	up	--	--	Biological Process: defense response (GO:0006952);;	--	--	--	LURP-one-related;; LURP-one-related	Protein LURP-one-related 11 OS=Arabidopsis thaliana OX=3702 GN=At3g14260 PE=2 SV=1	S	Function unknown	hypothetical protein POPTR_0003s06980g [Populus trichocarpa]
c27723.graph_c0	0	0	0	87	17	29	0	0	0	5.72	1.07	1.72	2.23E-09	3.744548741	up	[HR]	Coenzyme transport and metabolism ;; General function prediction only	Molecular Function: non-membrane spanning protein tyrosine kinase activity (GO:0004715);; Cellular Component: peroxisome (GO:0005777);; Molecular Function: hydrolase activity (GO:0016787);; Biological Process: peptidyl-tyrosine phosphorylation (GO:0018108);;	--	[I]	Lipid transport and metabolism	alpha/beta hydrolase fold;; Alpha/beta hydrolase family;; Serine aminopeptidase, S33	--	S	Function unknown	PREDICTED: bifunctional epoxide hydrolase 2 [Ricinus communis]
c19744.graph_c0	6	5	6	122	98	92	0.12	0.11	0.15	3.31	2.58	2.36	8.08E-19	3.739532871	up	--	--	Cellular Component: integral component of membrane (GO:0016021);; Molecular Function: transferase activity, transferring glycosyl groups (GO:0016757);;	--	[S]	Function unknown	Protein of unknown function (DUF563)	--	S	Function unknown	uncharacterized protein JHL06B08.8 [Jatropha curcas]
c23877.graph_c1	13	16	2	104	154	253	0.63	0.62	0.26	5.69	8.01	13.09	1.25E-17	3.636639352	up	--	--	Biological Process: transcription, DNA-templated (GO:0006351);;	--	--	--	No apical meristem (NAM) protein	NAC domain-containing protein 100 OS=Arabidopsis thaliana OX=3702 GN=NAC100 PE=2 SV=1	--	--	NAC domain-containing protein 100 [Jatropha curcas]
c25030.graph_c0	9	7	17	294	168	119	0.44	0.36	1.05	19.85	11.08	7.77	5.60E-16	3.613327119	up	--	--	Biological Process: defense response (GO:0006952);; Cellular Component: membrane (GO:0016020);;	--	--	--	LURP-one-related;; LURP-one-related	Protein LURP-one-related 15 OS=Arabidopsis thaliana OX=3702 GN=At5g01750 PE=1 SV=1	S	Function unknown	LURP-one-like protein [Medicago truncatula]
c19501.graph_c0	990	651	818	8397	11035	9184	15.55	11.57	17.43	202.47	261.66	213.72	1.64E-75	3.580719122	up	[E]	Amino acid transport and metabolism	Molecular Function: cystathionine gamma-synthase activity (GO:0003962);; Molecular Function: pyridoxal phosphate binding (GO:0030170);;	K01761|5.9429e-142|pop:POPTR_0001s11350g|K01761 methionine-gamma-lyase [EC:4.4.1.11] | (RefSeq) POPTRDRAFT_709036; Cys/Met metabolism pyridoxal-phosphate-dependent enzyme family protein	[E]	Amino acid transport and metabolism	Cys/Met metabolism PLP-dependent enzyme;; Aminotransferase class I and II;; Aminotransferase class-V;; DegT/DnrJ/EryC1/StrS aminotransferase family;; Cys/Met metabolism PLP-dependent enzyme	Methionine gamma-lyase OS=Arabidopsis thaliana OX=3702 GN=MGL PE=1 SV=1	E	Amino acid transport and metabolism	Cys/Met metabolism pyridoxal-phosphate-dependent enzyme family protein [Populus trichocarpa]
c19612.graph_c0	6	1	1	2117	438	527	0.11	0.02	0.03	57.68	11.5	14.43	4.74E-08	3.559326971	up	--	--	Molecular Function: ribonuclease P activity (GO:0004526);; Cellular Component: nucleolar ribonuclease P complex (GO:0005655);; Molecular Function: metal ion binding (GO:0046872);; Biological Process: RNA phosphodiester bond hydrolysis, endonucleolytic (GO:0090502);;	--	--	--	XS domain	Protein SUPPRESSOR OF GENE SILENCING 3 OS=Solanum lycopersicum OX=4081 GN=SGS3 PE=1 SV=1	--	--	PREDICTED: protein SUPPRESSOR OF GENE SILENCING 3-like [Populus euphratica]
c20252.graph_c0	0	0	0	27	16	48	0	0	0	3.28	1.95	5.79	1.87E-08	3.550735289	up	--	--	Cellular Component: cytoplasm (GO:0005737);; Biological Process: metal ion transport (GO:0030001);; Molecular Function: transition metal ion binding (GO:0046914);; Biological Process: cellular transition metal ion homeostasis (GO:0046916);;	--	[P]	Inorganic ion transport and metabolism	Heavy-metal-associated domain	Heavy metal-associated isoprenylated plant protein 24 OS=Arabidopsis thaliana OX=3702 GN=HIPP24 PE=1 SV=1	S	Function unknown	hypothetical protein POPTR_0005s16490g [Populus trichocarpa]
c16955.graph_c0	9	11	8	75	149	199	0.36	0.49	0.42	4.48	8.15	10.96	1.03E-17	3.521448415	up	[R]	General function prediction only	Cellular Component: nucleus (GO:0005634);; Cellular Component: cytosol (GO:0005829);; Biological Process: cytokinin biosynthetic process (GO:0009691);; Molecular Function: hydrolase activity, hydrolyzing N-glycosyl compounds (GO:0016799);;	K06966|4.46163e-121|pop:POPTR_0006s22120g|K06966 uncharacterized protein | (RefSeq) POPTRDRAFT_653674; hypothetical protein	--	--	Possible lysine decarboxylase;; Arabinogalactan peptide	Cytokinin riboside 5&apos;-monophosphate phosphoribohydrolase LOG7 OS=Arabidopsis thaliana OX=3702 GN=LOG7 PE=1 SV=2	S	Function unknown	hypothetical protein POPTR_0006s22120g [Populus trichocarpa]
c33078.graph_c0	47	36	84	602	751	880	2.96	2.57	6.91	53.31	65.88	76.02	5.00E-27	3.519052411	up	--	--	Biological Process: proteolysis (GO:0006508);;	--	--	--	Trypsin and protease inhibitor	Kunitz trypsin inhibitor 1 OS=Arabidopsis thaliana OX=3702 GN=KTI1 PE=2 SV=1	--	--	PREDICTED: alpha-amylase/subtilisin inhibitor-like [Populus euphratica]
c29344.graph_c0	76	72	67	5144	1000	1599	1.68	1.74	1.91	164.76	30.58	48.09	7.54E-09	3.513087127	up	[R]	General function prediction only	Cellular Component: nucleus (GO:0005634);; Cellular Component: cytoplasm (GO:0005737);; Biological Process: dGTP catabolic process (GO:0006203);; Molecular Function: RNA methyltransferase activity (GO:0008173);; Molecular Function: dGTPase activity (GO:0008832);; Biological Process: tRNA methylation (GO:0030488);; Molecular Function: iron-sulfur cluster binding (GO:0051536);; Biological Process: …	--	[S]	Function unknown	HD domain	--	S	Function unknown	deoxynucleoside triphosphate triphosphohydrolase SAMHD1 homolog isoform X5 [Hevea brasiliensis]
c32912.graph_c0	10	5	3	113	86	77	0.56	0.32	0.22	8.91	6.73	5.89	3.29E-15	3.500860996	up	--	--	--	--	--	--	--	Cyclin-dependent protein kinase inhibitor SMR6 OS=Arabidopsis thaliana OX=3702 GN=SMR6 PE=1 SV=1	S	Function unknown	cyclin-dependent protein kinase inhibitor SMR6 [Manihot esculenta]
c28295.graph_c0	27	8	6	320	82	259	1.01	0.23	0.22	14.58	3.49	13	5.06E-13	3.493319599	up	--	--	Molecular Function: DNA binding (GO:0003677);; Cellular Component: nucleus (GO:0005634);; Biological Process: regulation of transcription, DNA-templated (GO:0006355);;	--	--	--	No apical meristem (NAM) protein	NAC domain-containing protein 100 OS=Arabidopsis thaliana OX=3702 GN=NAC100 PE=2 SV=1	S	Function unknown	NAC domain-containing protein 100-like [Manihot esculenta]
c22411.graph_c0	73	46	10	488	389	783	2.44	1.72	0.44	23.01	17.92	35.3	3.41E-19	3.491886529	up	[IQR]	Lipid transport and metabolism ;; Secondary metabolites biosynthesis, transport and catabolism ;; General function prediction only	Molecular Function: oxidoreductase activity (GO:0016491);; Biological Process: oxidation-reduction process (GO:0055114);;	K15095|1.20699e-137|pop:POPTR_0002s15770g|K15095 (+)-neomenthol dehydrogenase [EC:1.1.1.208] | (RefSeq) POPTRDRAFT_552142; hypothetical protein	[Q]	Secondary metabolites biosynthesis, transport and catabolism	short chain dehydrogenase;; Enoyl-(Acyl carrier protein) reductase;; KR domain	(+)-neomenthol dehydrogenase OS=Arabidopsis thaliana OX=3702 GN=SDR1 PE=1 SV=1	S	Function unknown	hypothetical protein POPTR_0002s15770g [Populus trichocarpa]
c30662.graph_c0	162	146	111	2226	1041	1494	3.53	3.67	3.09	78.26	32.25	45.96	5.57E-33	3.482152383	up	--	--	--	--	[R]	General function prediction only	Yippee zinc-binding/DNA-binding /Mis18, centromere assembly;; Yippee zinc-binding/DNA-binding /Mis18, centromere assembly	Protein yippee-like At4g27745 OS=Arabidopsis thaliana OX=3702 GN=At4g27745 PE=3 SV=2	S	Function unknown	PREDICTED: protein yippee-like At4g27745 [Ziziphus jujuba]
c27940.graph_c1	26	5	8	280	84	260	0.7	0.25	0.23	11.04	3.79	7.38	5.53E-13	3.472349499	up	--	--	Molecular Function: peroxidase activity (GO:0004601);; Cellular Component: extracellular region (GO:0005576);; Biological Process: response to oxidative stress (GO:0006979);; Molecular Function: heme binding (GO:0020037);; Biological Process: hydrogen peroxide catabolic process (GO:0042744);; Molecular Function: metal ion binding (GO:0046872);; Biological Process: oxidation-reduction process (GO:…	K00430|1.92417e-175|fve:101310594|K00430 peroxidase [EC:1.11.1.7] | (RefSeq) peroxidase 45-like	--	--	Peroxidase	Peroxidase 45 OS=Arabidopsis thaliana OX=3702 GN=PER45 PE=1 SV=1	G	Carbohydrate transport and metabolism	peroxidase domain-containing protein [Cephalotus follicularis]
c28955.graph_c0	5	6	7	1493	214	320	0.2	0.29	0.41	86.96	11.92	18.01	8.77E-08	3.470529268	up	[G]	Carbohydrate transport and metabolism	Biological Process: carbohydrate metabolic process (GO:0005975);; Molecular Function: beta-glucosidase activity (GO:0008422);; Cellular Component: plant-type cell wall (GO:0009505);; Molecular Function: scopolin beta-glucosidase activity (GO:0102483);; Biological Process: glycosyl compound metabolic process (GO:1901657);;	K01188|5.14319e-31|cic:CICLE_v10008012mg|K01188 beta-glucosidase [EC:3.2.1.21] | (RefSeq) hypothetical protein	[G]	Carbohydrate transport and metabolism	Glycosyl hydrolase family 1	Putative beta-glucosidase 41 OS=Arabidopsis thaliana OX=3702 GN=BGLU41 PE=3 SV=2	G	Carbohydrate transport and metabolism	putative beta-glucosidase 41 isoform X1 [Hevea brasiliensis]
c32876.graph_c0	18	27	7	339	93	329	0.59	1	0.3	15.76	4.22	14.62	7.09E-14	3.438211215	up	--	--	Cellular Component: integral component of membrane (GO:0016021);;	--	--	--	Family of unknown function (DUF716)	--	S	Function unknown	Family of Uncharacterized protein function [Theobroma cacao]
c16766.graph_c0	0	0	0	55	12	27	0	0	0	3.27	0.61	1.34	1.07E-07	3.422250515	up	[O]	Posttranslational modification, protein turnover, chaperones	Molecular Function: cysteine-type endopeptidase activity (GO:0004197);; Cellular Component: extracellular space (GO:0005615);; Cellular Component: lysosome (GO:0005764);; Biological Process: proteolysis involved in cellular protein catabolic process (GO:0051603);;	--	[O]	Posttranslational modification, protein turnover, chaperones	Papain family cysteine protease;; Cathepsin propeptide inhibitor domain (I29);; Peptidase C1-like family	Senescence-specific cysteine protease SAG12 OS=Arabidopsis thaliana OX=3702 GN=SAG12 PE=1 SV=1	O	Posttranslational modification, protein turnover, chaperones	hypothetical protein POPTR_0004s05510g [Populus trichocarpa]
c33173.graph_c0	62	34	36	263	464	922	17.86	11.65	12.73	103.45	194.65	394.64	5.38E-21	3.418677189	up	--	--	Cellular Component: mitochondrion (GO:0005739);; Biological Process: response to stress (GO:0006950);; Biological Process: response to abscisic acid (GO:0009737);;	--	--	--	Late embryogenesis abundant protein	Late embryogenesis abundant protein Lea5 OS=Citrus sinensis OX=2711 GN=LEA5 PE=2 SV=1	S	Function unknown	PREDICTED: late embryogenesis abundant protein Lea5 isoform X1 [Ricinus communis]
c13100.graph_c0	28	16	21	269	136	373	0.69	0.44	0.68	9.75	4.59	12.97	4.22E-18	3.338044194	up	[E]	Amino acid transport and metabolism	Molecular Function: glutamate decarboxylase activity (GO:0004351);; Biological Process: glutamate metabolic process (GO:0006536);; Cellular Component: plasmodesma (GO:0009506);; Molecular Function: pyridoxal phosphate binding (GO:0030170);;	K01580|0|pop:POPTR_0012s03610g|K01580 glutamate decarboxylase [EC:4.1.1.15] | (RefSeq) POPTRDRAFT_569405; hypothetical protein	[E]	Amino acid transport and metabolism	Pyridoxal-dependent decarboxylase conserved domain	Glutamate decarboxylase OS=Solanum lycopersicum OX=4081 PE=2 SV=1	E	Amino acid transport and metabolism	pyridoxal-dependent decarboxylase family protein [Populus trichocarpa]
c27331.graph_c0	8	9	5	116	82	84	0.2	0.25	0.16	4.03	2.77	2.77	4.65E-15	3.332721498	up	--	--	--	--	[R]	General function prediction only	Reverse transcriptase-like	Putative ribonuclease H protein At1g65750 OS=Arabidopsis thaliana OX=3702 GN=At1g65750 PE=3 SV=1	S	Function unknown	uncharacterized protein LOC107605009 [Arachis ipaensis]
c12761.graph_c0	5	1	2	70	35	51	0.37	0.08	0.19	7.17	3.57	5.13	8.85E-10	3.32910957	up	--	--	--	--	--	--	--	--	S	Function unknown	uncharacterized protein LOC110663195 [Hevea brasiliensis]
c32235.graph_c0	0	0	0	1496	467	275	0	0	0	37.07	11.19	6.05	5.55E-07	3.326280846	up	--	--	Molecular Function: RNA binding (GO:0003723);; Molecular Function: ATP binding (GO:0005524);; Biological Process: RNA processing (GO:0006396);; Molecular Function: mRNA methyltransferase activity (GO:0008174);; Molecular Function: hydrolase activity, acting on acid anhydrides (GO:0016817);; Biological Process: mRNA methylation (GO:0080009);;	--	--	--	Viral methyltransferase;; Cucumber mosaic virus 1a protein family;; Viral (Superfamily 1) RNA helicase;; Cucumber mosaic virus 1a protein C terminal	--	--	--	1a protein [Cucumber mosaic virus]
c12012.graph_c0	0	1	0	46	18	23	0	0.02	0	1.25	0.48	0.59	1.84E-07	3.310513278	up	--	--	--	K17987|3.13981e-79|jcu:105640307|K17987 next to BRCA1 gene 1 protein | (RefSeq) uncharacterized LOC105640307	[S]	Function unknown	Ig-like domain from next to BRCA1 gene;; PB1 domain;; Zinc finger, ZZ type	Protein NBR1 homolog OS=Arabidopsis thaliana OX=3702 GN=NBR1 PE=1 SV=1	S	Function unknown	protein NBR1 homolog [Manihot esculenta]
c13089.graph_c0	15	2	5	488	114	355	0.77	0.12	0.34	35.28	8.12	24.84	2.69E-07	3.295222103	up	--	--	Cellular Component: plasma membrane (GO:0005886);; Cellular Component: integral component of membrane (GO:0016021);;	--	--	--	Domain of unknown function (DUF588)	CASP-like protein 1D1 OS=Ricinus communis OX=3988 GN=RCOM_0679870 PE=2 SV=1	S	Function unknown	CASP-like protein 1D1 [Jatropha curcas]
c19601.graph_c0	127	132	114	782	1152	1821	2.4	2.79	2.87	20.97	30.17	45.66	1.69E-35	3.284087596	up	[C]	Energy production and conversion	Molecular Function: oxidoreductase activity, acting on the aldehyde or oxo group of donors, disulfide as acceptor (GO:0016624);; Biological Process: oxidation-reduction process (GO:0055114);;	K00166|1.85271e-141|pop:POPTR_0005s20770g|K00166 2-oxoisovalerate dehydrogenase E1 component alpha subunit [EC:1.2.4.4] | (RefSeq) POPTRDRAFT_559310; hypothetical protein	[C]	Energy production and conversion	Dehydrogenase E1 component;; 1-deoxy-D-xylulose-5-phosphate synthase;; Dehydrogenase E1 component	2-oxoisovalerate dehydrogenase subunit alpha 1, mitochondrial OS=Arabidopsis thaliana OX=3702 GN=At1g21400 PE=2 SV=1	C	Energy production and conversion	hypothetical protein POPTR_005G185400v3 [Populus trichocarpa]
c18301.graph_c0	27	25	6	253	162	190	0.77	0.91	0.26	11.59	7.11	8.16	1.70E-17	3.236403677	up	--	--	--	K09422|2.29029e-56|pop:POPTR_0015s03770g|K09422 myb proto-oncogene protein, plant | (RefSeq) POPTRDRAFT_666227; hypothetical protein	[K]	Transcription	Myb-like DNA-binding domain;; Myb-like DNA-binding domain	Transcription factor MYB24 OS=Arabidopsis thaliana OX=3702 GN=MYB24 PE=1 SV=1	K	Transcription	hypothetical protein POPTR_0015s03770g [Populus trichocarpa]
c24255.graph_c0	18	14	19	241	153	152	0.38	0.34	0.54	7.32	4.5	4.39	2.30E-18	3.230094401	up	[QV]	Secondary metabolites biosynthesis, transport and catabolism ;; Defense mechanisms	Molecular Function: iron ion binding (GO:0005506);; Cellular Component: integral component of membrane (GO:0016021);; Molecular Function: heme binding (GO:0020037);; Biological Process: secondary metabolite biosynthetic process (GO:0044550);; Molecular Function: N-methylcoclaurine 3'-monooxygenase activity (GO:0050593);; Biological Process: oxidation-reduction process (GO:0055114);;	--	[Q]	Secondary metabolites biosynthesis, transport and catabolism	Cytochrome P450;; Cytochrome P450	(S)-N-methylcoclaurine 3&apos;-hydroxylase isozyme 1 (Fragment) OS=Papaver somniferum OX=3469 GN=CYP80B3 PE=1 SV=1	Q	Secondary metabolites biosynthesis, transport and catabolism	PREDICTED: probable (S)-N-methylcoclaurine 3&apos;-hydroxylase isozyme 2 [Populus euphratica]
c31520.graph_c1	4	15	16	161	111	154	0.06	0.22	0.51	3.02	2.46	3.09	6.68E-14	3.209013044	up	[G]	Carbohydrate transport and metabolism	Molecular Function: polygalacturonase activity (GO:0004650);; Biological Process: carbohydrate metabolic process (GO:0005975);;	--	--	--	Glycosyl hydrolases family 28;; Pectate lyase superfamily protein	Probable polygalacturonase OS=Vitis vinifera OX=29760 GN=GSVIVT00026920001 PE=1 SV=1	M	Cell wall/membrane/envelope biogenesis	PREDICTED: probable polygalacturonase [Nelumbo nucifera]
c32919.graph_c0	12	14	10	240	90	101	0.71	0.94	0.78	20.03	7.43	8.2	2.01E-12	3.198573495	up	--	--	--	--	--	--	--	--	--	--	leucine-rich repeat extensin-like protein 6 [Manihot esculenta]
c32735.graph_c0	91	83	66	1900	587	874	1.93	2.12	2.23	63.46	18.83	27.11	9.22E-10	3.187470986	up	[L]	Replication, recombination and repair	--	K10706|0|rcu:8277867|K10706 senataxin [EC:3.6.4.-] | (RefSeq) regulator of nonsense transcripts 1	[A]	RNA processing and modification	AAA domain;; AAA domain;; Viral (Superfamily 1) RNA helicase	Probable helicase MAGATAMA 3 OS=Arabidopsis thaliana OX=3702 GN=MAA3 PE=2 SV=1	L	Replication, recombination and repair	PREDICTED: probable helicase senataxin isoform X1 [Ricinus communis]
c21845.graph_c1	0	0	0	17	17	28	0	0	0	0.72	0.67	1.09	1.30E-06	3.17040589	up	[P]	Inorganic ion transport and metabolism	Cellular Component: integral component of membrane (GO:0016021);; Biological Process: transmembrane transport (GO:0055085);;	K03452|6.65739e-113|pop:POPTR_0014s12330g|K03452 magnesium/proton exchanger | (RefSeq) POPTRDRAFT_245784; MAGNESIUM/PROTON EXCHANGER family protein	[PT]	--	Sodium/calcium exchanger protein;; Sodium/calcium exchanger protein	Magnesium/proton exchanger OS=Arabidopsis halleri subsp. halleri OX=81971 GN=MHX PE=1 SV=1	P	Inorganic ion transport and metabolism	hypothetical protein POPTR_0014s12330g [Populus trichocarpa]
c23768.graph_c0	108	76	62	2179	660	801	0.8	0.63	0.61	22.89	6.7	7.91	6.85E-09	3.163646702	up	[NW]	Cell motility ;; Extracellular structures	Molecular Function: nucleotide binding (GO:0000166);; Molecular Function: protein kinase activity (GO:0004672);;	K17592|0|pop:POPTR_0101s00260g|K17592 sacsin | (RefSeq) hypothetical protein	--	--	--	--	S	Function unknown	PREDICTED: uncharacterized protein LOC105109197 [Populus euphratica]
c22965.graph_c0	13	12	7	86	82	196	0.73	0.75	0.55	6.38	5.85	14.24	2.17E-13	3.161158325	up	[R]	General function prediction only	Cellular Component: nucleus (GO:0005634);; Cellular Component: cytosol (GO:0005829);; Biological Process: cytokinin biosynthetic process (GO:0009691);; Molecular Function: hydrolase activity, hydrolyzing N-glycosyl compounds (GO:0016799);;	--	--	--	Possible lysine decarboxylase;; Possible lysine decarboxylase	Cytokinin riboside 5&apos;-monophosphate phosphoribohydrolase LOG8 OS=Arabidopsis thaliana OX=3702 GN=LOG8 PE=1 SV=1	S	Function unknown	cytokinin riboside 5&apos;-monophosphate phosphoribohydrolase LOG5-like isoform X2 [Manihot esculenta]
c25489.graph_c0	5	9	3	141	42	64	0.13	0.26	0.1	4.82	1.4	2.09	2.52E-09	3.160685094	up	--	--	Molecular Function: binding (GO:0005488);;	--	[R]	General function prediction only	Reverse transcriptase (RNA-dependent DNA polymerase);; Reverse transcriptase (RNA-dependent DNA polymerase)	Retrovirus-related Pol polyprotein from transposon RE1 OS=Arabidopsis thaliana OX=3702 GN=RE1 PE=2 SV=1	L	Replication, recombination and repair	retrovirus-related Pol polyprotein from transposon TNT 1-94 [Trifolium pratense]
c30156.graph_c0	47	43	23	529	142	519	2.06	2.13	1.33	32.39	8.67	30.7	4.55E-14	3.156877263	up	--	--	--	--	--	--	Clostridium epsilon toxin ETX/Bacillus mosquitocidal toxin MTX2	--	S	Function unknown	PREDICTED: uncharacterized protein LOC101212789 [Cucumis sativus]
c15943.graph_c0	0	0	0	18	14	32	0	0	0	2.13	1.62	3.9	1.64E-06	3.152300728	up	--	--	Biological Process: cellular protein metabolic process (GO:0044267);;	--	--	--	--	F-box protein At5g07610 OS=Arabidopsis thaliana OX=3702 GN=At5g07610 PE=2 SV=1	S	Function unknown	PREDICTED: F-box protein At5g07610-like [Citrus sinensis]
c33009.graph_c0	26	12	17	161	166	185	0.63	0.32	0.54	5.5	5.52	6.01	2.60E-22	3.13044906	up	--	--	Molecular Function: transporter activity (GO:0005215);; Cellular Component: integral component of membrane (GO:0016021);; Biological Process: carbohydrate transmembrane transport (GO:0034219);;	K15283|0|cic:CICLE_v10033753mg|K15283 solute carrier family 35, member E1 | (RefSeq) hypothetical protein	[GE]	--	Triose-phosphate Transporter family;; EamA-like transporter family	Triose phosphate/phosphate translocator, chloroplastic OS=Flaveria trinervia OX=4227 GN=TPT PE=2 SV=1	S	Function unknown	triose phosphate/phosphate translocator, chloroplastic-like isoform X2 [Hevea brasiliensis]
c33034.graph_c0	0	0	0	23	16	19	0	0	0	2.51	1.74	2.04	2.64E-06	3.101321725	up	--	--	--	--	--	--	--	--	--	--	uncharacterized protein LOC110633404 [Hevea brasiliensis]
c17068.graph_c0	0	3	6	18	103	89	0	0.22	0.51	1.64	9.3	7.92	2.25E-07	3.096758513	up	--	--	--	--	--	--	--	--	S	Function unknown	PREDICTED: uncharacterized protein LOC107432130 [Ziziphus jujuba]
c18734.graph_c0	108	14	82	1108	1735	1531	3.45	0.5	3.48	51.97	77.1	66.65	3.90E-07	3.096023256	up	--	--	Biological Process: defense response to nematode (GO:0002215);; Cellular Component: cell wall (GO:0005618);; Cellular Component: vacuolar membrane (GO:0005774);; Biological Process: carbohydrate metabolic process (GO:0005975);; Biological Process: defense response to fungus, incompatible interaction (GO:0009817);; Molecular Function: polysaccharide binding (GO:0030247);; Molecular Function: gluca…	--	--	--	Glycosyl hydrolases family 17	Glucan endo-1,3-beta-glucosidase, basic vacuolar isoform OS=Hevea brasiliensis OX=3981 GN=HGN1 PE=1 SV=2	G	Carbohydrate transport and metabolism	glucan endo-1,3-beta-glucosidase, basic vacuolar isoform-like [Quercus suber]
c32220.graph_c0	335	242	256	3197	1347	2608	9.23	7.36	9.21	123.92	51.26	96.06	8.18E-24	3.070595913	up	--	--	--	--	--	--	Agglutinin domain;; Clostridium epsilon toxin ETX/Bacillus mosquitocidal toxin MTX2	--	S	Function unknown	PREDICTED: uncharacterized protein LOC100241465 [Vitis vinifera]
c31419.graph_c0	111	25	34	490	701	1443	1.31	0.32	0.53	8.52	11.51	23.21	1.36E-07	3.045174283	up	[P]	Inorganic ion transport and metabolism	Molecular Function: ATP binding (GO:0005524);; Biological Process: ATP biosynthetic process (GO:0006754);; Molecular Function: hydrogen-exporting ATPase activity, phosphorylative mechanism (GO:0008553);; Cellular Component: integral component of membrane (GO:0016021);; Molecular Function: metal ion binding (GO:0046872);; Biological Process: hydrogen ion transmembrane transport (GO:1902600);;	K01535|0|rcu:8276012|K01535 H+-transporting ATPase [EC:3.6.3.6] | (RefSeq) plasma membrane ATPase 2	[P]	Inorganic ion transport and metabolism	E1-E2 ATPase;; haloacid dehalogenase-like hydrolase;; Cation transporter/ATPase, N-terminus	ATPase 11, plasma membrane-type OS=Arabidopsis thaliana OX=3702 GN=AHA11 PE=1 SV=1	P	Inorganic ion transport and metabolism	plasma membrane ATPase 1-like [Hevea brasiliensis]
c23660.graph_c0	4	0	0	36	21	37	0.25	0	0	3.35	1.88	3.45	1.29E-06	3.010739897	up	--	--	--	--	--	--	Wound-induced protein	--	--	--	hypothetical protein POPTR_0019s14040g [Populus trichocarpa]
c33696.graph_c0	4	0	2	7	86	77	0.46	0	0.29	1.12	13.91	12.4	2.73E-06	2.994236389	up	--	--	Molecular Function: metal ion binding (GO:0046872);; Molecular Function: dioxygenase activity (GO:0051213);; Biological Process: oxidation-reduction process (GO:0055114);;	K05933|4.06361e-16|jcu:105640861|K05933 aminocyclopropanecarboxylate oxidase [EC:1.14.17.4] | (RefSeq) 1-aminocyclopropane-1-carboxylate oxidase	[QR]	--	--	1-aminocyclopropane-1-carboxylate oxidase OS=Actinidia deliciosa OX=3627 GN=ACO PE=2 SV=1	S	Function unknown	1-aminocyclopropane-1-carboxylate oxidase [Jatropha curcas]
c12762.graph_c0	0	4	1	65	20	31	0	0.24	0.07	4.68	1.36	2.07	1.65E-06	2.990194301	up	--	--	Molecular Function: enzyme inhibitor activity (GO:0004857);; Biological Process: negative regulation of catalytic activity (GO:0043086);;	--	--	--	Plant invertase/pectin methylesterase inhibitor	Pectinesterase inhibitor 9 OS=Arabidopsis thaliana OX=3702 GN=PMEI9 PE=2 SV=1	S	Function unknown	hypothetical protein POPTR_0014s06300g [Populus trichocarpa]
c33028.graph_c0	19	20	12	113	123	214	0.44	0.51	0.36	3.67	3.88	6.59	1.74E-16	2.988459102	up	--	--	--	--	[R]	General function prediction only	Reverse transcriptase (RNA-dependent DNA polymerase);; Reverse transcriptase (RNA-dependent DNA polymerase)	Retrovirus-related Pol polyprotein from transposon RE2 OS=Arabidopsis thaliana OX=3702 GN=RE2 PE=4 SV=1	S	Function unknown	retrovirus-related Pol polyprotein from transposon TNT 1-94 [Trifolium pratense]
c22626.graph_c0	0	0	2	12	44	29	0	0	0.13	0.99	4.03	2.63	3.80E-06	2.985433797	up	--	--	Biological Process: phosphorelay signal transduction system (GO:0000160);; Cellular Component: nucleus (GO:0005634);; Cellular Component: cytoplasm (GO:0005737);; Biological Process: cytokinin-activated signaling pathway (GO:0009736);; Molecular Function: histidine phosphotransfer kinase activity (GO:0009927);; Biological Process: phosphorylation (GO:0016310);; Molecular Function: 2-alkenal reduc…	K14490|1.37444e-64|jcu:105638226|K14490 histidine-containing phosphotransfer peotein | (RefSeq) histidine-containing phosphotransfer protein 4-like	[T]	Signal transduction mechanisms	--	Histidine-containing phosphotransfer protein 4 OS=Arabidopsis thaliana OX=3702 GN=AHP4 PE=1 SV=2	T	Signal transduction mechanisms	hypothetical protein JCGZ_07744 [Jatropha curcas]
c24431.graph_c0	25	27	12	322	114	153	1.11	1.34	0.7	20.1	6.99	9.2	6.51E-12	2.974183898	up	--	--	Molecular Function: signal transducer activity (GO:0004871);; Biological Process: defense response (GO:0006952);; Biological Process: signal transduction (GO:0007165);; Cellular Component: plasmodesma (GO:0009506);; Cellular Component: integral component of membrane (GO:0016021);; Cellular Component: anchored component of plasma membrane (GO:0046658);;	--	--	--	Late embryogenesis abundant protein	NDR1/HIN1-like protein 1 OS=Arabidopsis thaliana OX=3702 GN=NHL1 PE=2 SV=1	S	Function unknown	PREDICTED: protein YLS9 [Ricinus communis]
c18278.graph_c0	72	100	151	847	1072	2182	1.11	1.72	3.1	18.56	22.77	45.17	1.14E-08	2.967384161	up	[G]	Carbohydrate transport and metabolism	Cellular Component: chloroplast (GO:0009507);; Biological Process: response to abscisic acid (GO:0009737);; Molecular Function: galactinol-raffinose galactosyltransferase activity (GO:0047268);;	K06617|0|tcc:TCM_016942|K06617 raffinose synthase [EC:2.4.1.82] | (RefSeq) Raffinose synthase family protein	--	--	Raffinose synthase or seed imbibition protein Sip1	Probable galactinol--sucrose galactosyltransferase 5 OS=Arabidopsis thaliana OX=3702 GN=RFS5 PE=1 SV=1	S	Function unknown	probable galactinol--sucrose galactosyltransferase 5 [Durio zibethinus]
c32028.graph_c0	174	173	142	942	1014	1802	3.28	3.65	3.5	23.13	22.41	37.83	5.57E-33	2.951113572	up	[N]	Cell motility	Biological Process: cellular process (GO:0009987);; Cellular Component: membrane (GO:0016020);; Molecular Function: transferase activity, transferring glycosyl groups (GO:0016757);;	--	--	--	Cellulose synthase;; Glycosyl transferase family group 2;; Cellulose synthase	Cellulose synthase-like protein G3 OS=Arabidopsis thaliana OX=3702 GN=CSLG3 PE=2 SV=2	--	--	hypothetical protein [Populus tomentosa]
c29586.graph_c0	49	49	28	714	200	229	2.96	3.1	1.97	51.71	16.06	18.24	2.62E-11	2.948778532	up	--	--	--	--	[P]	Inorganic ion transport and metabolism	--	Heavy metal-associated isoprenylated plant protein 35 OS=Arabidopsis thaliana OX=3702 GN=HIPP35 PE=2 SV=1	S	Function unknown	hypothetical protein POPTR_013G017700v3 [Populus trichocarpa]
c26200.graph_c0	25	20	13	286	122	114	1.27	1.1	0.84	19.37	8.28	7.86	8.50E-12	2.945536681	up	--	--	--	--	--	--	bZIP transcription factor;; Basic region leucine zipper	bZIP transcription factor 44 OS=Arabidopsis thaliana OX=3702 GN=BZIP44 PE=1 SV=1	K	Transcription	PREDICTED: basic leucine zipper 43-like [Populus euphratica]
c30948.graph_c0	2126	1319	757	5438	21160	16267	50.32	34.77	23.42	180.2	695.06	521.47	1.02E-09	2.935925166	up	[T]	Signal transduction mechanisms	--	--	[R]	General function prediction only	Domain of unknown function;; Ankyrin repeats (many copies);; Ankyrin repeats (3 copies);; Ankyrin repeats (many copies);; Ankyrin repeats (many copies);; Ankyrin repeat;; Ankyrin repeat	Ankyrin repeat-containing protein BDA1 OS=Arabidopsis thaliana OX=3702 GN=BAD1 PE=1 SV=1	S	Function unknown	hypothetical protein GOBAR_DD36939 [Gossypium barbadense]
c25019.graph_c0	6	13	9	158	70	65	0.17	0.54	0.34	8.76	3.44	2.92	2.34E-09	2.92776171	up	--	--	Cellular Component: intracellular (GO:0005622);; Molecular Function: zinc ion binding (GO:0008270);;	--	--	--	PLATZ transcription factor	--	S	Function unknown	uncharacterized protein LOC110650780 [Hevea brasiliensis]
c13281.graph_c0	0	0	0	67	7	12	0	0	0	9.24	0.97	1.65	1.88E-05	2.916823615	up	--	--	Biological Process: metal ion transport (GO:0030001);; Molecular Function: metal ion binding (GO:0046872);;	--	[P]	Inorganic ion transport and metabolism	Heavy-metal-associated domain	Heavy metal-associated isoprenylated plant protein 28 OS=Arabidopsis thaliana OX=3702 GN=HIPP28 PE=3 SV=1	S	Function unknown	heavy metal-associated isoprenylated plant protein 28-like [Manihot esculenta]
c13133.graph_c0	4	2	1	53	26	28	0.43	0.25	0.14	8.03	3.98	4.27	8.83E-07	2.909329934	up	--	--	--	--	--	--	--	Cyclin-dependent protein kinase inhibitor SMR6 OS=Arabidopsis thaliana OX=3702 GN=SMR6 PE=1 SV=1	S	Function unknown	cyclin-dependent protein kinase inhibitor SMR6 [Manihot esculenta]
c27386.graph_c0	3	9	2	119	33	40	0.09	0.34	0.07	4.23	1.21	1.34	7.04E-07	2.896765381	up	[T]	Signal transduction mechanisms	Molecular Function: protein serine/threonine kinase activity (GO:0004674);; Molecular Function: ATP binding (GO:0005524);; Biological Process: protein phosphorylation (GO:0006468);;	K04733|6.12791e-180|sot:102583701|K04733 interleukin-1 receptor-associated kinase 4 [EC:2.7.11.1] | (RefSeq) serine/threonine-protein kinase At5g01020	[T]	Signal transduction mechanisms	Protein tyrosine kinase;; Protein kinase domain;; Protein kinase domain;; Protein tyrosine kinase	Serine/threonine-protein kinase RIPK OS=Arabidopsis thaliana OX=3702 GN=RIPK PE=1 SV=1	T	Signal transduction mechanisms	PREDICTED: serine/threonine-protein kinase At5g01020 [Nicotiana sylvestris]
c20483.graph_c0	1	1	4	12	69	48	0.03	0.03	0.16	0.52	2.93	2	3.30E-06	2.893543388	up	[QV]	Secondary metabolites biosynthesis, transport and catabolism ;; Defense mechanisms	Molecular Function: iron ion binding (GO:0005506);; Cellular Component: endoplasmic reticulum (GO:0005783);; Cellular Component: integral component of membrane (GO:0016021);; Biological Process: cyanogenic glycoside biosynthetic process (GO:0019756);; Molecular Function: heme binding (GO:0020037);; Cellular Component: organelle membrane (GO:0031090);; Biological Process: oxidation-reduction proce…	--	[Q]	Secondary metabolites biosynthesis, transport and catabolism	Cytochrome P450	Valine N-monooxygenase 1 OS=Manihot esculenta OX=3983 GN=CYP79D1 PE=1 SV=1	Q	Secondary metabolites biosynthesis, transport and catabolism	valine N-monooxygenase 1 [Manihot esculenta]
c13411.graph_c1	0	0	0	38	8	16	0	0	0	16.5	3.74	7.64	2.20E-05	2.888479273	up	--	--	Molecular Function: DNA binding (GO:0003677);; Cellular Component: nucleus (GO:0005634);; Biological Process: regulation of transcription, DNA-templated (GO:0006355);;	--	--	--	--	NAC domain-containing protein 21/22 OS=Arabidopsis thaliana OX=3702 GN=NAC021 PE=1 SV=2	--	--	PREDICTED: NAC domain-containing protein 21/22 [Populus euphratica]
c29586.graph_c1	54	28	38	601	179	254	2.63	1.95	2.49	51.29	12.64	16.29	2.16E-11	2.885136387	up	--	--	Cellular Component: cytoplasm (GO:0005737);; Biological Process: metal ion transport (GO:0030001);; Molecular Function: transition metal ion binding (GO:0046914);; Biological Process: cellular transition metal ion homeostasis (GO:0046916);;	--	[P]	Inorganic ion transport and metabolism	Heavy-metal-associated domain	Heavy metal-associated isoprenylated plant protein 33 OS=Arabidopsis thaliana OX=3702 GN=HIPP33 PE=2 SV=1	S	Function unknown	PREDICTED: pollen-specific leucine-rich repeat extensin-like protein 1 [Ricinus communis]
c24273.graph_c0	5	2	10	64	31	134	0.15	0.16	0.39	2.69	1.27	5.38	4.46E-07	2.857526687	up	[Q]	Secondary metabolites biosynthesis, transport and catabolism	Molecular Function: oxidoreductase activity, acting on paired donors, with incorporation or reduction of molecular oxygen, 2-oxoglutarate as one donor, and incorporation of one atom each of oxygen into both donors (GO:0016706);; Molecular Function: metal ion binding (GO:0046872);; Biological Process: oxidation-reduction process (GO:0055114);;	--	[QR]	--	2OG-Fe(II) oxygenase superfamily;; non-haem dioxygenase in morphine synthesis N-terminal	Protein DMR6-LIKE OXYGENASE 2 OS=Arabidopsis thaliana OX=3702 GN=DLO2 PE=2 SV=1	S	Function unknown	protein DMR6-LIKE OXYGENASE 2 [Citrus clementina]
c16074.graph_c0	15	3	6	110	35	113	1.14	0.26	0.59	11.76	3.73	11.89	8.38E-08	2.857150816	up	--	--	Molecular Function: transcription factor activity, sequence-specific DNA binding (GO:0003700);; Cellular Component: nucleus (GO:0005634);; Biological Process: response to chitin (GO:0010200);; Molecular Function: sequence-specific DNA binding (GO:0043565);; Molecular Function: transcription regulatory region DNA binding (GO:0044212);;	--	[R]	General function prediction only	C2H2-type zinc finger;; C2H2-type zinc finger	Zinc finger protein ZAT11 OS=Arabidopsis thaliana OX=3702 GN=ZAT11 PE=2 SV=1	S	Function unknown	PREDICTED: zinc finger protein ZAT11 [Ricinus communis]
c12947.graph_c0	47	31	23	236	196	289	1.56	1.22	1.15	11.05	8.97	12.94	4.83E-22	2.837574234	up	[HR]	Coenzyme transport and metabolism ;; General function prediction only	Molecular Function: non-membrane spanning protein tyrosine kinase activity (GO:0004715);; Molecular Function: hydrolase activity (GO:0016787);; Biological Process: peptidyl-tyrosine phosphorylation (GO:0018108);;	--	[I]	Lipid transport and metabolism	alpha/beta hydrolase fold;; Alpha/beta hydrolase family;; Serine aminopeptidase, S33	--	S	Function unknown	PREDICTED: bifunctional epoxide hydrolase 2 [Ricinus communis]
c19899.graph_c0	30	86	35	534	307	351	0.62	1.94	0.91	15.57	8.64	9.57	1.79E-13	2.835855319	up	--	--	Biological Process: amino acid transmembrane transport (GO:0003333);; Cellular Component: plasma membrane (GO:0005886);; Molecular Function: amino acid transmembrane transporter activity (GO:0015171);; Cellular Component: integral component of membrane (GO:0016021);;	K13946|0|gra:105776413|K13946 auxin influx carrier (AUX1 LAX family) | (RefSeq) auxin transporter-like protein 2	[E]	Amino acid transport and metabolism	Transmembrane amino acid transporter protein;; Transmembrane amino acid transporter protein	Auxin transporter-like protein 2 OS=Medicago truncatula OX=3880 GN=LAX2 PE=2 SV=1	E	Amino acid transport and metabolism	Amino acid transporter, transmembrane [Corchorus capsularis]
c27988.graph_c0	92	67	33	528	332	481	1.24	1.37	0.65	12.01	6.73	10.83	1.79E-20	2.830840531	up	[F]	Nucleotide transport and metabolism	Molecular Function: ribonucleoside-diphosphate reductase activity, thioredoxin disulfide as acceptor (GO:0004748);; Molecular Function: ATP binding (GO:0005524);; Cellular Component: ribonucleoside-diphosphate reductase complex (GO:0005971);; Biological Process: DNA replication (GO:0006260);; Biological Process: deoxyribonucleotide biosynthetic process (GO:0009263);; Biological Process: oxidation…	K10807|0|pop:POPTR_0005s21680g|K10807 ribonucleoside-diphosphate reductase subunit M1 [EC:1.17.4.1] | (RefSeq) POPTRDRAFT_559402; hypothetical protein	[F]	Nucleotide transport and metabolism	Ribonucleotide reductase, barrel domain;; Ribonucleotide reductase, all-alpha domain;; Ribonucleotide reductase, barrel domain;; Ribonucleotide reductase, barrel domain;; Ribonucleotide reductase, barrel domain;; ATP cone domain	Ribonucleoside-diphosphate reductase large subunit OS=Arabidopsis thaliana OX=3702 GN=RNR1 PE=1 SV=1	F	Nucleotide transport and metabolism	hypothetical protein POPTR_0005s21680g [Populus trichocarpa]
c13154.graph_c0	14	2	5	73	59	67	0.46	0.07	0.22	5.07	2.66	2.95	9.26E-09	2.826993085	up	[G]	Carbohydrate transport and metabolism	Molecular Function: zinc ion binding (GO:0008270);; Molecular Function: cinnamyl-alcohol dehydrogenase activity (GO:0045551);; Molecular Function: sinapyl alcohol dehydrogenase activity (GO:0052747);; Biological Process: oxidation-reduction process (GO:0055114);;	K00083|6.60212e-166|jcu:105639773|K00083 cinnamyl-alcohol dehydrogenase [EC:1.1.1.195] | (RefSeq) probable cinnamyl alcohol dehydrogenase	[Q]	Secondary metabolites biosynthesis, transport and catabolism	Zinc-binding dehydrogenase;; Alcohol dehydrogenase GroES-like domain	Probable cinnamyl alcohol dehydrogenase 1 OS=Aralia cordata OX=29746 GN=CAD1 PE=2 SV=1	C	Energy production and conversion	probable cinnamyl alcohol dehydrogenase [Jatropha curcas]
c26199.graph_c0	0	0	0	359	65	87	0	0	0	30.45	5.37	7.48	4.29E-05	2.824224725	up	--	--	--	--	--	--	--	--	--	--	PREDICTED: uncharacterized protein LOC104599994 [Nelumbo nucifera]
c15615.graph_c0	1	2	0	3	61	53	0.05	0.11	0	0.2	3.82	3.32	3.30E-05	2.800367931	up	--	--	--	--	[R]	General function prediction only	Domain of unknown function (DUF4283)	--	S	Function unknown	PREDICTED: uncharacterized protein LOC107019624 [Solanum pennellii]
c23152.graph_c0	6	11	14	77	91	95	0.72	1.48	1.94	11.57	13.82	14.35	2.26E-11	2.795454325	up	[O]	Posttranslational modification, protein turnover, chaperones	Molecular Function: cysteine-type endopeptidase activity (GO:0004197);; Cellular Component: extracellular space (GO:0005615);; Cellular Component: lysosome (GO:0005764);; Molecular Function: 2-alkenal reductase [NAD(P)] activity (GO:0032440);; Biological Process: proteolysis involved in cellular protein catabolic process (GO:0051603);; Biological Process: oxidation-reduction process (GO:0055114);;	--	[O]	Posttranslational modification, protein turnover, chaperones	Papain family cysteine protease	Cysteine proteinase RD21A OS=Arabidopsis thaliana OX=3702 GN=RD21A PE=1 SV=1	O	Posttranslational modification, protein turnover, chaperones	hypothetical protein POPTR_014G024100v3 [Populus trichocarpa]
c30200.graph_c0	566	295	402	2258	2173	4550	11.32	6.72	10.75	65.64	61.91	126.93	2.43E-21	2.794012955	up	[E]	Amino acid transport and metabolism	Cellular Component: mitochondrion (GO:0005739);; Molecular Function: alanine-glyoxylate transaminase activity (GO:0008453);; Molecular Function: pyridoxal phosphate binding (GO:0030170);; Molecular Function: identical protein binding (GO:0042802);;	K00827|3.84612e-173|bdi:100845801|K00827 alanine-glyoxylate transaminase / (R)-3-amino-2-methylpropionate-pyruvate transaminase [EC:2.6.1.44 2.6.1.40] | (RefSeq) alanine--glyoxylate aminotransferase 2 homolog 3, mitochondrial-like	[E]	Amino acid transport and metabolism	Aminotransferase class-III;; Aminotransferase class-III	Alanine--glyoxylate aminotransferase 2 homolog 3, mitochondrial OS=Arabidopsis thaliana OX=3702 GN=At3g08860 PE=2 SV=1	E	Amino acid transport and metabolism	alanine--glyoxylate aminotransferase 2 homolog 2, mitochondrial-like [Helianthus annuus]
c16284.graph_c0	201	124	186	738	1010	1967	5.7	4.05	7.36	31.24	41.23	79.72	1.70E-17	2.755250122	up	[EH]	Amino acid transport and metabolism ;; Coenzyme transport and metabolism	Cellular Component: mitochondrion (GO:0005739);; Biological Process: aspartate biosynthetic process (GO:0006532);; Biological Process: isoleucine biosynthetic process (GO:0009097);; Biological Process: leucine biosynthetic process (GO:0009098);; Biological Process: valine biosynthetic process (GO:0009099);; Cellular Component: chloroplast (GO:0009507);; Molecular Function: pyridoxal phosphate bin…	K00826|0|jcu:105630794|K00826 branched-chain amino acid aminotransferase [EC:2.6.1.42] | (RefSeq) branched-chain-amino-acid aminotransferase 2, chloroplastic-like	[E]	Amino acid transport and metabolism	Amino-transferase class IV	Branched-chain-amino-acid aminotransferase 2, chloroplastic OS=Arabidopsis thaliana OX=3702 GN=BCAT2 PE=1 SV=1	E	Amino acid transport and metabolism	branched-chain-amino-acid aminotransferase 2, chloroplastic-like [Hevea brasiliensis]
c12586.graph_c0	10	2	0	39	31	78	0.36	0.08	0	1.99	1.54	3.8	4.24E-06	2.752370231	up	--	--	Cellular Component: integral component of membrane (GO:0016021);;	--	--	--	Nodulin-like	Protein NUCLEAR FUSION DEFECTIVE 4 OS=Arabidopsis thaliana OX=3702 GN=NFD4 PE=3 SV=1	S	Function unknown	hypothetical protein POPTR_0003s10470g, partial [Populus trichocarpa]
c33119.graph_c0	5	1	4	84	16	41	0.43	0.1	0.44	10	1.91	4.83	9.77E-06	2.734901816	up	--	--	Cellular Component: cytoplasm (GO:0005737);; Biological Process: metal ion transport (GO:0030001);; Molecular Function: transition metal ion binding (GO:0046914);; Biological Process: cellular transition metal ion homeostasis (GO:0046916);;	--	[P]	Inorganic ion transport and metabolism	Heavy-metal-associated domain	Heavy metal-associated isoprenylated plant protein 21 OS=Arabidopsis thaliana OX=3702 GN=HIPP21 PE=1 SV=1	S	Function unknown	heavy metal-associated isoprenylated plant protein 21 [Citrus clementina]
c24701.graph_c0	6	7	1	161	18	30	0.24	0.32	0.05	10.36	1.01	1.65	2.03E-05	2.733254554	up	[G]	Carbohydrate transport and metabolism	Molecular Function: hydrolase activity, hydrolyzing O-glycosyl compounds (GO:0004553);; Cellular Component: cell wall (GO:0005618);; Biological Process: xyloglucan metabolic process (GO:0010411);; Molecular Function: xyloglucan:xyloglucosyl transferase activity (GO:0016762);; Biological Process: cell wall biogenesis (GO:0042546);; Cellular Component: apoplast (GO:0048046);; Biological Process: ce…	K08235|0|pop:POPTR_0009s08710g|K08235 xyloglucan:xyloglucosyl transferase [EC:2.4.1.207] | (RefSeq) POPTRDRAFT_557559; xyloglucan endotransglucosylase/hydrolase protein 10 precursor	--	--	Glycosyl hydrolases family 16;; Xyloglucan endo-transglycosylase (XET) C-terminus	Probable xyloglucan endotransglucosylase/hydrolase protein 10 OS=Arabidopsis thaliana OX=3702 GN=XTH10 PE=2 SV=1	G	Carbohydrate transport and metabolism	probable xyloglucan endotransglucosylase/hydrolase protein 10 [Manihot esculenta]
c20457.graph_c0	121	64	82	499	650	541	2.06	1.24	1.84	12.25	15.54	12.57	1.17E-29	2.70823474	up	--	;;	Molecular Function: protein serine/threonine kinase activity (GO:0004674);; Molecular Function: non-membrane spanning protein tyrosine kinase activity (GO:0004715);; Molecular Function: ATP binding (GO:0005524);; Cellular Component: membrane (GO:0016020);; Biological Process: peptidyl-tyrosine phosphorylation (GO:0018108);; Molecular Function: polysaccharide binding (GO:0030247);;	K04733|1.56946e-151|vvi:100241191|K04733 interleukin-1 receptor-associated kinase 4 [EC:2.7.11.1] | (RefSeq) LEAF RUST 10 DISEASE-RESISTANCE LOCUS RECEPTOR-LIKE PROTEIN KINASE-like 2.4	--	--	Protein kinase domain;; Protein tyrosine kinase;; Wall-associated receptor kinase C-terminal;; Wall-associated receptor kinase galacturonan-binding	LEAF RUST 10 DISEASE-RESISTANCE LOCUS RECEPTOR-LIKE PROTEIN KINASE-like 2.3 OS=Arabidopsis thaliana OX=3702 GN=LRK10L-2.3 PE=3 SV=2	T	Signal transduction mechanisms	LEAF RUST 10 DISEASE-RESISTANCE LOCUS RECEPTOR-LIKE PROTEIN KINASE-like 2.1 [Hevea brasiliensis]
c24132.graph_c0	11	23	34	217	157	160	0.59	1.58	2.06	15.29	10.78	11.4	1.40E-10	2.692911071	up	[I]	Lipid transport and metabolism	Molecular Function: iron ion binding (GO:0005506);; Biological Process: fatty acid biosynthetic process (GO:0006633);; Cellular Component: integral component of membrane (GO:0016021);; Molecular Function: oxidoreductase activity (GO:0016491);; Biological Process: oxidation-reduction process (GO:0055114);;	K15746|8.79616e-147|rcu:8277101|K15746 beta-carotene 3-hydroxylase [EC:1.14.13.129] | (RefSeq) beta-carotene hydroxylase 2, chloroplastic	--	--	Fatty acid hydroxylase superfamily	Beta-carotene hydroxylase 2, chloroplastic (Fragment) OS=Capsicum annuum OX=4072 GN=CA2 PE=2 SV=1	S	Function unknown	PREDICTED: beta-carotene hydroxylase 2, chloroplastic [Ricinus communis]
c30216.graph_c0	821	690	516	17060	3791	4485	18	17.19	14.86	492.85	107.64	124.28	1.68E-05	2.691308848	up	--	--	Biological Process: nuclear-transcribed mRNA catabolic process (GO:0000956);; Cellular Component: membrane (GO:0016020);;	K12611|6.29942e-67|pxb:103941127|K12611 mRNA-decapping enzyme 1B [EC:3.-.-.-] | (RefSeq) mRNA-decapping enzyme-like protein	[KA]	--	Dcp1-like decapping family;; Dcp1-like decapping family	mRNA-decapping enzyme-like protein OS=Arabidopsis thaliana OX=3702 GN=At1g08370 PE=1 SV=2	S	Function unknown	hypothetical protein LR48_Vigan05g166100 [Vigna angularis]
c26811.graph_c1	0	1	5	84	24	19	0	0.04	0.21	4.9	1.04	0.8	4.89E-05	2.684772474	up	--	--	Biological Process: cellular process (GO:0009987);;	K14491|6.18464e-71|vvi:100250832|K14491 two-component response regulator ARR-B family | (RefSeq) two-component response regulator ORR21	[K]	Transcription	--	Two-component response regulator ORR21 OS=Oryza sativa subsp. japonica OX=39947 GN=RR21 PE=2 SV=1	K	Transcription	two-component response regulator ORR21 isoform X2 [Jatropha curcas]
c27491.graph_c1	11	20	33	157	154	181	1.23	2.57	4.75	24.5	24.33	28.6	2.83E-11	2.681460512	up	[N]	Cell motility	Cellular Component: integral component of membrane (GO:0016021);; Molecular Function: cellulose synthase (UDP-forming) activity (GO:0016760);; Biological Process: cellulose biosynthetic process (GO:0030244);; Biological Process: cell wall organization (GO:0071555);;	--	--	--	Cellulose synthase	Cellulose synthase-like protein B2 OS=Arabidopsis thaliana OX=3702 GN=CSLB2 PE=2 SV=1	M	Cell wall/membrane/envelope biogenesis	cellulose synthase-like protein B3 isoform X2 [Jatropha curcas]
c12776.graph_c0	16	10	8	119	67	67	1.43	1.02	0.93	14.92	8.42	8.34	3.17E-09	2.662025838	up	--	--	Molecular Function: protein phosphatase inhibitor activity (GO:0004864);; Molecular Function: receptor activity (GO:0004872);; Cellular Component: nucleus (GO:0005634);; Cellular Component: cytoplasm (GO:0005737);; Biological Process: defense response (GO:0006952);; Biological Process: response to biotic stimulus (GO:0009607);; Biological Process: abscisic acid-activated signaling pathway (GO:000…	--	--	--	Pathogenesis-related protein Bet v I family	Phytohormone-binding protein OS=Medicago truncatula OX=3880 GN=MTR_3g055120 PE=1 SV=1	S	Function unknown	PREDICTED: phytohormone-binding protein [Ricinus communis]
c13103.graph_c0	9	6	6	72	28	85	0.55	0.42	0.48	6.2	2.39	7.13	3.75E-07	2.655258279	up	--	--	Cellular Component: mitochondrial inner membrane presequence translocase complex (GO:0005744);; Molecular Function: protein channel activity (GO:0015266);; Biological Process: protein import into mitochondrial matrix (GO:0030150);; Cellular Component: integral component of mitochondrial inner membrane (GO:0031305);;	--	--	--	Tim17/Tim22/Tim23/Pmp24 family	Outer envelope pore protein 16-2, chloroplastic OS=Arabidopsis thaliana OX=3702 GN=OEP162 PE=2 SV=1	O	Posttranslational modification, protein turnover, chaperones	hypothetical protein POPTR_0008s10670g [Populus trichocarpa]
c12875.graph_c0	5	1	0	66	17	19	0.67	0.16	0	12.33	3.25	3.63	6.67E-05	2.646291596	up	--	--	Molecular Function: serine-type endopeptidase inhibitor activity (GO:0004867);; Molecular Function: peptidase activity (GO:0008233);; Biological Process: response to wounding (GO:0009611);; Biological Process: negative regulation of endopeptidase activity (GO:0010951);;	--	--	--	Potato inhibitor I family	Inhibitor of trypsin and hageman factor OS=Cucurbita maxima OX=3661 PE=1 SV=1	S	Function unknown	hypothetical protein CICLE_v10007070mg [Citrus clementina]
c33948.graph_c0	0	0	0	23	7	16	0	0	0	2.44	0.74	1.67	0.000161389	2.64129701	up	--	--	Cellular Component: integral component of membrane (GO:0016021);;	--	--	--	LysM domain	--	S	Function unknown	hypothetical protein POPTR_015G137500v3 [Populus trichocarpa]
c23098.graph_c2	3	0	0	30	20	15	0.27	0	0	3.82	2.55	1.9	8.39E-05	2.640686054	up	[E]	Amino acid transport and metabolism	Biological Process: histidine biosynthetic process (GO:0000105);; Molecular Function: magnesium ion binding (GO:0000287);; Molecular Function: ATP phosphoribosyltransferase activity (GO:0003879);; Cellular Component: chloroplast stroma (GO:0009570);;	K00765|3.67015e-124|pop:POPTR_0004s23110g|K00765 ATP phosphoribosyltransferase [EC:2.4.2.17] | (RefSeq) hypothetical protein	[E]	Amino acid transport and metabolism	ATP phosphoribosyltransferase	ATP phosphoribosyltransferase 2, chloroplastic OS=Arabidopsis thaliana OX=3702 GN=HISN1B PE=1 SV=1	E	Amino acid transport and metabolism	hypothetical protein POPTR_004G222400v3 [Populus trichocarpa]
c27638.graph_c0	59	37	87	575	270	459	1.78	1.55	2.67	18.51	8.7	14.09	2.23E-11	2.636898247	up	[O]	Posttranslational modification, protein turnover, chaperones	Molecular Function: ATP binding (GO:0005524);; Biological Process: protein folding (GO:0006457);; Biological Process: response to stress (GO:0006950);; Molecular Function: unfolded protein binding (GO:0051082);;	K04079|0|pop:POPTR_0017s01160g|K04079 molecular chaperone HtpG | (RefSeq) hypothetical protein	[O]	Posttranslational modification, protein turnover, chaperones	Hsp90 protein	Heat shock protein 83 OS=Ipomoea nil OX=35883 GN=HSP83A PE=2 SV=1	O	Posttranslational modification, protein turnover, chaperones	heat shock protein 83 [Manihot esculenta]
c21718.graph_c0	12	9	5	200	33	35	0.3	0.25	0.16	6.98	1.12	1.16	1.23E-05	2.632786066	up	--	--	--	--	--	--	AP2 domain	Ethylene-responsive transcription factor ABR1 OS=Arabidopsis thaliana OX=3702 GN=ABR1 PE=2 SV=1	K	Transcription	ethylene-responsive transcription factor ABR1-like [Hevea brasiliensis]
c27304.graph_c0	47	79	63	457	225	596	1.98	3.76	3.73	27.68	13.95	35.02	9.99E-13	2.625680347	up	--	--	Biological Process: lipid metabolic process (GO:0006629);; Molecular Function: hydrolase activity, acting on ester bonds (GO:0016788);;	--	[I]	Lipid transport and metabolism	--	Triacylglycerol lipase 2 OS=Arabidopsis thaliana OX=3702 GN=LIP2 PE=2 SV=1	S	Function unknown	unknown [Populus trichocarpa]
c22261.graph_c0	14	15	43	282	156	154	0.47	0.57	1.95	13.57	7.26	7.01	3.78E-08	2.62386694	up	--	--	Molecular Function: receptor activity (GO:0004872);; Cellular Component: mitochondrion (GO:0005739);; Cellular Component: endoplasmic reticulum (GO:0005783);; Biological Process: protein retention in ER lumen (GO:0006621);; Biological Process: protein transport (GO:0015031);; Cellular Component: integral component of membrane (GO:0016021);; Molecular Function: ER retention sequence binding (GO:00…	--	[U]	Intracellular trafficking, secretion, and vesicular transport	ER lumen protein retaining receptor	ER lumen protein-retaining receptor B OS=Arabidopsis thaliana OX=3702 GN=ERD2B PE=1 SV=1	U	Intracellular trafficking, secretion, and vesicular transport	ER lumen protein retaining receptor [Populus trichocarpa]
c26855.graph_c0	27	18	14	294	75	86	0.6	0.43	0.56	11.7	2.97	2.94	2.52E-07	2.6182067	up	--	--	Cellular Component: integral component of membrane (GO:0016021);;	--	--	--	--	--	S	Function unknown	uncharacterized protein LOC110668112 isoform X1 [Hevea brasiliensis]
c28364.graph_c0	49	17	12	87	298	181	2.28	0.87	0.78	5.92	19.57	11.57	7.71E-09	2.61766334	up	--	--	--	--	--	--	Plant protein 1589 of unknown function (A_thal_3526)	--	S	Function unknown	unknown [Lotus japonicus]
c22734.graph_c1	0	0	0	23	15	7	0	0	0	6.06	4.12	1.94	0.000198402	2.613651891	up	[G]	Carbohydrate transport and metabolism	Molecular Function: beta-glucosidase activity (GO:0008422);; Biological Process: response to salt stress (GO:0009651);; Biological Process: response to hormone (GO:0009725);; Biological Process: glucosinolate catabolic process (GO:0019762);;	K01188|1.69515e-42|pop:POPTR_0001s23110g|K01188 beta-glucosidase [EC:3.2.1.21] | (RefSeq) POPTRDRAFT_840837; hypothetical protein	[G]	Carbohydrate transport and metabolism	Glycosyl hydrolase family 1	Beta-glucosidase 27 OS=Oryza sativa subsp. japonica OX=39947 GN=BGLU27 PE=2 SV=1	G	Carbohydrate transport and metabolism	putative glycoside hydrolase [Populus trichocarpa]
c22463.graph_c0	0	3	1	30	15	24	0	0.23	0.09	2.85	1.41	2.23	8.59E-05	2.59014869	up	--	--	--	--	--	--	--	--	S	Function unknown	uncharacterized protein LOC110634645 [Hevea brasiliensis]
c20150.graph_c0	118	156	108	528	714	1040	5.37	7.98	6.65	34.52	45.93	67.96	7.77E-24	2.588543865	up	--	--	Cellular Component: plasma membrane (GO:0005886);; Cellular Component: integral component of membrane (GO:0016021);; Biological Process: carbohydrate transmembrane transport (GO:0034219);; Molecular Function: sugar transmembrane transporter activity (GO:0051119);;	K15382|6.57702e-133|jcu:105648754|K15382 solute carrier family 50 (sugar transporter) | (RefSeq) bidirectional sugar transporter SWEET10-like	[R]	General function prediction only	Sugar efflux transporter for intercellular exchange	Bidirectional sugar transporter SWEET10 OS=Arabidopsis thaliana OX=3702 GN=SWEET10 PE=1 SV=1	U	Intracellular trafficking, secretion, and vesicular transport	bidirectional sugar transporter SWEET10-like [Manihot esculenta]
c20180.graph_c0	68	37	21	414	148	239	1.32	0.8	0.54	11.42	3.96	6.24	1.06E-09	2.572904738	up	--	--	--	--	--	--	Domain of unknown function (DUF296)	AT-hook motif nuclear-localized protein 27 OS=Arabidopsis thaliana OX=3702 GN=AHL27 PE=1 SV=1	S	Function unknown	AT-hook motif nuclear-localized protein 25-like [Hevea brasiliensis]
c33414.graph_c0	30	31	14	157	135	155	0.94	1.09	0.58	6.97	5.85	6.57	3.95E-15	2.56444535	up	--	--	--	--	--	--	Cotton fibre expressed protein;; Domain of unknown function (DUF4408)	--	S	Function unknown	hypothetical protein POPTR_0006s15680g [Populus trichocarpa]
c32322.graph_c1	360	179	157	1296	1174	1385	11.48	6.36	6.65	57.76	51.22	58.98	7.40E-26	2.563827428	up	--	--	Molecular Function: asparagine synthase (glutamine-hydrolyzing) activity (GO:0004066);; Cellular Component: cytosol (GO:0005829);; Biological Process: asparagine biosynthetic process (GO:0006529);; Biological Process: glutamine metabolic process (GO:0006541);; Molecular Function: protein homodimerization activity (GO:0042803);;	--	--	--	Aluminium induced protein;; Glutamine amidotransferase domain	Stem-specific protein TSJT1 OS=Nicotiana tabacum OX=4097 GN=TSJT1 PE=2 SV=1	S	Function unknown	stem-specific protein TSJT1 [Manihot esculenta]
c27951.graph_c0	740	566	514	3101	3021	3788	16.67	14.24	15.31	98.85	93.63	114.61	5.77E-55	2.559735598	up	[R]	General function prediction only	Molecular Function: selenium binding (GO:0008430);;	K17285|0|jcu:105639123|K17285 selenium-binding protein 1 | (RefSeq) selenium-binding protein 1-like	[P]	Inorganic ion transport and metabolism	56kDa selenium binding protein (SBP56)	Selenium-binding protein 2 OS=Arabidopsis thaliana OX=3702 GN=SBP2 PE=1 SV=1	S	Function unknown	selenium-binding protein 1 [Jatropha curcas]
c29671.graph_c0	27	12	15	244	51	111	0.72	0.36	0.53	9.23	1.88	3.99	8.03E-07	2.554722851	up	[R]	General function prediction only	Molecular Function: alcohol dehydrogenase (NAD) activity (GO:0004022);; Molecular Function: zinc ion binding (GO:0008270);; Biological Process: oxidation-reduction process (GO:0055114);;	K18857|0|pop:POPTR_0007s03890g|K18857 alcohol dehydrogenase class-P [EC:1.1.1.1] | (RefSeq) POPTRDRAFT_718546; alcohol-dehydrogenase family protein	[Q]	Secondary metabolites biosynthesis, transport and catabolism	Zinc-binding dehydrogenase;; Alcohol dehydrogenase GroES-like domain	Alcohol dehydrogenase OS=Malus domestica OX=3750 GN=ADH PE=2 SV=1	C	Energy production and conversion	PREDICTED: alcohol dehydrogenase [Populus euphratica]
c14761.graph_c0	35	37	41	425	102	255	1.39	1.65	2.14	23.78	5.59	13.7	1.69E-08	2.550865026	up	[Q]	Secondary metabolites biosynthesis, transport and catabolism	Molecular Function: oxidoreductase activity (GO:0016491);;	--	[QR]	--	2OG-Fe(II) oxygenase superfamily;; non-haem dioxygenase in morphine synthesis N-terminal	1-aminocyclopropane-1-carboxylate oxidase homolog 12 OS=Arabidopsis thaliana OX=3702 GN=At5g59540 PE=2 SV=1	S	Function unknown	hypothetical protein AQUCO_07000031v1 [Aquilegia coerulea]
c22801.graph_c0	19	15	15	111	85	110	0.41	0.36	0.42	3.64	2.5	3.49	5.25E-12	2.546167353	up	--	--	Cellular Component: endosome (GO:0005768);; Cellular Component: vacuolar membrane (GO:0005774);; Cellular Component: trans-Golgi network (GO:0005802);; Molecular Function: S-adenosylmethionine-dependent methyltransferase activity (GO:0008757);; Cellular Component: integral component of membrane (GO:0016021);; Biological Process: methylation (GO:0032259);;	--	--	--	Putative S-adenosyl-L-methionine-dependent methyltransferase;; Methyltransferase domain;; Methyltransferase domain	Probable methyltransferase PMT15 OS=Arabidopsis thaliana OX=3702 GN=At4g00750 PE=2 SV=1	S	Function unknown	probable methyltransferase PMT15 [Manihot esculenta]
c32987.graph_c0	0	0	0	62	2	13	0	0	0	11.39	0.38	2.44	0.00034607	2.542268584	up	--	--	Molecular Function: jasmonate O-methyltransferase activity (GO:0030795);; Biological Process: methylation (GO:0032259);;	K08241|1.1506e-67|rcu:8273364|K08241 jasmonate O-methyltransferase [EC:2.1.1.141] | (RefSeq) salicylate carboxymethyltransferase	--	--	SAM dependent carboxyl methyltransferase	Salicylate carboxymethyltransferase OS=Clarkia breweri OX=36903 GN=SAMT PE=1 SV=1	S	Function unknown	salicylate carboxymethyltransferase-like [Hevea brasiliensis]
c31264.graph_c1	27	27	20	182	108	153	3.07	2.5	4.99	28.61	19.37	20.21	9.99E-13	2.526732178	up	[G]	Carbohydrate transport and metabolism	Biological Process: carbohydrate metabolic process (GO:0005975);; Biological Process: dephosphorylation (GO:0016311);; Molecular Function: fructose 1,6-bisphosphate 1-phosphatase activity (GO:0042132);;	K03841|7.75304e-101|tcc:TCM_006444|K03841 fructose-1,6-bisphosphatase I [EC:3.1.3.11] | (RefSeq) Fructose-1,6-bisphosphatase, cytosolic	[G]	Carbohydrate transport and metabolism	Fructose-1-6-bisphosphatase, N-terminal domain	Fructose-1,6-bisphosphatase, cytosolic OS=Saccharum hybrid OX=15819 GN=CFBP PE=2 SV=2	G	Carbohydrate transport and metabolism	PREDICTED: fructose-1,6-bisphosphatase, cytosolic [Juglans regia]
c16451.graph_c0	6	3	2	59	24	23	0.18	0.1	0.08	2.5	0.99	0.93	4.20E-05	2.501600408	up	[R]	General function prediction only	Molecular Function: protein serine/threonine kinase activity (GO:0004674);; Cellular Component: nucleus (GO:0005634);; Cellular Component: cytoplasm (GO:0005737);; Cellular Component: plasma membrane (GO:0005886);; Biological Process: intracellular signal transduction (GO:0035556);;	K20714|4.93896e-159|rcu:8273679|K20714 serine/threonine-protein kinase OXI1 [EC:2.7.11.1] | (RefSeq) serine/threonine-protein kinase OXI1	[R]	General function prediction only	Protein kinase domain;; Protein tyrosine kinase	Serine/threonine-protein kinase OXI1 OS=Arabidopsis thaliana OX=3702 GN=OXI1 PE=1 SV=1	T	Signal transduction mechanisms	serine/threonine-protein kinase OXI1-like [Manihot esculenta]
c32492.graph_c0	575	439	423	8626	1983	2818	14.21	11.91	14.19	292.85	63.8	89.09	5.23E-05	2.49072884	up	--	--	--	--	--	--	--	--	S	Function unknown	uncharacterized protein LOC105647792 isoform X4 [Jatropha curcas]
c19844.graph_c1	62	57	33	417	165	280	2.14	2.21	1.5	20.34	7.87	13.07	3.80E-11	2.468161526	up	--	--	--	--	--	--	Dof domain, zinc finger	Dof zinc finger protein 4 OS=Oryza sativa subsp. japonica OX=39947 GN=DOF4 PE=2 SV=1	S	Function unknown	dof zinc finger protein DOF1.4-like [Manihot esculenta]
c12050.graph_c0	3	0	2	52	18	11	0.08	0	0.07	1.92	0.65	0.39	0.000325948	2.462477709	up	[S]	Function unknown	--	K07192|0|pop:POPTR_0018s02190g|K07192 flotillin | (RefSeq) POPTRDRAFT_779089; nodulin family protein	[UZ]	--	SPFH domain / Band 7 family	Flotillin-like protein 1 OS=Medicago truncatula OX=3880 GN=FLOT1 PE=2 SV=1	S	Function unknown	PREDICTED: flotillin-like protein 4 [Populus euphratica]
c18063.graph_c0	5	9	8	360	61	58	0.16	0.32	0.34	16.15	2.67	2.49	0.000499909	2.459652064	up	[Q]	Secondary metabolites biosynthesis, transport and catabolism	Molecular Function: 1-aminocyclopropane-1-carboxylate oxidase activity (GO:0009815);; Molecular Function: metal ion binding (GO:0046872);; Molecular Function: dioxygenase activity (GO:0051213);; Biological Process: oxidation-reduction process (GO:0055114);;	K05933|0|pop:POPTR_0011s00970g|K05933 aminocyclopropanecarboxylate oxidase [EC:1.14.17.4] | (RefSeq) POPTRDRAFT_568162; aminocyclopropane carboxylate oxidase family protein	[QR]	--	2OG-Fe(II) oxygenase superfamily;; non-haem dioxygenase in morphine synthesis N-terminal	1-aminocyclopropane-1-carboxylate oxidase OS=Actinidia deliciosa OX=3627 GN=ACO PE=2 SV=1	S	Function unknown	PREDICTED: 1-aminocyclopropane-1-carboxylate oxidase [Populus euphratica]
c23152.graph_c1	10	4	14	74	66	57	0.74	0.34	1.35	7.66	6.68	5.75	4.09E-07	2.459587154	up	--	--	Molecular Function: peptidase activity (GO:0008233);;	--	[T]	Signal transduction mechanisms	Granulin	Cysteine proteinase RD21A OS=Arabidopsis thaliana OX=3702 GN=RD21A PE=1 SV=1	O	Posttranslational modification, protein turnover, chaperones	cysteine protease, partial [Dimocarpus longan]
c27871.graph_c0	9	5	6	70	32	45	0.33	0.21	0.29	3.85	1.81	2.4	3.58E-06	2.45916399	up	--	--	Molecular Function: transferase activity, transferring glycosyl groups (GO:0016757);;	--	--	--	--	Probable inactive poly [ADP-ribose] polymerase SRO2 OS=Arabidopsis thaliana OX=3702 GN=SRO2 PE=1 SV=1	S	Function unknown	hypothetical protein POPTR_015G076500v3 [Populus trichocarpa]
c12560.graph_c0	0	0	0	51	2	12	0	0	0	5.21	0.2	1.2	0.000673106	2.442828114	up	[I]	Lipid transport and metabolism	Molecular Function: methyltransferase activity (GO:0008168);; Biological Process: methylation (GO:0032259);;	K08241|6.09816e-119|tcc:TCM_000324|K08241 jasmonate O-methyltransferase [EC:2.1.1.141] | (RefSeq) Salicylate O-methyltransferase	--	--	SAM dependent carboxyl methyltransferase	Salicylate carboxymethyltransferase OS=Clarkia breweri OX=36903 GN=SAMT PE=1 SV=1	S	Function unknown	salicylate carboxymethyltransferase-like [Durio zibethinus]
c12592.graph_c0	8	7	5	94	30	33	0.14	0.13	0.11	2.25	0.7	0.75	2.08E-05	2.441843858	up	[M]	Cell wall/membrane/envelope biogenesis	Molecular Function: 3-beta-hydroxy-delta5-steroid dehydrogenase activity (GO:0003854);; Cellular Component: endoplasmic reticulum membrane (GO:0005789);; Cellular Component: plasma membrane (GO:0005886);; Biological Process: steroid biosynthetic process (GO:0006694);; Cellular Component: plasmodesma (GO:0009506);; Cellular Component: integral component of membrane (GO:0016021);; Molecular Functio…	K07748|0|rcu:8287636|K07748 sterol-4alpha-carboxylate 3-dehydrogenase (decarboxylating) [EC:1.1.1.170] | (RefSeq) 3beta-hydroxysteroid-dehydrogenase/decarboxylase isoform 3	[IE]	--	3-beta hydroxysteroid dehydrogenase/isomerase family;; Reticulon;; NAD dependent epimerase/dehydratase family	3beta-hydroxysteroid-dehydrogenase/decarboxylase isoform 3 OS=Arabidopsis thaliana OX=3702 GN=3BETAHSD/D3 PE=2 SV=2	M	Cell wall/membrane/envelope biogenesis	3beta-hydroxysteroid-dehydrogenase/decarboxylase [Hevea brasiliensis]
c15741.graph_c0	813	549	438	3538	2331	3159	12.07	9.08	8.62	74.45	47.51	62.76	2.84E-25	2.433806575	up	[IQ]	Lipid transport and metabolism ;; Secondary metabolites biosynthesis, transport and catabolism	Cellular Component: peroxisome (GO:0005777);; Biological Process: metabolic process (GO:0008152);; Molecular Function: o-succinylbenzoate-CoA ligase activity (GO:0008756);;	--	[I]	Lipid transport and metabolism	AMP-binding enzyme;; AMP-binding enzyme C-terminal domain	Probable acyl-activating enzyme 1, peroxisomal OS=Arabidopsis thaliana OX=3702 GN=AAE1 PE=2 SV=1	IQ	--	probable acyl-activating enzyme 1, peroxisomal [Hevea brasiliensis]
c22350.graph_c0	0	0	1	44	3	17	0	0	0.12	5.81	0.4	2.24	0.0007046	2.431178769	up	--	--	--	--	--	--	--	--	--	--	hypothetical protein MANES_08G107400 [Manihot esculenta]
c25770.graph_c0	0	0	0	16	5	19	0	0	0	2.03	0.51	2.07	0.000725213	2.430523073	up	--	--	--	--	[R]	General function prediction only	--	Protein ACTIVITY OF BC1 COMPLEX KINASE 7, chloroplastic OS=Arabidopsis thaliana OX=3702 GN=ABC1K7 PE=1 SV=1	S	Function unknown	ABC1 family protein [Populus trichocarpa]
c24184.graph_c0	5	3	6	36	66	20	0.25	0.17	0.37	3.24	5.22	1.53	3.74E-05	2.424995554	up	--	--	--	--	--	--	Lytic transglycolase;; Pollen allergen;; Pollen allergen	Expansin-like B1 OS=Oryza sativa subsp. japonica OX=39947 GN=EXLB1 PE=2 SV=2	G	Carbohydrate transport and metabolism	PREDICTED: expansin-like B1 [Ricinus communis]
c23116.graph_c0	7	4	3	48	24	36	0.38	0.82	0.43	3.66	2.06	2.86	2.35E-05	2.413234586	up	--	--	--	K09422|7.78573e-124|rcu:8266050|K09422 myb proto-oncogene protein, plant | (RefSeq) protein ODORANT1	[K]	Transcription	Myb-like DNA-binding domain;; Myb-like DNA-binding domain	Protein ODORANT1 OS=Petunia hybrida OX=4102 GN=ODO1 PE=2 SV=1	K	Transcription	PREDICTED: protein ODORANT1 [Ricinus communis]
c32788.graph_c0	412	281	251	5802	1389	1503	6.43	4.84	5.77	103.07	26.49	26.03	0.000166964	2.409142921	up	--	--	Biological Process: transcription, RNA-templated (GO:0001172);; Molecular Function: RNA-directed 5'-3' RNA polymerase activity (GO:0003968);;	K11699|0|pop:POPTR_0008s13520g|K11699 RNA-dependent RNA polymerase [EC:2.7.7.48] | (RefSeq) POPTRDRAFT_564678; hypothetical protein	[A]	RNA processing and modification	RNA dependent RNA polymerase	RNA-dependent RNA polymerase 1 OS=Arabidopsis thaliana OX=3702 GN=RDR1 PE=2 SV=1	K	Transcription	RNA-dependent RNA polymerase 1-like isoform X1 [Hevea brasiliensis]
c19777.graph_c0	109	33	79	474	616	220	4.89	1.46	4.9	29.78	40.76	13.03	1.14E-08	2.404667384	up	[MDT]	Cell wall/membrane/envelope biogenesis ;; Cell cycle control, cell division, chromosome partitioning ;; Signal transduction mechanisms	Molecular Function: ATP binding (GO:0005524);; Cellular Component: integral component of membrane (GO:0016021);;	--	[O]	Posttranslational modification, protein turnover, chaperones	Domain associated at C-terminal with AAA;; ATPase family associated with various cellular activities (AAA)	AAA-ATPase ASD, mitochondrial OS=Arabidopsis thaliana OX=3702 GN=AATP1 PE=1 SV=1	O	Posttranslational modification, protein turnover, chaperones	hypothetical protein POPTR_0004s09040g [Populus trichocarpa]
c12895.graph_c0	0	2	1	9	42	13	0	0.26	0.14	1.4	6.6	2.03	0.000620198	2.40390058	up	[E]	Amino acid transport and metabolism	Molecular Function: cysteine synthase activity (GO:0004124);; Molecular Function: copper ion binding (GO:0005507);; Cellular Component: mitochondrion (GO:0005739);; Biological Process: cysteine biosynthetic process from serine (GO:0006535);; Biological Process: immune response (GO:0006955);; Cellular Component: chloroplast (GO:0009507);; Molecular Function: transferase activity (GO:0016740);; Bio…	K13034|5.24312e-69|gra:105802709|K13034 L-3-cyanoalanine synthase/ cysteine synthase [EC:2.5.1.47 4.4.1.9] | (RefSeq) bifunctional L-3-cyanoalanine synthase/cysteine synthase 1, mitochondrial-like	[E]	Amino acid transport and metabolism	Pyridoxal-phosphate dependent enzyme	L-3-cyanoalanine synthase 1, mitochondrial OS=Malus domestica OX=3750 GN=CAS1 PE=1 SV=1	E	Amino acid transport and metabolism	PREDICTED: bifunctional L-3-cyanoalanine synthase/cysteine synthase 1, mitochondrial-like [Gossypium raimondii]
c27638.graph_c1	7	2	20	120	40	101	0.54	0.18	2.01	13.03	4.33	10.8	6.01E-05	2.400301158	up	[O]	Posttranslational modification, protein turnover, chaperones	Molecular Function: ATP binding (GO:0005524);; Biological Process: protein folding (GO:0006457);; Biological Process: response to stress (GO:0006950);; Molecular Function: unfolded protein binding (GO:0051082);;	K04079|1.41208e-96|rcu:8277096|K04079 molecular chaperone HtpG | (RefSeq) heat shock protein 83	[O]	Posttranslational modification, protein turnover, chaperones	Histidine kinase-, DNA gyrase B-, and HSP90-like ATPase;; Histidine kinase-, DNA gyrase B-, and HSP90-like ATPase	Heat shock protein 83 OS=Ipomoea nil OX=35883 GN=HSP83A PE=2 SV=1	O	Posttranslational modification, protein turnover, chaperones	Heat shock protein Hsp90 family [Parasponia andersonii]
c19511.graph_c0	9	4	2	26	27	68	0.58	0.29	0.17	2.36	2.68	6.03	4.75E-05	2.397034427	up	[U]	Intracellular trafficking, secretion, and vesicular transport	Biological Process: signal peptide processing (GO:0006465);; Molecular Function: serine-type peptidase activity (GO:0008236);; Cellular Component: integral component of membrane (GO:0016021);;	K13280|6.84146e-87|jcu:105639350|K13280 signal peptidase, endoplasmic reticulum-type [EC:3.4.-.-] | (RefSeq) signal peptidase complex catalytic subunit SEC11A-like	[U]	Intracellular trafficking, secretion, and vesicular transport	Peptidase S24-like	--	U	Intracellular trafficking, secretion, and vesicular transport	signal peptidase complex catalytic subunit SEC11A [Jatropha curcas]
c12744.graph_c0	47	56	44	334	203	237	0.77	1.01	0.94	7.62	4.45	5.06	6.31E-14	2.394653688	up	--	--	Molecular Function: calcium ion binding (GO:0005509);; Cellular Component: integral component of membrane (GO:0016021);;	--	--	--	PA domain	Vacuolar-sorting receptor 6 OS=Arabidopsis thaliana OX=3702 GN=VSR6 PE=2 SV=3	U	Intracellular trafficking, secretion, and vesicular transport	PREDICTED: vacuolar-sorting receptor 6 [Populus euphratica]
c19513.graph_c0	135	116	51	308	601	629	3.25	3.12	1.62	10.5	19.93	20.49	4.00E-15	2.374370772	up	--	--	Biological Process: amino acid transmembrane transport (GO:0003333);; Molecular Function: amino acid transmembrane transporter activity (GO:0015171);; Cellular Component: integral component of membrane (GO:0016021);;	--	[E]	Amino acid transport and metabolism	Transmembrane amino acid transporter protein;; Tryptophan/tyrosine permease family	Amino acid transporter AVT6C OS=Arabidopsis thaliana OX=3702 GN=AVT6C PE=2 SV=1	E	Amino acid transport and metabolism	putative sodium-coupled neutral amino acid transporter 7 [Jatropha curcas]
c16225.graph_c0	176	70	139	951	577	533	5.32	2.4	5.63	40.84	24.09	21.79	4.33E-11	2.372315594	up	--	--	Biological Process: response to stress (GO:0006950);; Biological Process: regulation of response to stimulus (GO:0048583);; Biological Process: regulation of cellular process (GO:0050794);;	K13464|2.7759e-57|rcu:8260450|K13464 jasmonate ZIM domain-containing protein | (RefSeq) protein TIFY 10B	--	--	tify domain;; Divergent CCT motif	Protein TIFY 10A OS=Arabidopsis thaliana OX=3702 GN=TIFY10A PE=1 SV=1	S	Function unknown	protein TIFY 10A-like [Hevea brasiliensis]
c33835.graph_c0	0	1	0	19	6	18	0	0.06	0	1.42	0.44	1.34	0.001036875	2.365930445	up	[P]	Inorganic ion transport and metabolism	Biological Process: sulfate assimilation (GO:0000103);; Molecular Function: adenylylsulfate kinase activity (GO:0004020);; Molecular Function: ATP binding (GO:0005524);; Biological Process: phosphorylation (GO:0016310);; Biological Process: hydrogen sulfide biosynthetic process (GO:0070814);;	K00860|8.60677e-122|fve:101312384|K00860 adenylylsulfate kinase [EC:2.7.1.25] | (RefSeq) adenylyl-sulfate kinase 1, chloroplastic	[P]	Inorganic ion transport and metabolism	Adenylylsulphate kinase	Adenylyl-sulfate kinase, chloroplastic OS=Catharanthus roseus OX=4058 GN=AKN PE=2 SV=1	P	Inorganic ion transport and metabolism	adenylyl-sulfate kinase 3-like isoform X2 [Hevea brasiliensis]
c22371.graph_c0	24	16	9	208	49	62	1.17	0.88	0.57	14.27	3.31	4.11	1.58E-05	2.364923378	up	--	--	--	--	--	--	--	--	S	Function unknown	hypothetical protein MANES_01G210900 [Manihot esculenta]
c19584.graph_c0	47	35	22	341	93	157	1.74	1.45	1.07	17.98	4.75	7.9	2.91E-07	2.364750362	up	[R]	General function prediction only	Molecular Function: catalytic activity (GO:0003824);; Biological Process: biosynthetic process (GO:0009058);;	--	[R]	General function prediction only	Phenazine biosynthesis-like protein	--	S	Function unknown	uncharacterized protein LOC110638946 isoform X1 [Hevea brasiliensis]
c13062.graph_c0	1	0	5	640	152	194	0.06	0	0.39	53.11	12.47	15.66	0.001087076	2.363250563	up	--	--	--	--	--	--	--	--	S	Function unknown	Uncharacterized protein TCM_034658 [Theobroma cacao]
c28324.graph_c0	210	151	139	413	1108	1082	8.35	6.77	7.26	23.21	60.88	58.28	9.36E-15	2.357033675	up	--	--	--	--	--	--	--	--	S	Function unknown	hypothetical protein POPTR_0006s26440g [Populus trichocarpa]
c24324.graph_c0	2	10	8	89	43	29	0.05	0.27	0.26	3.04	1.43	0.94	7.86E-05	2.35612142	up	--	--	--	--	--	--	Vacuolar protein sorting-associated protein 62	--	S	Function unknown	PREDICTED: uncharacterized protein LOC105137797 [Populus euphratica]
c17084.graph_c0	99	67	34	215	395	396	3.01	2.27	1.36	9.2	16.5	16.16	3.09E-14	2.35518231	up	--	--	--	--	--	--	RNA recognition motif. (a.k.a. RRM, RBD, or RNP domain)	--	S	Function unknown	PREDICTED: uncharacterized protein LOC8281932 isoform X2 [Ricinus communis]
c24779.graph_c0	0	0	3	17	14	26	0	0	0.27	1.63	1.09	3.23	0.000838332	2.345914636	up	--	--	Molecular Function: core promoter sequence-specific DNA binding (GO:0001046);; Molecular Function: transcriptional activator activity, RNA polymerase II transcription regulatory region sequence-specific binding (GO:0001228);; Cellular Component: nucleus (GO:0005634);; Biological Process: positive regulation of transcription from RNA polymerase II promoter (GO:0045944);; Molecular Function: protei…	--	--	--	--	Transcription factor bHLH113 OS=Arabidopsis thaliana OX=3702 GN=BHLH113 PE=2 SV=1	S	Function unknown	hypothetical protein POPTR_0008s05200g, partial [Populus trichocarpa]
c28207.graph_c0	134	84	182	483	723	998	3.48	2.38	6.33	18.37	26.2	34.62	1.25E-11	2.336038097	up	--	--	Molecular Function: binding (GO:0005488);;	--	[R]	General function prediction only	A20-like zinc finger;; AN1-like Zinc finger	Zinc finger A20 and AN1 domain-containing stress-associated protein 8 OS=Oryza sativa subsp. japonica OX=39947 GN=SAP8 PE=2 SV=1	S	Function unknown	PREDICTED: zinc finger A20 and AN1 domain-containing stress-associated protein 8-like [Ricinus communis]
c28696.graph_c1	850	380	492	1909	3556	3021	49.08	24.77	37.19	155.02	285.32	238.44	4.60E-18	2.335845095	up	--	--	Molecular Function: chitin binding (GO:0008061);; Biological Process: defense response to bacterium (GO:0042742);; Biological Process: defense response to fungus (GO:0050832);;	--	[R]	General function prediction only	Barwin family	Wound-induced protein WIN1 OS=Solanum tuberosum OX=4113 GN=WIN1 PE=2 SV=1	G	Carbohydrate transport and metabolism	hypothetical protein CISIN_1g032389mg [Citrus sinensis]
c21564.graph_c0	2	1	2	18	16	22	0.05	0.03	0.06	0.58	0.5	0.67	0.000535698	2.317808771	up	--	--	Cellular Component: ubiquitin ligase complex (GO:0000151);; Biological Process: protein polyubiquitination (GO:0000209);; Cellular Component: cytoplasm (GO:0005737);; Molecular Function: ubiquitin conjugating enzyme binding (GO:0031624);; Biological Process: positive regulation of proteasomal ubiquitin-dependent protein catabolic process (GO:0032436);; Biological Process: protein ubiquitination i…	--	[O]	Posttranslational modification, protein turnover, chaperones	IBR domain, a half RING-finger domain;; Reverse transcriptase-like	Probable E3 ubiquitin-protein ligase ARI9 OS=Arabidopsis thaliana OX=3702 GN=ARI9 PE=2 SV=1	S	Function unknown	uncharacterized protein LOC110614123 [Manihot esculenta]
c31076.graph_c4	105	49	83	300	398	468	2.58	1.32	2.52	9.95	13.01	15.11	6.09E-15	2.29416342	up	[I]	Lipid transport and metabolism	Biological Process: metabolic process (GO:0008152);; Biological Process: positive regulation of gibberellic acid mediated signaling pathway (GO:0009939);; Molecular Function: hydrolase activity (GO:0016787);; Biological Process: floral organ morphogenesis (GO:0048444);;	K14493|1.59384e-79|pop:POPTR_0002s22840g|K14493 gibberellin receptor GID1 [EC:3.-.-.-] | (RefSeq) POPTRDRAFT_552633; hypothetical protein	[V]	Defense mechanisms	alpha/beta hydrolase fold	Gibberellin receptor GID1B OS=Arabidopsis thaliana OX=3702 GN=GID1B PE=1 SV=1	I	Lipid transport and metabolism	gibberellin receptor GID1B-like [Manihot esculenta]
c25196.graph_c0	52	22	30	136	157	227	1.08	0.52	0.71	3.8	4.34	6.27	2.87E-11	2.288280471	up	--	--	Molecular Function: iron ion transmembrane transporter activity (GO:0005381);; Cellular Component: integral component of membrane (GO:0016021);; Biological Process: iron ion transmembrane transport (GO:0034755);;	K14685|8.43939e-75|pop:POPTR_0386s002001|K14685 solute carrier family 40 (iron-regulated transporter), member 1 | (RefSeq) hypothetical protein	[P]	Inorganic ion transport and metabolism	Ferroportin1 (FPN1);; Ferroportin1 (FPN1);; Ferroportin1 (FPN1);; Ferroportin1 (FPN1)	Solute carrier family 40 member 1 OS=Arabidopsis thaliana OX=3702 GN=IREG1 PE=3 SV=1	U	Intracellular trafficking, secretion, and vesicular transport	PREDICTED: solute carrier family 40 member 2-like [Populus euphratica]
c13197.graph_c0	1	4	3	21	21	29	0.06	0.26	0.22	1.67	1.65	2.24	0.000350819	2.280296243	up	--	--	--	--	--	--	Protein of unknown function (DUF1442)	--	S	Function unknown	hypothetical protein POPTR_0002s14810g [Populus trichocarpa]
c33188.graph_c0	6	2	19	238	178	78	0.3	0.11	1.23	16.49	12.14	5.22	0.001696584	2.270574216	up	--	--	--	--	--	--	VQ motif	VQ motif-containing protein 22 OS=Arabidopsis thaliana OX=3702 GN=VQ22 PE=2 SV=1	S	Function unknown	dendritic arbor reduction protein 1-like [Durio zibethinus]
c24856.graph_c0	5	3	6	30	24	43	0.13	0.09	0.2	1.08	0.84	1.47	0.000114976	2.240249471	up	--	--	--	--	--	--	bHLH-MYC and R2R3-MYB transcription factors N-terminal;; Helix-loop-helix DNA-binding domain;; ACT domain	Transcription factor bHLH90 OS=Arabidopsis thaliana OX=3702 GN=BHLH90 PE=1 SV=1	K	Transcription	transcription factor bHLH90 [Hevea brasiliensis]
c25952.graph_c1	3	10	4	15	80	39	0.17	0.66	0.3	1.23	6.47	3.1	0.000359772	2.234435281	up	--	--	--	--	--	--	--	--	S	Function unknown	hypothetical protein POPTR_0009s06070g [Populus trichocarpa]
c32950.graph_c0	301	187	274	821	1731	1054	14.33	10.02	17.17	55.07	114.19	68.3	1.73E-14	2.226782847	up	--	--	Biological Process: protein polyubiquitination (GO:0000209);; Cellular Component: plasma membrane (GO:0005886);; Biological Process: positive regulation of abscisic acid-activated signaling pathway (GO:0009789);; Biological Process: protein ubiquitination involved in ubiquitin-dependent protein catabolic process (GO:0042787);; Biological Process: proteasome-mediated ubiquitin-dependent protein ca…	K16282|6.2168e-42|pop:POPTR_0005s08300g|K16282 E3 ubiquitin-protein ligase RHA2 [EC:2.3.2.27] | (RefSeq) POPTRDRAFT_558588; hypothetical protein	[O]	Posttranslational modification, protein turnover, chaperones	Ring finger domain;; RING-like zinc finger;; RING-H2 zinc finger domain;; Zinc finger, C3HC4 type (RING finger);; Zinc finger, C3HC4 type (RING finger);; FANCL C-terminal domain;; RING-type zinc-finger;; Anaphase-promoting complex subunit 11 RING-H2 finger	E3 ubiquitin-protein ligase RHA2A OS=Arabidopsis thaliana OX=3702 GN=RHA2A PE=1 SV=1	O	Posttranslational modification, protein turnover, chaperones	hypothetical protein POPTR_0005s08300g [Populus trichocarpa]
c19515.graph_c0	29	14	16	71	87	139	3.12	1.73	2.22	10.67	13.21	21	3.64E-08	2.224922649	up	--	--	--	--	--	--	Agglutinin domain	--	S	Function unknown	PREDICTED: uncharacterized protein LOC100263724 [Vitis vinifera]
c23389.graph_c0	197	136	150	2394	534	729	4.61	3.58	4.8	81.59	17.23	23.89	0.000660862	2.21712463	up	--	--	--	--	--	--	--	--	S	Function unknown	uncharacterized protein LOC110628756 isoform X3 [Manihot esculenta]
c32160.graph_c1	657	399	653	3827	1666	2589	18.98	13.28	24.85	153.3	66.33	98.64	1.19E-10	2.215128112	up	--	--	Biological Process: transcription, DNA-templated (GO:0006351);;	--	--	--	No apical meristem (NAM) protein	NAC transcription factor 47 OS=Arabidopsis thaliana OX=3702 GN=NAC047 PE=2 SV=1	K	Transcription	NAC transcription factor 47-like [Durio zibethinus]
c27871.graph_c1	5	6	7	74	18	35	0.25	0.34	0.47	5.3	1.27	2.43	0.000333468	2.209886043	up	--	--	Molecular Function: NAD+ ADP-ribosyltransferase activity (GO:0003950);;	--	--	--	RCD1-SRO-TAF4 (RST) plant domain	Probable inactive poly [ADP-ribose] polymerase SRO5 OS=Arabidopsis thaliana OX=3702 GN=SRO5 PE=1 SV=1	S	Function unknown	PREDICTED: probable inactive poly [ADP-ribose] polymerase SRO5 [Vitis vinifera]
c24154.graph_c0	23	8	28	187	77	79	0.83	0.32	1.64	9.59	4.17	4.74	2.63E-05	2.206822657	up	--	--	--	--	--	--	WRKY DNA -binding domain	Probable WRKY transcription factor 75 OS=Arabidopsis thaliana OX=3702 GN=WRKY75 PE=2 SV=1	K	Transcription	PREDICTED: probable WRKY transcription factor 75 [Ziziphus jujuba]
c27491.graph_c0	40	41	142	600	584	763	1.12	1.14	4.04	15.04	14.45	18.24	0.00075241	2.201098466	up	[N]	Cell motility	Cellular Component: integral component of membrane (GO:0016021);; Molecular Function: cellulose synthase (UDP-forming) activity (GO:0016760);; Biological Process: cellulose biosynthetic process (GO:0030244);; Biological Process: cell wall organization (GO:0071555);;	--	--	--	Cellulose synthase;; Cellulose synthase;; Cellulose synthase;; Cellulose synthase	Cellulose synthase-like protein H1 OS=Oryza sativa subsp. japonica OX=39947 GN=CSLH1 PE=2 SV=2	M	Cell wall/membrane/envelope biogenesis	hypothetical protein POPTR_014G155300v3 [Populus trichocarpa]
c15958.graph_c0	2	4	1	42	11	16	0.19	0.51	0.14	6.1	1.6	2.02	0.001625266	2.194466758	up	--	--	Cellular Component: membrane (GO:0016020);;	--	--	--	--	--	S	Function unknown	uncharacterized protein LOC111300312 isoform X1 [Durio zibethinus]
c26359.graph_c1	0	3	0	31	13	9	0	0.36	0	4.54	1.92	1.32	0.002787418	2.193856558	up	[P]	Inorganic ion transport and metabolism	Molecular Function: ATP binding (GO:0005524);; Cellular Component: integral component of plasma membrane (GO:0005887);; Biological Process: ATP biosynthetic process (GO:0006754);; Molecular Function: hydrogen-exporting ATPase activity, phosphorylative mechanism (GO:0008553);; Cellular Component: intracellular membrane-bounded organelle (GO:0043231);; Molecular Function: metal ion binding (GO:0046…	K01535|9.72183e-57|egu:105050697|K01535 H+-transporting ATPase [EC:3.6.3.6] | (RefSeq) plasma membrane ATPase 4-like	[P]	Inorganic ion transport and metabolism	--	ATPase 8, plasma membrane-type OS=Arabidopsis thaliana OX=3702 GN=AHA8 PE=3 SV=1	P	Inorganic ion transport and metabolism	PREDICTED: plasma membrane ATPase 4-like isoform X1 [Elaeis guineensis]
c13379.graph_c0	5	2	9	35	34	38	0.26	0.12	0.62	2.58	2.47	2.72	0.000161938	2.191536618	up	[GM]	Carbohydrate transport and metabolism ;; Cell wall/membrane/envelope biogenesis	Molecular Function: glutamine-fructose-6-phosphate transaminase (isomerizing) activity (GO:0004360);; Biological Process: carbohydrate metabolic process (GO:0005975);; Biological Process: fructose 6-phosphate metabolic process (GO:0006002);; Biological Process: UDP-N-acetylglucosamine metabolic process (GO:0006047);; Molecular Function: isomerase activity (GO:0016853);; Molecular Function: carboh…	--	--	--	--	--	M	Cell wall/membrane/envelope biogenesis	PREDICTED: 3-hexulose-6-phosphate isomerase [Ricinus communis]
c25329.graph_c1	797	194	459	1424	3523	6456	24.44	6.65	18.53	61.44	148.01	265.18	0.000784551	2.189845513	up	[M]	Cell wall/membrane/envelope biogenesis	Biological Process: galactose metabolic process (GO:0006012);; Biological Process: response to cold (GO:0009409);; Molecular Function: inositol 3-alpha-galactosyltransferase activity (GO:0047216);;	K18819|0|jcu:105642660|K18819 inositol 3-alpha-galactosyltransferase [EC:2.4.1.123] | (RefSeq) galactinol synthase 1	[G]	Carbohydrate transport and metabolism	Glycosyl transferase family 8	Galactinol synthase 1 OS=Arabidopsis thaliana OX=3702 GN=GOLS1 PE=1 SV=1	O	Posttranslational modification, protein turnover, chaperones	galactinol synthase 1 [Jatropha curcas]
c12715.graph_c0	0	3	10	39	18	82	0	0.14	0.54	2.26	1.02	4.56	0.001536314	2.185448866	up	[P]	Inorganic ion transport and metabolism	Molecular Function: zinc ion transmembrane transporter activity (GO:0005385);; Cellular Component: integral component of membrane (GO:0016021);; Molecular Function: 2-alkenal reductase [NAD(P)] activity (GO:0032440);; Biological Process: oxidation-reduction process (GO:0055114);; Biological Process: zinc II ion transmembrane transport (GO:0071577);;	K14709|3.33637e-162|tcc:TCM_041798|K14709 solute carrier family 39 (zinc transporter), member 1/2/3 | (RefSeq) ZRT/IRT-like protein 2 isoform 1	[P]	Inorganic ion transport and metabolism	ZIP Zinc transporter	Zinc transporter 1 OS=Oryza sativa subsp. japonica OX=39947 GN=ZIP1 PE=1 SV=1	P	Inorganic ion transport and metabolism	zinc transporter 1 [Hevea brasiliensis]
c13228.graph_c0	48	42	37	196	123	261	3.18	3.15	3.19	18.21	11.34	23.71	2.47E-10	2.17275956	up	--	--	Molecular Function: enzyme inhibitor activity (GO:0004857);;	--	--	--	Plant invertase/pectin methylesterase inhibitor	Cell wall / vacuolar inhibitor of fructosidase 1 OS=Arabidopsis thaliana OX=3702 GN=C/VIF1 PE=1 SV=1	G	Carbohydrate transport and metabolism	PREDICTED: cell wall / vacuolar inhibitor of fructosidase 1-like isoform X1 [Populus euphratica]
c20810.graph_c0	0	0	0	39	3	5	0	0	0	2.28	0.17	0.41	0.003494756	2.168476761	up	[R]	General function prediction only	Cellular Component: integral component of membrane (GO:0016021);; Biological Process: oxidation-reduction process (GO:0055114);; Molecular Function: 11-beta-hydroxysteroid dehydrogenase (NADP+) activity (GO:0070524);;	--	[Q]	Secondary metabolites biosynthesis, transport and catabolism	short chain dehydrogenase;; Enoyl-(Acyl carrier protein) reductase;; KR domain	11-beta-hydroxysteroid dehydrogenase-like 5 OS=Arabidopsis thaliana OX=3702 GN=HSD5 PE=2 SV=1	S	Function unknown	11-beta-hydroxysteroid dehydrogenase-like 5 [Jatropha curcas]
c21609.graph_c0	2	0	1	22	15	8	0.17	0	0.11	2.55	1.74	0.92	0.003028772	2.165122771	up	[T]	Signal transduction mechanisms	Molecular Function: protein serine/threonine kinase activity (GO:0004674);; Molecular Function: non-membrane spanning protein tyrosine kinase activity (GO:0004715);; Molecular Function: ATP binding (GO:0005524);; Biological Process: peptidyl-tyrosine phosphorylation (GO:0018108);;	--	[T]	Signal transduction mechanisms	Protein tyrosine kinase;; Protein kinase domain	Probable serine/threonine-protein kinase PIX13 OS=Arabidopsis thaliana OX=3702 GN=PIX13 PE=1 SV=2	T	Signal transduction mechanisms	probable serine/threonine-protein kinase PIX13 [Jatropha curcas]
c23835.graph_c0	324	193	190	716	1125	1146	14.57	9.76	11.22	45.39	70.12	70.01	4.44E-22	2.162392764	up	[I]	Lipid transport and metabolism	Cellular Component: peroxisome (GO:0005777);; Biological Process: response to cytokinin (GO:0009735);; Biological Process: seed germination (GO:0009845);; Molecular Function: propanoyl-CoA C-acyltransferase activity (GO:0033814);; Biological Process: glyoxylate metabolic process (GO:0046487);;	--	[I]	Lipid transport and metabolism	SCP-2 sterol transfer family	--	S	Function unknown	PREDICTED: peroxisomal multifunctional enzyme type 2 [Ricinus communis]
c23034.graph_c0	361	252	254	953	1326	1334	7.9	6.22	7.46	30.09	40.7	40.22	2.44E-31	2.158176376	up	[G]	Carbohydrate transport and metabolism	Biological Process: carbohydrate transport (GO:0008643);; Molecular Function: symporter activity (GO:0015293);; Cellular Component: integral component of membrane (GO:0016021);; Molecular Function: substrate-specific transmembrane transporter activity (GO:0022891);; Molecular Function: 2-alkenal reductase [NAD(P)] activity (GO:0032440);; Biological Process: transmembrane transport (GO:0055085);; …	--	[R]	General function prediction only	Sugar (and other) transporter;; Sugar (and other) transporter	Hexose carrier protein HEX6 OS=Ricinus communis OX=3988 GN=HEX6 PE=2 SV=1	G	Carbohydrate transport and metabolism	hexose carrier protein HEX6 [Manihot esculenta]
c20363.graph_c0	0	1	4	27	5	47	0	0.11	1.24	5.88	0.69	7.88	0.003194635	2.15623177	up	--	--	--	--	--	--	Extensin-like region	--	--	--	--
c32597.graph_c2	168	208	145	508	1089	681	10.34	15.84	11.13	41	88.6	52.08	1.63E-15	2.153130669	up	--	--	Cellular Component: integral component of membrane (GO:0016021);;	--	--	--	PLAC8 family	Protein PLANT CADMIUM RESISTANCE 2 OS=Arabidopsis thaliana OX=3702 GN=PCR2 PE=1 SV=1	S	Function unknown	protein PLANT CADMIUM RESISTANCE 2-like [Manihot esculenta]
c19621.graph_c0	578	423	337	1451	2429	1661	24.44	20.31	18.86	88.37	144.46	96.66	6.25E-25	2.151320294	up	--	--	--	--	--	--	--	--	S	Function unknown	uncharacterized protein LOC110606054 [Manihot esculenta]
c20230.graph_c0	101	52	27	389	172	232	4.48	2.54	1.62	24.15	10.49	13.86	3.43E-07	2.136047496	up	--	--	Molecular Function: nucleic acid binding (GO:0003676);;	--	[S]	Function unknown	Alba;; Rpp20 subunit of nuclear RNase MRP and P	--	S	Function unknown	H/ACA ribonucleoprotein complex subunit 1 [Jatropha curcas]
c31076.graph_c5	14	7	23	68	78	86	2.5	1.46	5.18	16.76	19.98	22.2	5.98E-06	2.133817119	up	[I]	Lipid transport and metabolism	Biological Process: metabolic process (GO:0008152);; Molecular Function: hydrolase activity (GO:0016787);;	K14493|1.08885e-78|pop:POPTR_0002s22840g|K14493 gibberellin receptor GID1 [EC:3.-.-.-] | (RefSeq) POPTRDRAFT_552633; hypothetical protein	[V]	Defense mechanisms	alpha/beta hydrolase fold;; Carboxylesterase family	Gibberellin receptor GID1B OS=Arabidopsis thaliana OX=3702 GN=GID1B PE=1 SV=1	I	Lipid transport and metabolism	hypothetical protein POPTR_0002s22840g [Populus trichocarpa]
c28355.graph_c0	561	366	316	1463	1369	2259	8.02	5.86	5.93	29.4	26.7	42.96	2.90E-20	2.129547524	up	[I]	Lipid transport and metabolism	Molecular Function: fatty-acyl-CoA binding (GO:0000062);; Molecular Function: acyl-CoA dehydrogenase activity (GO:0003995);; Molecular Function: electron carrier activity (GO:0009055);; Biological Process: fatty acid beta-oxidation using acyl-CoA dehydrogenase (GO:0033539);; Molecular Function: flavin adenine dinucleotide binding (GO:0050660);; Molecular Function: oxidoreductase activity, acting …	K00249|0|jcu:105643467|K00249 acyl-CoA dehydrogenase [EC:1.3.8.7] | (RefSeq) acyl-CoA dehydrogenase family member 10	[R]	General function prediction only	Phosphotransferase enzyme family;; Acyl-CoA dehydrogenase, C-terminal domain;; Acyl-CoA dehydrogenase, middle domain;; Acyl-CoA dehydrogenase, N-terminal domain;; Acyl-CoA dehydrogenase, C-terminal domain	Probable acyl-CoA dehydrogenase IBR3 OS=Arabidopsis thaliana OX=3702 GN=IBR3 PE=1 SV=1	I	Lipid transport and metabolism	probable acyl-CoA dehydrogenase IBR3 [Jatropha curcas]
c32318.graph_c0	1495	1099	973	8268	3325	3561	31.35	27.08	28.57	183.08	72.75	77.84	1.03E-09	2.126544195	up	--	--	--	--	--	--	No apical meristem (NAM) protein;; No apical meristem (NAM) protein	Protein NTM1-like 9 OS=Arabidopsis thaliana OX=3702 GN=NTL9 PE=1 SV=1	--	--	hypothetical protein POPTR_0014s10330g [Populus trichocarpa]
c13982.graph_c0	2	1	0	11	14	15	0.05	0.03	0	0.42	0.51	0.54	0.003726469	2.123313504	up	--	--	--	--	[K]	Transcription	Myb-like DNA-binding domain;; Myb-like DNA-binding domain	Transcription factor MYB3R-4 OS=Arabidopsis thaliana OX=3702 GN=MYB3R4 PE=1 SV=1	K	Transcription	transcription factor MYB28-like [Manihot esculenta]
c13278.graph_c0	0	0	0	23	4	7	0	0	0	4.19	0.74	1.3	0.004667122	2.119682995	up	--	--	Molecular Function: RNA polymerase I activity (GO:0001054);; Molecular Function: RNA polymerase II activity (GO:0001055);; Molecular Function: RNA polymerase III activity (GO:0001056);; Molecular Function: DNA binding (GO:0003677);; Cellular Component: DNA-directed RNA polymerase II, core complex (GO:0005665);; Cellular Component: DNA-directed RNA polymerase III complex (GO:0005666);; Cellular Co…	K03009|2.10241e-26|adu:107482453|K03009 DNA-directed RNA polymerases I, II, and III subunit RPABC4 | (RefSeq) DNA-directed RNA polymerases II, IV and V subunit 12-like	[K]	Transcription	DNA directed RNA polymerase, 7 kDa subunit	DNA-directed RNA polymerases II, IV and V subunit 12 OS=Arabidopsis thaliana OX=3702 GN=NRPB12 PE=1 SV=1	K	Transcription	DNA-directed RNA polymerases II, IV and V subunit 12 [Amborella trichopoda]
c26575.graph_c0	18	13	20	87	71	81	0.41	0.56	0.61	2.88	2.27	2.59	2.19E-07	2.117732361	up	--	--	Molecular Function: peptide alpha-N-acetyltransferase activity (GO:0004596);; Biological Process: N-terminal protein amino acid acetylation (GO:0006474);; Cellular Component: protein acetyltransferase complex (GO:0031248);;	--	--	--	--	Probable N-acetyltransferase HLS1-like OS=Arabidopsis thaliana OX=3702 GN=At2g23060 PE=2 SV=1	S	Function unknown	PREDICTED: probable N-acetyltransferase HLS1 [Populus euphratica]
c19887.graph_c0	49	38	26	183	90	230	1.32	1.15	0.93	6.98	3.35	8.36	7.30E-08	2.114674625	up	[E]	Amino acid transport and metabolism	Molecular Function: glutamate-ammonia ligase activity (GO:0004356);; Molecular Function: ATP binding (GO:0005524);; Biological Process: glutamine biosynthetic process (GO:0006542);;	K01915|0|pda:103716959|K01915 glutamine synthetase [EC:6.3.1.2] | (RefSeq) glutamine synthetase nodule isozyme-like	[E]	Amino acid transport and metabolism	Glutamine synthetase, catalytic domain;; Glutamine synthetase, beta-Grasp domain	Glutamine synthetase nodule isozyme OS=Vigna aconitifolia OX=3918 PE=2 SV=1	E	Amino acid transport and metabolism	glutamine synthetase nodule isozyme [Manihot esculenta]
c24352.graph_c1	3	4	11	28	53	37	0.1	0.14	0.46	1.54	2.67	1.59	0.00039349	2.113301167	up	[C]	Energy production and conversion	Biological Process: metabolic process (GO:0008152);; Molecular Function: transferase activity, transferring acyl groups (GO:0016746);;	K00658|1.54705e-144|pop:POPTR_0014s15280g|K00658 2-oxoglutarate dehydrogenase E2 component (dihydrolipoamide succinyltransferase) [EC:2.3.1.61] | (RefSeq) POPTRDRAFT_834940; hypothetical protein	[C]	Energy production and conversion	2-oxoacid dehydrogenases acyltransferase (catalytic domain);; Biotin-requiring enzyme	Dihydrolipoyllysine-residue succinyltransferase component of 2-oxoglutarate dehydrogenase complex 2, mitochondrial OS=Arabidopsis thaliana OX=3702 GN=At4g26910 PE=1 SV=2	C	Energy production and conversion	PREDICTED: dihydrolipoyllysine-residue succinyltransferase component of 2-oxoglutarate dehydrogenase complex 2, mitochondrial-like [Juglans regia]
c20629.graph_c0	51	22	21	143	118	143	5.44	2.68	2.87	21.21	17.67	21.3	4.77E-09	2.111185596	up	[I]	Lipid transport and metabolism	Cellular Component: cytoplasm (GO:0005737);; Molecular Function: monodehydroascorbate reductase (NADH) activity (GO:0016656);; Biological Process: cell redox homeostasis (GO:0045454);; Molecular Function: flavin adenine dinucleotide binding (GO:0050660);; Biological Process: oxidation-reduction process (GO:0055114);;	K08232|5.50818e-94|pop:POPTR_0006s11570g|K08232 monodehydroascorbate reductase (NADH) [EC:1.6.5.4] | (RefSeq) Monodehydroascorbate reductase family protein	[R]	General function prediction only	Pyridine nucleotide-disulphide oxidoreductase	Monodehydroascorbate reductase OS=Solanum lycopersicum OX=4081 GN=AFRR PE=1 SV=1	S	Function unknown	hypothetical protein POPTR_006G114800v3 [Populus trichocarpa]
c21027.graph_c0	0	0	0	31	2	8	0	0	0	8.63	0.55	2.23	0.004876696	2.10909738	up	[G]	Carbohydrate transport and metabolism	Biological Process: carbohydrate metabolic process (GO:0005975);; Molecular Function: beta-glucosidase activity (GO:0008422);; Biological Process: glycosyl compound metabolic process (GO:1901657);;	K05350|9.81963e-32|pop:POPTR_0004s01880g|K05350 beta-glucosidase [EC:3.2.1.21] | (RefSeq) POPTRDRAFT_856874; glycosyl hydrolase family 1 family protein	[G]	Carbohydrate transport and metabolism	--	Beta-glucosidase 47 OS=Arabidopsis thaliana OX=3702 GN=BGLU47 PE=3 SV=2	G	Carbohydrate transport and metabolism	hypothetical protein POPTR_004G019300v3 [Populus trichocarpa]
c19844.graph_c0	52	38	32	298	100	153	3.85	3.19	3.08	30.93	10.33	15.61	1.17E-06	2.108818387	up	--	--	Molecular Function: DNA binding (GO:0003677);; Biological Process: regulation of transcription, DNA-templated (GO:0006355);;	--	--	--	Dof domain, zinc finger	Dof zinc finger protein 4 OS=Oryza sativa subsp. japonica OX=39947 GN=DOF4 PE=2 SV=1	S	Function unknown	Dof-type zinc finger domain-containing family protein [Populus trichocarpa]
c32957.graph_c0	958	333	595	2550	1988	3508	38.07	14.86	31.1	142.96	109.26	188.84	1.22E-10	2.103063704	up	[P]	Inorganic ion transport and metabolism	Molecular Function: peroxidase activity (GO:0004601);; Biological Process: response to oxidative stress (GO:0006979);; Molecular Function: heme binding (GO:0020037);; Biological Process: oxidation-reduction process (GO:0055114);; Biological Process: cellular oxidant detoxification (GO:0098869);;	K00434|1.49949e-155|cit:102622372|K00434 L-ascorbate peroxidase [EC:1.11.1.11] | (RefSeq) L-ascorbate peroxidase 2, cytosolic	--	--	Peroxidase	L-ascorbate peroxidase 2, cytosolic OS=Arabidopsis thaliana OX=3702 GN=APX2 PE=2 SV=3	P	Inorganic ion transport and metabolism	L-ascorbate peroxidase 2, cytosolic [Citrus clementina]
c27257.graph_c0	74	37	38	192	226	196	2.1	1.18	1.43	7.75	8.85	7.5	6.52E-13	2.098858876	up	--	--	--	--	--	--	--	--	S	Function unknown	uncharacterized protein LOC105635777 isoform X2 [Jatropha curcas]
c21702.graph_c0	17	8	11	92	30	65	0.42	0.22	0.36	3.23	1.03	2.17	9.56E-05	2.098591874	up	[G]	Carbohydrate transport and metabolism	Biological Process: flavonoid biosynthetic process (GO:0009813);; Cellular Component: intracellular membrane-bounded organelle (GO:0043231);; Biological Process: flavonoid glucuronidation (GO:0052696);; Molecular Function: quercetin 3-O-glucosyltransferase activity (GO:0080043);; Molecular Function: quercetin 7-O-glucosyltransferase activity (GO:0080044);;	--	[GC]	--	UDP-glucoronosyl and UDP-glucosyl transferase	Anthocyanidin 3-O-glucosyltransferase 5 OS=Manihot esculenta OX=3983 GN=GT5 PE=2 SV=1	S	Function unknown	UTP-glucose glucosyltransferase family protein [Populus trichocarpa]
c30675.graph_c0	52	58	35	237	146	222	2.17	3.4	1.91	9.86	6	8.16	8.03E-11	2.094701812	up	--	--	Cellular Component: integral component of membrane (GO:0016021);;	--	--	--	Thaumatin family	Thaumatin-like protein 1 OS=Arabidopsis thaliana OX=3702 GN=TLP1 PE=2 SV=1	S	Function unknown	hypothetical protein POPTR_005G112700v3 [Populus trichocarpa]
c13509.graph_c0	0	1	5	50	16	11	0	0.04	0.43	2.38	0.75	0.5	0.004471123	2.090590596	up	--	--	--	--	--	--	--	--	S	Function unknown	uncharacterized protein LOC110635588 [Hevea brasiliensis]
c12678.graph_c0	0	0	2	16	7	18	0	0	0.23	2	0.88	2.23	0.005675229	2.080086933	up	[V]	Defense mechanisms	Biological Process: drug transmembrane transport (GO:0006855);; Molecular Function: drug transmembrane transporter activity (GO:0015238);; Molecular Function: antiporter activity (GO:0015297);; Cellular Component: integral component of membrane (GO:0016021);;	K03327|3.4466e-86|pop:POPTR_0021s00800g|K03327 multidrug resistance protein, MATE family | (RefSeq) hypothetical protein	[R]	General function prediction only	MatE	Protein DETOXIFICATION 40 OS=Arabidopsis thaliana OX=3702 GN=DTX40 PE=1 SV=1	V	Defense mechanisms	protein DETOXIFICATION 40-like [Manihot esculenta]
c27825.graph_c0	2	1	14	47	33	57	0.04	0.02	0.41	1.51	1.03	1.75	0.001869703	2.079719204	up	--	--	--	--	--	--	B3 DNA binding domain;; B3 DNA binding domain	B3 domain-containing transcription factor VRN1 OS=Arabidopsis thaliana OX=3702 GN=VRN1 PE=1 SV=1	S	Function unknown	hypothetical protein MANES_07G113100 [Manihot esculenta]
c16572.graph_c0	22	2	31	102	445	439	0.98	0.1	1.81	6.39	27.37	26.48	0.005861677	2.079504209	up	[R]	General function prediction only	Molecular Function: chitinase activity (GO:0004568);; Biological Process: carbohydrate metabolic process (GO:0005975);; Biological Process: chitin catabolic process (GO:0006032);; Molecular Function: chitin binding (GO:0008061);; Biological Process: cell wall macromolecule catabolic process (GO:0016998);;	K01183|4.10849e-156|pop:POPTR_0019s12360g|K01183 chitinase [EC:3.2.1.14] | (RefSeq) POPTRDRAFT_574380; hypothetical protein	[R]	General function prediction only	Chitinase class I;; Chitin recognition protein	Endochitinase EP3 OS=Arabidopsis thaliana OX=3702 GN=EP3 PE=1 SV=1	G	Carbohydrate transport and metabolism	PREDICTED: endochitinase PR4-like [Populus euphratica]
c28458.graph_c0	19	11	10	152	71	13	0.39	0.23	0.25	4.11	1.86	0.33	0.00135356	2.053826993	up	[P]	Inorganic ion transport and metabolism	Molecular Function: fatty-acyl-CoA binding (GO:0000062);; Molecular Function: acyl-CoA dehydrogenase activity (GO:0003995);; Molecular Function: acyl-CoA oxidase activity (GO:0003997);; Cellular Component: peroxisome (GO:0005777);; Molecular Function: electron carrier activity (GO:0009055);; Biological Process: fatty acid beta-oxidation using acyl-CoA dehydrogenase (GO:0033539);; Molecular Functi…	K00232|0|pop:POPTR_0019s12240g|K00232 acyl-CoA oxidase [EC:1.3.3.6] | (RefSeq) POPTRDRAFT_780712; acyl-CoA oxidase family protein	[IQ]	--	Acyl-CoA oxidase;; Acyl-CoA dehydrogenase, middle domain;; Acyl-CoA dehydrogenase, C-terminal domain	Acyl-coenzyme A oxidase 3, peroxisomal OS=Arabidopsis thaliana OX=3702 GN=ACX3 PE=1 SV=1	I	Lipid transport and metabolism	hypothetical protein POPTR_019G092600v3 [Populus trichocarpa]
c21833.graph_c0	234	120	150	857	483	670	8.14	4.03	7.38	43.3	23.24	27.95	3.31E-11	2.051309062	up	--	--	Molecular Function: transcription factor activity, sequence-specific DNA binding (GO:0003700);; Cellular Component: nucleus (GO:0005634);; Biological Process: regulation of transcription, DNA-templated (GO:0006355);; Molecular Function: protein homodimerization activity (GO:0042803);; Molecular Function: sequence-specific DNA binding (GO:0043565);; Molecular Function: protein heterodimerization a…	--	--	--	bZIP transcription factor;; Basic region leucine zipper;; bZIP Maf transcription factor	bZIP transcription factor RISBZ4 OS=Oryza sativa subsp. japonica OX=39947 GN=RISBZ4 PE=2 SV=2	K	Transcription	hypothetical protein POPTR_006G277800v3 [Populus trichocarpa]
c31208.graph_c1	96	28	74	176	255	483	3.81	1.17	2.93	8.56	10.78	20.01	2.54E-06	2.046959846	up	--	--	--	--	--	--	Protein of unknown function (DUF1313)	Protein ELF4-LIKE 4 OS=Arabidopsis thaliana OX=3702 GN=EFL4 PE=2 SV=1	S	Function unknown	hypothetical protein COLO4_30768 [Corchorus olitorius]
c29144.graph_c1	26	31	30	56	203	149	1.56	2.1	2.35	4.73	16.96	12.27	3.62E-06	2.040328553	up	[CI]	Energy production and conversion ;; Lipid transport and metabolism	Molecular Function: binding (GO:0005488);; Cellular Component: membrane (GO:0016020);;	--	[C]	Energy production and conversion	Cytochrome b5-like Heme/Steroid binding domain	Cytochrome b5 OS=Brassica oleracea var. botrytis OX=3715 GN=CYB5 PE=1 SV=1	CI	--	cytochrome b5-like [Cucurbita maxima]
c35162.graph_c0	0	1	0	9	20	5	0	0.05	0	0.54	1.18	0.29	0.007678486	2.036317534	up	--	--	--	--	--	--	Protein of unknown function (DUF1264)	Oil body-associated protein 1A OS=Arabidopsis thaliana OX=3702 GN=OBAP1A PE=2 SV=1	S	Function unknown	PREDICTED: oil body-associated protein 1A [Eucalyptus grandis]
c26117.graph_c0	23	40	12	114	68	148	0.77	1.58	0.43	5.06	3.09	6.79	6.47E-06	2.032988513	up	--	--	--	--	--	--	Protein of unknown function (DUF1677)	--	S	Function unknown	PREDICTED: uncharacterized protein LOC107901523 [Gossypium hirsutum]
c28292.graph_c0	0	2	3	36	1	50	0	0.17	0.3	3.87	0.11	5.29	0.007926975	2.023964132	up	[O]	Posttranslational modification, protein turnover, chaperones	Molecular Function: ATP binding (GO:0005524);; Molecular Function: 2-alkenal reductase [NAD(P)] activity (GO:0032440);; Biological Process: oxidation-reduction process (GO:0055114);;	K03283|4.45944e-136|sot:102580808|K03283 heat shock 70kDa protein 1/8 | (RefSeq) heat shock cognate 70 kDa protein 2-like	[O]	Posttranslational modification, protein turnover, chaperones	Hsp70 protein;; MreB/Mbl protein;; NAD-specific glutamate dehydrogenase	Heat shock cognate 70 kDa protein 2 OS=Solanum lycopersicum OX=4081 GN=HSC-2 PE=2 SV=1	O	Posttranslational modification, protein turnover, chaperones	PREDICTED: heat shock cognate 70 kDa protein 2-like [Nicotiana tomentosiformis]
c15703.graph_c0	1	0	7	51	14	21	0.04	0	0.37	4.59	1.14	2.83	0.006291308	2.019005028	up	[F]	Nucleotide transport and metabolism	Cellular Component: cytosol (GO:0005829);; Biological Process: proteolysis (GO:0006508);; Biological Process: glutamine metabolic process (GO:0006541);; Molecular Function: peptidase activity (GO:0008233);; Molecular Function: transferase activity (GO:0016740);; Biological Process: glucosinolate metabolic process (GO:0019760);;	--	[F]	Nucleotide transport and metabolism	Glutamine amidotransferase class-I;; Peptidase C26;; Homoserine O-succinyltransferase	Gamma-glutamyl peptidase 5 OS=Arabidopsis thaliana OX=3702 GN=GGP5 PE=2 SV=1	F	Nucleotide transport and metabolism	unnamed protein product [Coffea canephora]
c28196.graph_c0	103	46	30	184	238	281	1.93	0.94	0.73	4.83	6.04	7.03	5.47E-09	2.015634035	up	[T]	Signal transduction mechanisms	Molecular Function: calmodulin-dependent protein kinase activity (GO:0004683);; Molecular Function: calcium ion binding (GO:0005509);; Molecular Function: ATP binding (GO:0005524);; Biological Process: protein phosphorylation (GO:0006468);;	K13412|0|rcu:8289330|K13412 calcium-dependent protein kinase [EC:2.7.11.1] | (RefSeq) calcium and calcium/calmodulin-dependent serine/threonine-protein kinase	[T]	Signal transduction mechanisms	Protein kinase domain;; Protein tyrosine kinase;; EF-hand domain;; EF hand;; EF-hand domain pair;; EF hand;; EF-hand domain pair	Calcium and calcium/calmodulin-dependent serine/threonine-protein kinase OS=Lotus japonicus OX=34305 GN=CCAMK PE=1 SV=1	T	Signal transduction mechanisms	hypothetical protein POPTR_010G247400v3 [Populus trichocarpa]
c25895.graph_c1	108	52	89	181	386	494	4.32	2.64	4.68	10.95	21.09	25.94	4.96E-08	2.012215207	up	--	--	--	K08064|1.19578e-41|pop:POPTR_0006s14740g|K08064 nuclear transcription factor Y, alpha | (RefSeq) POPTRDRAFT_561021; CCAAT-binding transcription factor family protein	[K]	Transcription	--	Nuclear transcription factor Y subunit A-3 OS=Arabidopsis thaliana OX=3702 GN=NFYA3 PE=2 SV=2	K	Transcription	PREDICTED: nuclear transcription factor Y subunit A-3-like [Populus euphratica]
c17214.graph_c0	41	19	19	251	62	61	0.75	0.39	0.46	6.49	1.65	1.48	0.000381398	2.010241338	up	--	--	Biological Process: cellular process (GO:0009987);;	K04681|1.21705e-146|rcu:8273071|K04681 retinoblastoma-like protein 1 | (RefSeq) retinoblastoma-related protein-like	[D]	Cell cycle control, cell division, chromosome partitioning	Retinoblastoma-associated protein A domain;; Retinoblastoma-associated protein B domain	Retinoblastoma-related protein OS=Scutellaria baicalensis OX=65409 GN=RB PE=2 SV=1	K	Transcription	retinoblastoma-related protein-like isoform X1 [Hevea brasiliensis]
c24427.graph_c0	29	23	12	123	76	68	1.09	0.97	0.6	6.55	3.96	3.47	4.45E-06	2.008774467	up	--	--	Cellular Component: integral component of membrane (GO:0016021);; Molecular Function: hydrolase activity (GO:0016787);;	--	[R]	General function prediction only	Cholesterol-capturing domain	--	S	Function unknown	uncharacterized protein LOC110819284 [Carica papaya]
c26296.graph_c0	1788	2125	1104	3248	7966	8519	53.3	70.11	40.31	131.59	323.15	336.53	9.83E-12	2.002839469	up	[X]	Mobilome: prophages, transposons	--	--	[R]	General function prediction only	Reverse transcriptase (RNA-dependent DNA polymerase);; zinc-binding in reverse transcriptase	Putative ribonuclease H protein At1g65750 OS=Arabidopsis thaliana OX=3702 GN=At1g65750 PE=3 SV=1	S	Function unknown	PREDICTED: uncharacterized protein LOC104890338 [Beta vulgaris subsp. vulgaris]
c28397.graph_c1	6	8	2	61	22	15	0.25	0.35	0.11	3.58	1.29	0.85	0.002987714	2.000671321	up	[QV]	Secondary metabolites biosynthesis, transport and catabolism ;; Defense mechanisms	Molecular Function: iron ion binding (GO:0005506);; Biological Process: multicellular organism development (GO:0007275);; Biological Process: brassinosteroid homeostasis (GO:0010268);; Molecular Function: (+)-abscisic acid 8'-hydroxylase activity (GO:0010295);; Cellular Component: integral component of membrane (GO:0016021);; Biological Process: sterol metabolic process (GO:0016125);; Biological …	K09843|1.07929e-125|tcc:TCM_007064|K09843 (+)-abscisic acid 8'-hydroxylase [EC:1.14.13.93] | (RefSeq) Abscisic acid 8'-hydroxylase 4 isoform 1	[QI]	--	Cytochrome P450;; Cytochrome P450	Abscisic acid 8&apos;-hydroxylase 4 OS=Arabidopsis thaliana OX=3702 GN=CYP707A4 PE=2 SV=2	Q	Secondary metabolites biosynthesis, transport and catabolism	Cytochrome P450 [Corchorus olitorius]
c24671.graph_c0	0	0	0	404	64	46	0	0	0	8.71	1.34	0.94	0.007856987	2.00020724	up	--	--	--	--	--	--	RNA dependent RNA polymerase;; Cucumovirus protein 2B	--	--	--	putative replicase readthrough protein [Eutypa lata UCREL1]
c34766.graph_c0	2	0	0	11	20	6	0.11	0	0	0.84	1.51	0.45	0.009157739	1.999954944	up	--	--	Molecular Function: DNA binding (GO:0003677);;	K09422|6.23929e-93|jcu:105642658|K09422 myb proto-oncogene protein, plant | (RefSeq) transcription factor MYB108	[K]	Transcription	Myb-like DNA-binding domain;; Myb-like DNA-binding domain	Transcription factor MYB78 OS=Arabidopsis thaliana OX=3702 GN=MYB78 PE=2 SV=1	K	Transcription	hypothetical protein POPTR_002G191800v3 [Populus trichocarpa]
c22674.graph_c0	15	5	25	84	43	113	2.34	0.78	2.56	8.4	3.98	11.75	0.000439525	1.996556175	up	--	--	--	--	--	--	Wound-induced protein	--	S	Function unknown	hypothetical protein POPTR_0019s13970g [Populus trichocarpa]
c22061.graph_c0	1	0	0	3	15	16	0.15	0	0	0.62	3.18	3.41	0.009751291	1.99151579	up	--	--	Cellular Component: cytosol (GO:0005829);; Biological Process: response to stress (GO:0006950);; Biological Process: thiamine biosynthetic process (GO:0009228);; Cellular Component: chloroplast stroma (GO:0009570);; Molecular Function: oxidoreductase activity (GO:0016491);; Molecular Function: metal ion binding (GO:0046872);; Biological Process: thiazole biosynthetic process (GO:0052837);; Biolog…	K03146|5.03943e-17|nnu:104604883|K03146 thiamine thiazole synthase | (RefSeq) thiamine thiazole synthase 2, chloroplastic	[R]	General function prediction only	--	Thiamine thiazole synthase, chloroplastic OS=Alnus glutinosa OX=3517 GN=THI1 PE=2 SV=1	H	Coenzyme transport and metabolism	unnamed protein product [Coffea canephora]
c19873.graph_c0	4	4	1	22	19	17	0.52	0.59	0.21	3.94	3.57	3.17	0.003278236	1.991360182	up	--	--	--	--	--	--	--	--	S	Function unknown	uncharacterized protein LOC110664999 [Hevea brasiliensis]
c34618.graph_c0	0	0	0	5	7	15	0	0	0	0.77	1.08	2.31	0.009385029	1.990812524	up	--	--	Molecular Function: sugar:proton symporter activity (GO:0005351);; Molecular Function: glucose transmembrane transporter activity (GO:0005355);; Cellular Component: vacuolar membrane (GO:0005774);; Cellular Component: integral component of plasma membrane (GO:0005887);; Biological Process: cation transport (GO:0006812);; Molecular Function: oxidoreductase activity (GO:0016491);; Biological Proces…	K08145|2.76761e-33|tcc:TCM_004484|K08145 MFS transporter, SP family, solute carrier family 2 (facilitated glucose transporter), member 8 | (RefSeq) Major facilitator superfamily protein isoform 1	[R]	General function prediction only	--	Sugar transporter ERD6-like 7 OS=Arabidopsis thaliana OX=3702 GN=At2g48020 PE=2 SV=2	G	Carbohydrate transport and metabolism	Major facilitator superfamily protein isoform 1 [Theobroma cacao]
c20853.graph_c0	6	1	0	16	19	20	0.45	0.07	0	1.48	1.69	1.75	0.006148251	1.988761395	up	--	--	Biological Process: lipid metabolic process (GO:0006629);; Cellular Component: integral component of membrane (GO:0016021);; Molecular Function: hydrolase activity (GO:0016787);;	--	--	--	--	--	S	Function unknown	uncharacterized protein LOC105642604 [Jatropha curcas]
c31076.graph_c0	117	41	67	214	287	398	4.66	1.96	3.52	12.44	16.8	21.61	1.36E-08	1.987651402	up	--	--	Biological Process: metabolic process (GO:0008152);; Biological Process: positive regulation of gibberellic acid mediated signaling pathway (GO:0009939);; Molecular Function: hydrolase activity (GO:0016787);; Biological Process: floral organ morphogenesis (GO:0048444);;	K14493|2.84565e-25|thj:104817538|K14493 gibberellin receptor GID1 [EC:3.-.-.-] | (RefSeq) gibberellin receptor GID1B-like	[V]	Defense mechanisms	--	Gibberellin receptor GID1B OS=Arabidopsis thaliana OX=3702 GN=GID1B PE=1 SV=1	I	Lipid transport and metabolism	Abhydrolase_3 domain-containing protein [Cephalotus follicularis]
c25556.graph_c0	46	48	40	211	159	148	2.7	3.03	2.81	13.88	10.47	9.26	5.28E-10	1.983376583	up	--	--	Cellular Component: cytoplasm (GO:0005737);; Biological Process: multicellular organism development (GO:0007275);; Biological Process: auxin-activated signaling pathway (GO:0009734);; Biological Process: regulation of growth (GO:0040008);;	K14488|2.67598e-57|jcu:105646184|K14488 SAUR family protein | (RefSeq) auxin-induced protein 15A-like	--	--	Auxin responsive protein	Auxin-responsive protein SAUR72 OS=Arabidopsis thaliana OX=3702 GN=SAUR72 PE=2 SV=1	S	Function unknown	auxin-responsive protein SAUR72 [Manihot esculenta]
c21762.graph_c1	359	280	506	1233	1223	2249	9.31	8.23	17.17	44.8	44.27	79.87	3.10E-09	1.971449043	up	[O]	Posttranslational modification, protein turnover, chaperones	Molecular Function: ATP binding (GO:0005524);; Molecular Function: hydrolase activity (GO:0016787);; Biological Process: cell division (GO:0051301);;	K13525|0|pop:POPTR_0012s09000g|K13525 transitional endoplasmic reticulum ATPase | (RefSeq) POPTRDRAFT_570155; hypothetical protein	[O]	Posttranslational modification, protein turnover, chaperones	ATPase family associated with various cellular activities (AAA);; Cell division protein 48 (CDC48), N-terminal domain;; Cell division protein 48 (CDC48), domain 2;; AAA domain (Cdc48 subfamily);; Holliday junction DNA helicase ruvB N-terminus;; AAA domain (dynein-related subfamily)	Cell division cycle protein 48 homolog OS=Glycine max OX=3847 GN=CDC48 PE=2 SV=1	O	Posttranslational modification, protein turnover, chaperones	PREDICTED: cell division cycle protein 48 homolog isoform X1 [Populus euphratica]
c24386.graph_c0	13	20	11	51	55	81	1.04	1.82	1.14	5.72	6.16	8.97	1.02E-05	1.963355071	up	--	--	--	--	--	--	--	--	S	Function unknown	uncharacterized protein LOC111456344 [Cucurbita moschata]
c28408.graph_c0	96	88	48	575	160	198	3.17	3.34	2.07	26.6	7.7	8.91	2.93E-05	1.959495095	up	--	--	--	--	--	--	PB1 domain	--	S	Function unknown	uncharacterized protein LOC110659683 [Hevea brasiliensis]
c27698.graph_c0	1	1	10	65	15	27	0.03	0.04	0.43	3.22	0.69	1.19	0.007738229	1.959460952	up	--	--	--	--	--	--	C1 domain;; Phorbol esters/diacylglycerol binding domain (C1 domain)	--	S	Function unknown	DC1 domain-containing family protein [Populus trichocarpa]
c15910.graph_c0	202	104	170	891	343	631	5.5	3.18	6.18	39.08	13.3	24.94	4.43E-07	1.94761376	up	--	--	Molecular Function: DNA binding (GO:0003677);; Cellular Component: nucleus (GO:0005634);; Biological Process: regulation of transcription, DNA-templated (GO:0006355);;	--	--	--	No apical meristem (NAM) protein;; No apical meristem (NAM) protein	NAC domain-containing protein 21/22 OS=Arabidopsis thaliana OX=3702 GN=NAC021 PE=1 SV=2	S	Function unknown	transcription activator NAC1 family protein [Populus trichocarpa]
c25577.graph_c0	35	9	17	75	59	129	1.1	0.33	0.75	3.35	2.54	5.45	7.69E-05	1.946574332	up	--	--	Biological Process: regulation of transcription, DNA-templated (GO:0006355);;	--	--	--	AP2 domain	Ethylene-responsive transcription factor ERF113 OS=Arabidopsis thaliana OX=3702 GN=ERF113 PE=2 SV=1	K	Transcription	PREDICTED: ethylene-responsive transcription factor ERF113-like [Populus euphratica]
c26259.graph_c1	44	29	51	101	219	190	6.78	5.19	9.97	21.55	48.14	41.92	3.25E-07	1.943376297	up	--	--	--	K13993|7.42963e-36|jcu:105629888|K13993 HSP20 family protein | (RefSeq) 17.3 kDa class I heat shock protein-like	[O]	Posttranslational modification, protein turnover, chaperones	--	17.3 kDa class I heat shock protein OS=Glycine max OX=3847 GN=HSP17.3-B PE=3 SV=1	O	Posttranslational modification, protein turnover, chaperones	heat-shock protein, putative [Ricinus communis]
c24070.graph_c0	38	36	38	184	84	179	2.93	3.17	3.69	19.7	8.65	18.34	1.24E-06	1.941847912	up	--	--	Molecular Function: peroxidase activity (GO:0004601);; Cellular Component: extracellular region (GO:0005576);; Biological Process: response to oxidative stress (GO:0006979);; Molecular Function: heme binding (GO:0020037);; Biological Process: hydrogen peroxide catabolic process (GO:0042744);; Molecular Function: metal ion binding (GO:0046872);; Biological Process: oxidation-reduction process (GO:…	K00430|8.29964e-62|pop:POPTR_0013s15250g|K00430 peroxidase [EC:1.11.1.7] | (RefSeq) POPTRDRAFT_729244; peroxidase family protein	--	--	Peroxidase	Peroxidase 67 OS=Arabidopsis thaliana OX=3702 GN=PER67 PE=2 SV=1	G	Carbohydrate transport and metabolism	hypothetical protein POPTR_013G156500v3 [Populus trichocarpa]
c19188.graph_c0	7	16	4	47	40	37	0.12	0.31	0.09	1.15	0.93	0.85	0.000514127	1.93462892	up	--	--	Molecular Function: transporter activity (GO:0005215);; Biological Process: transport (GO:0006810);; Cellular Component: integral component of membrane (GO:0016021);;	K14638|0|pop:POPTR_0005s00320g|K14638 solute carrier family 15 (peptide/histidine transporter), member 3/4 | (RefSeq) putative nitrate transporter family protein	[E]	Amino acid transport and metabolism	POT family;; POT family	Protein NRT1/ PTR FAMILY 8.1 OS=Arabidopsis thaliana OX=3702 GN=NPF8.1 PE=1 SV=1	E	Amino acid transport and metabolism	putative nitrate transporter family protein [Populus trichocarpa]
c30784.graph_c0	384	327	314	878	1097	1789	7.83	7.21	8.84	26.09	32.2	51.25	9.37E-15	1.928658876	up	[O]	Posttranslational modification, protein turnover, chaperones	Cellular Component: intracellular (GO:0005622);; Biological Process: intracellular signal transduction (GO:0035556);;	K17609|1.20043e-113|pop:POPTR_0005s26610g|K17609 nucleoredoxin [EC:1.8.1.8] | (RefSeq) POPTRDRAFT_818834; hypothetical protein	[R]	General function prediction only	Thioredoxin-like;; Thioredoxin-like;; C1 domain	Probable nucleoredoxin 2 OS=Oryza sativa subsp. japonica OX=39947 GN=Os01g0794400 PE=2 SV=1	O	Posttranslational modification, protein turnover, chaperones	hypothetical protein POPTR_0005s26610g [Populus trichocarpa]
c26259.graph_c2	11	12	16	33	77	65	1.55	1.96	2.88	6.46	15.45	13.06	0.000101367	1.923349554	up	[O]	Posttranslational modification, protein turnover, chaperones	--	K13993|2.63899e-35|egr:104422449|K13993 HSP20 family protein | (RefSeq) 18.1 kDa class I heat shock protein	[O]	Posttranslational modification, protein turnover, chaperones	Hsp20/alpha crystallin family	17.5 kDa class I heat shock protein OS=Glycine max OX=3847 GN=HSP17.5-E PE=3 SV=1	O	Posttranslational modification, protein turnover, chaperones	hypothetical protein JCGZ_08521 [Jatropha curcas]
c16298.graph_c0	8	2	9	33	24	43	0.52	0.15	0.79	3.07	2.23	3.98	0.001796159	1.923201428	up	--	--	Biological Process: embryo development ending in seed dormancy (GO:0009793);;	--	--	--	--	--	S	Function unknown	PREDICTED: uncharacterized protein LOC105112829 isoform X2 [Populus euphratica]
c16197.graph_c0	30	35	24	125	90	119	0.89	1.17	0.94	5.27	3.7	4.78	6.21E-08	1.915881713	up	--	--	--	--	--	--	Domain of unknown function (DUF4228)	--	S	Function unknown	hypothetical protein MANES_08G099100 [Manihot esculenta]
c17883.graph_c0	591	734	537	2671	1919	1968	13.81	19.16	16.58	88.27	61.69	61.76	1.93E-15	1.91155472	up	--	--	Molecular Function: anthranilate N-benzoyltransferase activity (GO:0047672);;	--	--	--	Transferase family	BAHD acyltransferase DCR OS=Arabidopsis thaliana OX=3702 GN=DCR PE=2 SV=1	S	Function unknown	PREDICTED: BAHD acyltransferase DCR [Populus euphratica]
c27270.graph_c0	28	30	36	149	104	111	0.49	0.55	0.84	3.6	2.36	2.56	4.55E-07	1.91099228	up	[T]	Signal transduction mechanisms	Molecular Function: protein serine/threonine kinase activity (GO:0004674);; Molecular Function: ATP binding (GO:0005524);; Biological Process: protein phosphorylation (GO:0006468);; Cellular Component: integral component of membrane (GO:0016021);; Molecular Function: carbohydrate binding (GO:0030246);;	K04733|5.66397e-171|pop:POPTR_0001s45970g|K04733 interleukin-1 receptor-associated kinase 4 [EC:2.7.11.1] | (RefSeq) POPTRDRAFT_1070529; hypothetical protein	--	--	Legume lectin domain;; Protein kinase domain;; Protein tyrosine kinase;; Protein kinase domain;; Protein tyrosine kinase	Probable L-type lectin-domain containing receptor kinase S.7 OS=Arabidopsis thaliana OX=3702 GN=LECRKS7 PE=2 SV=1	T	Signal transduction mechanisms	hypothetical protein POPTR_0001s45970g [Populus trichocarpa]
c24595.graph_c0	58	28	41	160	118	198	1.46	1.15	1.15	5.54	3.74	6.92	1.26E-07	1.901923901	up	[G]	Carbohydrate transport and metabolism	Cellular Component: vacuolar membrane (GO:0005774);; Cellular Component: integral component of membrane (GO:0016021);; Biological Process: transmembrane transport (GO:0055085);;	K13783|0|rcu:8267953|K13783 MFS transporter, OPA family, solute carrier family 37 (glycerol-3-phosphate transporter), member 1/2 | (RefSeq) putative glycerol-3-phosphate transporter 4	[G]	Carbohydrate transport and metabolism	Major Facilitator Superfamily;; Sugar (and other) transporter	Putative glycerol-3-phosphate transporter 4 OS=Arabidopsis thaliana OX=3702 GN=At4g17550 PE=3 SV=2	G	Carbohydrate transport and metabolism	PREDICTED: putative glycerol-3-phosphate transporter 4 [Populus euphratica]
c21504.graph_c1	6	1	3	16	21	23	1.74	0.35	1.07	6.31	8.87	9.9	0.005789961	1.900759866	up	--	--	--	--	[DZ]	--	--	Translationally-controlled tumor protein homolog OS=Oryza sativa subsp. japonica OX=39947 GN=TCTP PE=1 SV=1	S	Function unknown	PREDICTED: translationally-controlled tumor protein homolog [Lupinus angustifolius]
c21809.graph_c0	10	2	4	25	38	20	0.19	0.06	0.13	0.7	1.07	0.56	0.003348536	1.893896145	up	[T]	Signal transduction mechanisms	Molecular Function: protein serine/threonine kinase activity (GO:0004674);; Cellular Component: plasma membrane (GO:0005886);; Biological Process: protein phosphorylation (GO:0006468);; Biological Process: defense response (GO:0006952);; Cellular Component: plasmodesma (GO:0009506);;	K04733|0|pop:POPTR_0004s02300g|K04733 interleukin-1 receptor-associated kinase 4 [EC:2.7.11.1] | (RefSeq) hypothetical protein	--	--	Protein tyrosine kinase;; Protein kinase domain;; Salt stress response/antifungal	G-type lectin S-receptor-like serine/threonine-protein kinase B120 OS=Arabidopsis thaliana OX=3702 GN=B120 PE=2 SV=1	T	Signal transduction mechanisms	putative receptor-like protein kinase At4g00960 isoform X1 [Hevea brasiliensis]
c13820.graph_c0	2	5	1	17	14	21	0.15	0.43	0.1	1.79	1.47	2.18	0.00838374	1.889461056	up	[I]	Lipid transport and metabolism	Cellular Component: endoplasmic reticulum membrane (GO:0005789);; Biological Process: unsaturated fatty acid biosynthetic process (GO:0006636);; Cellular Component: integral component of membrane (GO:0016021);; Molecular Function: oxidoreductase activity, acting on paired donors, with oxidation of a pair of donors resulting in the reduction of molecular oxygen to two molecules of water (GO:001671…	K10256|5.17985e-145|rcu:8267086|K10256 omega-6 fatty acid desaturase / acyl-lipid omega-6 desaturase (Delta-12 desaturase) [EC:1.14.19.6 1.14.19.22] | (RefSeq) FAD2; delta(12)-fatty-acid desaturase FAD2	--	--	Fatty acid desaturase	Delta(12)-fatty-acid desaturase FAD2 OS=Vernicia fordii OX=73154 GN=FAD2 PE=1 SV=1	I	Lipid transport and metabolism	delta(12)-fatty-acid desaturase FAD2 [Ricinus communis]
c21762.graph_c2	220	116	244	555	642	1025	8.98	5.32	13.09	31.94	36.22	56.67	3.38E-08	1.886726007	up	[O]	Posttranslational modification, protein turnover, chaperones	Molecular Function: ATP binding (GO:0005524);; Molecular Function: microtubule-severing ATPase activity (GO:0008568);;	K13525|0|rcu:8278919|K13525 transitional endoplasmic reticulum ATPase | (RefSeq) cell division cycle protein 48 homolog	[O]	Posttranslational modification, protein turnover, chaperones	ATPase family associated with various cellular activities (AAA);; Holliday junction DNA helicase ruvB N-terminus;; AAA domain (Cdc48 subfamily);; Vps4 C terminal oligomerisation domain;; Viral (Superfamily 1) RNA helicase	Cell division cycle protein 48 homolog OS=Glycine max OX=3847 GN=CDC48 PE=2 SV=1	O	Posttranslational modification, protein turnover, chaperones	Transitional endoplasmic reticulum ATPase, putative [Ricinus communis]
c20062.graph_c0	10	7	4	41	16	43	0.53	0.41	0.28	3.03	1.8	4.38	0.002248206	1.88549626	up	--	--	Molecular Function: DNA binding (GO:0003677);; Cellular Component: integral component of membrane (GO:0016021);;	--	--	--	Domain of unknown function (DUF296)	AT-hook motif nuclear-localized protein 17 OS=Arabidopsis thaliana OX=3702 GN=AHL17 PE=2 SV=1	S	Function unknown	hypothetical protein POPTR_0002s10520g [Populus trichocarpa]
c18180.graph_c0	2171	1393	695	2693	5397	7007	20.48	14.62	8.71	36.03	69.78	88.19	8.97E-09	1.883338738	up	--	--	Cellular Component: cytoplasm (GO:0005737);; Molecular Function: ubiquitin protein ligase binding (GO:0031625);; Molecular Function: ubiquitin protein ligase activity (GO:0061630);;	K10581|0|pop:POPTR_0011s05240g|K10581 ubiquitin-conjugating enzyme E2 O [EC:2.3.2.24] | (RefSeq) ubiquitin-conjugating enzyme family protein	[O]	Posttranslational modification, protein turnover, chaperones	Ubiquitin-conjugating enzyme	Probable ubiquitin-conjugating enzyme E2 24 OS=Arabidopsis thaliana OX=3702 GN=UBC24 PE=1 SV=1	O	Posttranslational modification, protein turnover, chaperones	ubiquitin-conjugating enzyme family protein [Populus trichocarpa]
c31041.graph_c1	1450	1672	874	7422	3061	3490	24.19	28.69	19.85	177.91	67.03	75.58	1.12E-07	1.878063451	up	[F]	Nucleotide transport and metabolism	Molecular Function: nucleotide binding (GO:0000166);; Biological Process: pyrimidine nucleotide biosynthetic process (GO:0006221);; Molecular Function: ligase activity (GO:0016874);;	K01937|0|jcu:105631783|K01937 CTP synthase [EC:6.3.4.2] | (RefSeq) CTP synthase-like	[F]	Nucleotide transport and metabolism	CTP synthase N-terminus;; Glutamine amidotransferase class-I	--	F	Nucleotide transport and metabolism	CTP synthase-like [Hevea brasiliensis]
c19825.graph_c2	25	21	14	69	66	87	1.06	1	0.78	4.2	3.92	5.1	1.73E-06	1.868084272	up	--	--	--	--	--	--	Lateral organ boundaries (LOB) domain	LOB domain-containing protein 41 OS=Arabidopsis thaliana OX=3702 GN=LBD41 PE=2 SV=1	--	--	PREDICTED: LOB domain-containing protein 40 [Ricinus communis]
c19827.graph_c0	23	10	36	168	61	82	1.19	0.84	3.01	15.87	5.03	7.47	0.000890761	1.867726444	up	--	--	Molecular Function: nucleotide binding (GO:0000166);; Molecular Function: protein serine/threonine kinase activity (GO:0004674);; Cellular Component: plasma membrane (GO:0005886);; Biological Process: protein phosphorylation (GO:0006468);; Biological Process: defense response (GO:0006952);; Cellular Component: plasmodesma (GO:0009506);;	--	--	--	D-mannose binding lectin	G-type lectin S-receptor-like serine/threonine-protein kinase At1g11303 OS=Arabidopsis thaliana OX=3702 GN=At1g11303 PE=3 SV=1	--	--	hypothetical protein JCGZ_16689 [Jatropha curcas]
c20157.graph_c0	693	455	667	1831	2586	1985	40.54	30.06	51	150.62	210.27	158.8	2.15E-14	1.866934549	up	[S]	Function unknown	Cellular Component: extracellular region (GO:0005576);;	K13449|2.81733e-80|pop:POPTR_0001s29560g|K13449 pathogenesis-related protein 1 | (RefSeq) POPTRDRAFT_175615; Pathogenesis-related family protein	[S]	Function unknown	Cysteine-rich secretory protein family	Pathogenesis-related protein 1 OS=Arabidopsis thaliana OX=3702 GN=At2g14610 PE=1 SV=1	S	Function unknown	Pathogenesis-related family protein [Populus trichocarpa]
c30594.graph_c0	386	210	328	631	1184	1593	13.47	8.06	15.07	31.92	58.08	76.74	7.47E-09	1.863023432	up	[E]	Amino acid transport and metabolism	Cellular Component: plasma membrane (GO:0005886);; Molecular Function: methyltransferase activity (GO:0008168);; Biological Process: methylation (GO:0032259);;	K00547|0|rcu:8280877|K00547 homocysteine S-methyltransferase [EC:2.1.1.10] | (RefSeq) homocysteine S-methyltransferase 3	[E]	Amino acid transport and metabolism	Homocysteine S-methyltransferase	Homocysteine S-methyltransferase 3 OS=Arabidopsis thaliana OX=3702 GN=HMT3 PE=1 SV=2	E	Amino acid transport and metabolism	PREDICTED: homocysteine S-methyltransferase 3 [Ricinus communis]
c20509.graph_c0	4	12	2	42	28	21	0.17	0.56	0.11	2.46	1.61	1.18	0.004853545	1.861406827	up	[G]	Carbohydrate transport and metabolism	Molecular Function: chitinase activity (GO:0004568);; Biological Process: carbohydrate metabolic process (GO:0005975);; Biological Process: chitin catabolic process (GO:0006032);; Molecular Function: chitin binding (GO:0008061);; Biological Process: cell wall macromolecule catabolic process (GO:0016998);;	K20547|7.24209e-178|pop:POPTR_0004s18870g|K20547 basic endochitinase B [EC:3.2.1.14] | (RefSeq) POPTRDRAFT_831333; chitinase family protein	[R]	General function prediction only	Chitinase class I;; Chitin recognition protein	Endochitinase OS=Phaseolus vulgaris OX=3885 PE=1 SV=1	G	Carbohydrate transport and metabolism	endochitinase-like [Manihot esculenta]
c26679.graph_c1	50	29	22	84	113	169	2.78	1.81	1.62	6.64	8.85	13.34	8.29E-07	1.85411517	up	[O]	Posttranslational modification, protein turnover, chaperones	Molecular Function: isomerase activity (GO:0016853);;	K01800|2.84939e-80|jcu:105639419|K01800 maleylacetoacetate isomerase [EC:5.2.1.2] | (RefSeq) glutathione S-transferase zeta class-like	[O]	Posttranslational modification, protein turnover, chaperones	Glutathione S-transferase, C-terminal domain	Glutathione S-transferase zeta class OS=Euphorbia esula OX=3993 PE=2 SV=1	O	Posttranslational modification, protein turnover, chaperones	glutathione S-transferase zeta class-like isoform X2 [Hevea brasiliensis]
c25779.graph_c1	38	89	46	240	130	281	0.86	2.11	1.32	7.66	3.95	8.32	7.42E-06	1.853912266	up	[C]	Energy production and conversion	Molecular Function: aldehyde dehydrogenase (NAD) activity (GO:0004029);; Biological Process: oxidation-reduction process (GO:0055114);;	K00128|0|sly:101254485|K00128 aldehyde dehydrogenase (NAD+) [EC:1.2.1.3] | (RefSeq) SlADH2B7d; aldehyde dehydrogenase family 2 member B7d	[C]	Energy production and conversion	Aldehyde dehydrogenase family;; Aldehyde dehydrogenase family	Aldehyde dehydrogenase family 2 member B4, mitochondrial OS=Arabidopsis thaliana OX=3702 GN=ALDH2B4 PE=1 SV=1	C	Energy production and conversion	PREDICTED: aldehyde dehydrogenase family 2 member B7, mitochondrial-like isoform X1 [Juglans regia]
c22310.graph_c0	98	128	140	423	497	384	2.16	3.1	4.07	13.17	15.03	11.37	7.10E-11	1.849896014	up	--	--	--	K09419|6.75318e-106|pop:POPTR_0014s13780g|K09419 heat shock transcription factor, other eukaryote | (RefSeq) POPTRDRAFT_1099462; hypothetical protein	[K]	Transcription	HSF-type DNA-binding	Heat stress transcription factor A-4b OS=Oryza sativa subsp. japonica OX=39947 GN=HSFA4B PE=2 SV=1	K	Transcription	heat shock transcription factor A4b1 [Populus simonii]
c29446.graph_c0	23	13	13	49	48	95	0.64	0.35	0.45	2.17	1.78	3.87	8.65E-05	1.848785618	up	--	--	Molecular Function: aspartic-type endopeptidase activity (GO:0004190);; Biological Process: proteolysis (GO:0006508);; Biological Process: protein catabolic process (GO:0030163);;	--	[O]	Posttranslational modification, protein turnover, chaperones	Xylanase inhibitor N-terminal;; Eukaryotic aspartyl protease;; Xylanase inhibitor C-terminal	Aspartic proteinase nepenthesin-1 OS=Nepenthes gracilis OX=150966 GN=nep1 PE=1 SV=1	O	Posttranslational modification, protein turnover, chaperones	PREDICTED: aspartic proteinase nepenthesin-1-like [Populus euphratica]
c29834.graph_c0	4945	2751	2458	12216	8026	13469	121.15	75.3	79.59	423.19	270.6	443.46	1.81E-12	1.847673109	up	[QV]	Secondary metabolites biosynthesis, transport and catabolism ;; Defense mechanisms	Molecular Function: iron ion binding (GO:0005506);; Cellular Component: integral component of membrane (GO:0016021);; Molecular Function: oxidoreductase activity, acting on paired donors, with incorporation or reduction of molecular oxygen, NAD(P)H as one donor, and incorporation of one atom of oxygen (GO:0016709);; Molecular Function: heme binding (GO:0020037);; Biological Process: secondary met…	K20617|0|pop:POPTR_0015s09760g|K20617 cytochrome P450 family 71 subfamily A | (RefSeq) POPTRDRAFT_575255; hypothetical protein	[Q]	Secondary metabolites biosynthesis, transport and catabolism	Cytochrome P450	Cytochrome P450 71A1 OS=Persea americana OX=3435 GN=CYP71A1 PE=1 SV=2	Q	Secondary metabolites biosynthesis, transport and catabolism	hypothetical protein POPTR_0015s09760g [Populus trichocarpa]
c27826.graph_c0	4	7	10	65	17	29	0.23	0.49	0.67	5.41	1.14	2.23	0.005697661	1.847406633	up	--	--	Molecular Function: DNA binding (GO:0003677);; Cellular Component: nucleus (GO:0005634);; Biological Process: regulation of transcription, DNA-templated (GO:0006355);;	--	--	--	No apical meristem (NAM) protein	Protein SOMBRERO OS=Arabidopsis thaliana OX=3702 GN=SMB PE=1 SV=1	K	Transcription	protein SOMBRERO-like isoform X1 [Manihot esculenta]
c24451.graph_c0	13	7	9	25	49	49	1.37	0.41	0.63	1.78	4.31	5.03	0.000547249	1.845987958	up	[H]	Coenzyme transport and metabolism	Cellular Component: endosome (GO:0005768);; Cellular Component: vacuolar membrane (GO:0005774);; Cellular Component: trans-Golgi network (GO:0005802);; Molecular Function: S-adenosylmethionine-dependent methyltransferase activity (GO:0008757);; Biological Process: methylation (GO:0032259);;	--	[R]	General function prediction only	--	--	S	Function unknown	putative methyltransferase DDB_G0268948 [Quercus suber]
c31132.graph_c1	2154	1626	1836	6634	4162	8569	91.26	75.38	101.34	406.34	247.97	502.58	1.37E-11	1.844102459	up	[G]	Carbohydrate transport and metabolism	--	K06617|3.68323e-154|pop:POPTR_0006s05130g|K06617 raffinose synthase [EC:2.4.1.82] | (RefSeq) POPTRDRAFT_560522; hypothetical protein	--	--	Raffinose synthase or seed imbibition protein Sip1;; Raffinose synthase or seed imbibition protein Sip1	Probable galactinol--sucrose galactosyltransferase 2 OS=Arabidopsis thaliana OX=3702 GN=RFS2 PE=2 SV=2	S	Function unknown	probable galactinol--sucrose galactosyltransferase 2 isoform X1 [Manihot esculenta]
c27841.graph_c0	6	1	4	25	13	25	0.75	0.14	0.64	4.34	2.3	4.41	0.009033763	1.840613534	up	--	--	Molecular Function: cysteine-type endopeptidase activity (GO:0004197);; Cellular Component: extracellular space (GO:0005615);; Cellular Component: lysosome (GO:0005764);; Biological Process: proteolysis involved in cellular protein catabolic process (GO:0051603);;	K16292|9.32981e-86|pop:POPTR_0015s09890g|K16292 KDEL-tailed cysteine endopeptidase [EC:3.4.22.-] | (RefSeq) POPTRDRAFT_666563; Cys endopeptidase family protein	[O]	Posttranslational modification, protein turnover, chaperones	Cathepsin propeptide inhibitor domain (I29);; Papain family cysteine protease	Vignain OS=Vigna mungo OX=3915 PE=1 SV=1	O	Posttranslational modification, protein turnover, chaperones	PREDICTED: vignain [Populus euphratica]
c27707.graph_c0	11	3	9	72	10	43	0.8	0.3	0.9	7.71	1.04	4.43	0.008347783	1.839354127	up	--	--	Biological Process: amino acid transmembrane transport (GO:0003333);; Cellular Component: plasma membrane (GO:0005886);; Molecular Function: amino acid transmembrane transporter activity (GO:0015171);; Cellular Component: integral component of membrane (GO:0016021);;	--	[E]	Amino acid transport and metabolism	--	Amino acid permease 1 OS=Arabidopsis thaliana OX=3702 GN=AAP1 PE=1 SV=1	E	Amino acid transport and metabolism	amino acid permease 8 [Jatropha curcas]
c24017.graph_c0	149	144	91	584	283	434	2.59	2.8	2.09	14.4	6.75	10.15	1.26E-08	1.838161975	up	[T]	Signal transduction mechanisms	Cellular Component: endoplasmic reticulum (GO:0005783);; Cellular Component: plasma membrane (GO:0005886);; Cellular Component: integral component of membrane (GO:0016021);; Molecular Function: cellulose synthase (UDP-forming) activity (GO:0016760);; Biological Process: cellulose biosynthetic process (GO:0030244);; Biological Process: cell wall organization (GO:0071555);;	--	--	--	Cellulose synthase;; Cellulose synthase	Cellulose synthase-like protein E1 OS=Arabidopsis thaliana OX=3702 GN=CSLE1 PE=2 SV=1	S	Function unknown	cellulose synthase-like protein E1 [Hevea brasiliensis]
c21656.graph_c0	709	416	409	1677	1287	2099	37.02	25.19	28.67	126.48	95.74	153.03	1.02E-13	1.829639465	up	[T]	Signal transduction mechanisms	Biological Process: response to stress (GO:0006950);;	--	--	--	Universal stress protein family;; Universal stress protein family	--	T	Signal transduction mechanisms	hypothetical protein POPTR_008G121900v3 [Populus trichocarpa]
c24070.graph_c1	14	7	4	39	22	46	1.51	0.87	0.56	5.88	3.35	6.97	0.00205738	1.828406308	up	--	--	Molecular Function: peroxidase activity (GO:0004601);; Cellular Component: extracellular region (GO:0005576);; Biological Process: response to oxidative stress (GO:0006979);; Molecular Function: heme binding (GO:0020037);; Biological Process: hydrogen peroxide catabolic process (GO:0042744);; Molecular Function: metal ion binding (GO:0046872);; Biological Process: oxidation-reduction process (GO:…	K00430|1.02849e-57|pop:POPTR_0013s15250g|K00430 peroxidase [EC:1.11.1.7] | (RefSeq) POPTRDRAFT_729244; peroxidase family protein	--	--	Peroxidase	Peroxidase 4 OS=Vitis vinifera OX=29760 GN=GSVIVT00023967001 PE=1 SV=1	G	Carbohydrate transport and metabolism	peroxidase 4-like [Hevea brasiliensis]
c26811.graph_c0	79	63	44	226	165	232	3.69	3.41	2.59	14.64	9.92	14.22	3.72E-10	1.828040501	up	[FGR]	Nucleotide transport and metabolism ;; Carbohydrate transport and metabolism ;; General function prediction only	Molecular Function: bis(5'-adenosyl)-triphosphatase activity (GO:0047710);;	K01522|3.96218e-59|egr:104441259|K01522 bis(5'-adenosyl)-triphosphatase [EC:3.6.1.29] | (RefSeq) bifunctional bis(5'-adenosyl)-triphosphatase/adenylylsulfatase FHIT	[FR]	--	HIT domain	Bifunctional bis(5&apos;-adenosyl)-triphosphatase/adenylylsulfatase FHIT OS=Arabidopsis thaliana OX=3702 GN=FHIT PE=1 SV=1	FG	--	Histidine triad (HIT) protein [Trema orientalis]
c24632.graph_c0	6	6	5	20	26	32	0.34	0.26	0.26	1.45	1.81	2.21	0.002615889	1.825539111	up	--	--	--	--	--	--	Universal stress protein family	--	S	Function unknown	UspA [Corchorus capsularis]
c22546.graph_c0	17	41	33	213	66	93	0.3	0.82	0.77	5.53	1.65	2.23	0.000701518	1.823668594	up	[O]	Posttranslational modification, protein turnover, chaperones	--	--	--	--	Tetratricopeptide repeat	--	S	Function unknown	uncharacterized protein LOC110657915 [Hevea brasiliensis]
c31375.graph_c0	3414	2903	2283	7548	9856	10211	59.58	55.79	52.39	172.73	220.17	218.34	1.63E-40	1.819297149	up	--	--	--	--	--	--	--	--	S	Function unknown	uncharacterized protein LOC110664570 [Hevea brasiliensis]
c26609.graph_c0	95	61	75	244	205	337	2.66	1.96	2.83	9.75	7.9	12.77	1.07E-09	1.81118356	up	--	--	--	--	--	--	--	--	S	Function unknown	hypothetical protein TorRG33x02_128920 [Trema orientalis]
c24460.graph_c0	46	29	25	147	98	98	2.49	1.18	1.19	7.12	4.05	3.84	2.23E-06	1.804454724	up	[J]	Translation, ribosomal structure and biogenesis	--	--	--	--	Ribosomal protein L11 methyltransferase (PrmA)	--	J	Translation, ribosomal structure and biogenesis	uncharacterized protein LOC110601841 [Manihot esculenta]
c29175.graph_c1	228	121	148	632	423	581	3.78	2.24	3.25	14.85	9.66	12.91	3.45E-10	1.801380376	up	--	--	Molecular Function: ubiquitin-protein transferase activity (GO:0004842);; Molecular Function: binding (GO:0005488);; Biological Process: ubiquitin-dependent protein catabolic process (GO:0006511);; Biological Process: protein ubiquitination (GO:0016567);; Cellular Component: intracellular part (GO:0044424);;	K11968|0|pop:POPTR_0002s13270g|K11968 ariadne-1 [EC:2.3.2.27] | (RefSeq) POPTRDRAFT_848694; hypothetical protein	[O]	Posttranslational modification, protein turnover, chaperones	IBR domain, a half RING-finger domain;; Zn-finger in Ran binding protein and others	Probable E3 ubiquitin-protein ligase ARI7 OS=Arabidopsis thaliana OX=3702 GN=ARI7 PE=2 SV=1	O	Posttranslational modification, protein turnover, chaperones	PREDICTED: probable E3 ubiquitin-protein ligase ARI8 [Populus euphratica]
c19827.graph_c1	55	53	84	329	143	235	1.58	1.7	3.18	13.36	5.68	9.09	2.09E-05	1.797399092	up	--	;;	Molecular Function: protein serine/threonine kinase activity (GO:0004674);; Molecular Function: ATP binding (GO:0005524);; Cellular Component: plasma membrane (GO:0005886);; Biological Process: protein phosphorylation (GO:0006468);; Biological Process: defense response (GO:0006952);; Cellular Component: plasmodesma (GO:0009506);; Cellular Component: integral component of membrane (GO:0016021);; B…	--	--	--	Protein tyrosine kinase;; Protein kinase domain;; S-locus glycoprotein domain;; PAN-like domain	G-type lectin S-receptor-like serine/threonine-protein kinase At4g27290 OS=Arabidopsis thaliana OX=3702 GN=At4g27290 PE=3 SV=4	T	Signal transduction mechanisms	G-type lectin S-receptor-like serine/threonine-protein kinase At4g27290 [Jatropha curcas]
c33297.graph_c0	18	1	7	53	47	23	0.59	0.04	0.3	2.47	2.14	1.02	0.00838729	1.788538883	up	--	--	Cellular Component: membrane (GO:0016020);; Biological Process: proteasome-mediated ubiquitin-dependent protein catabolic process (GO:0043161);; Molecular Function: metal ion binding (GO:0046872);; Molecular Function: ubiquitin protein ligase activity (GO:0061630);;	--	[O]	Posttranslational modification, protein turnover, chaperones	Ring finger domain;; RING-like zinc finger;; RING-H2 zinc finger domain;; Zinc finger, C3HC4 type (RING finger);; Zinc finger, C3HC4 type (RING finger)	RING-H2 finger protein ATL3 OS=Arabidopsis thaliana OX=3702 GN=ATL3 PE=2 SV=1	O	Posttranslational modification, protein turnover, chaperones	RING-H2 finger protein ATL3-like [Manihot esculenta]
c28814.graph_c0	27	27	57	217	114	106	2.27	2.71	6.26	24.43	12.09	10.52	0.00031034	1.788068018	up	--	--	Biological Process: metabolic process (GO:0008152);; Molecular Function: oxidoreductase activity (GO:0016491);;	--	--	--	Leucine Rich repeats (2 copies);; Leucine rich repeat;; Leucine Rich repeat	--	S	Function unknown	probable LRR receptor-like serine/threonine-protein kinase At4g36180 [Manihot esculenta]
c26504.graph_c0	729	295	380	913	1707	2103	35.91	16.34	24.51	63.27	116.42	140.87	3.18E-08	1.784189526	up	[O]	Posttranslational modification, protein turnover, chaperones	--	K13993|4.45162e-69|jcu:105638102|K13993 HSP20 family protein | (RefSeq) 18.8 kDa class II heat shock protein-like	[O]	Posttranslational modification, protein turnover, chaperones	Hsp20/alpha crystallin family	17.6 kDa class II heat shock protein OS=Arabidopsis thaliana OX=3702 GN=HSP17.6 PE=2 SV=1	O	Posttranslational modification, protein turnover, chaperones	18.8 kDa class II heat shock protein [Jatropha curcas]
c19827.graph_c2	18	12	28	109	54	65	1.2	0.9	2.43	10.19	5.01	5.94	0.000745983	1.769652131	up	--	--	Molecular Function: protein serine/threonine kinase activity (GO:0004674);; Molecular Function: ATP binding (GO:0005524);; Cellular Component: plasma membrane (GO:0005886);; Biological Process: protein phosphorylation (GO:0006468);; Biological Process: defense response (GO:0006952);; Cellular Component: plasmodesma (GO:0009506);; Cellular Component: integral component of membrane (GO:0016021);; M…	K04733|1.79764e-76|rcu:8259002|K04733 interleukin-1 receptor-associated kinase 4 [EC:2.7.11.1] | (RefSeq) G-type lectin S-receptor-like serine/threonine-protein kinase SD1-1	--	--	Domain of unknown function (DUF3403);; Protein tyrosine kinase;; Protein kinase domain	G-type lectin S-receptor-like serine/threonine-protein kinase SD1-1 OS=Arabidopsis thaliana OX=3702 GN=SD11 PE=1 SV=1	T	Signal transduction mechanisms	PREDICTED: G-type lectin S-receptor-like serine/threonine-protein kinase SD1-1, partial [Ricinus communis]
c18731.graph_c0	394	432	393	1746	971	1223	8.65	10.62	11.41	54.27	29.33	36.08	8.42E-10	1.762797248	up	--	--	--	K19366|0|pop:POPTR_0004s17980g|K19366 spartin | (RefSeq) POPTRDRAFT_818188; EARLY-RESPONSIVE TO DEHYDRATION 7 family protein	--	--	Senescence-associated protein	Protein EARLY-RESPONSIVE TO DEHYDRATION 7, chloroplastic OS=Arabidopsis thaliana OX=3702 GN=ERD7 PE=1 SV=1	S	Function unknown	PREDICTED: uncharacterized protein LOC105109080 [Populus euphratica]
c29738.graph_c0	14	10	26	106	59	42	0.99	1.28	1.7	10.58	4.15	3.76	0.002151629	1.760149598	up	[K]	Transcription	--	--	[R]	General function prediction only	Leucine rich repeat;; Leucine Rich repeats (2 copies);; Leucine Rich Repeat;; Leucine Rich repeat	Receptor-like protein 1 OS=Arabidopsis thaliana OX=3702 GN=RLP1 PE=2 SV=2	S	Function unknown	hypothetical protein POPTR_018G124400v3 [Populus trichocarpa]
c26636.graph_c0	3	3	14	37	37	29	0.07	0.09	1.06	2	1.27	1	0.009580637	1.755736246	up	[D]	Cell cycle control, cell division, chromosome partitioning	Biological Process: signal transduction (GO:0007165);; Cellular Component: integral component of membrane (GO:0016021);;	--	[R]	General function prediction only	Domain of unknown function;; Ankyrin repeats (3 copies);; Ankyrin repeats (many copies);; Ankyrin repeats (many copies);; Ankyrin repeat;; Ankyrin repeat	Ankyrin repeat-containing protein NPR4 OS=Oryza sativa subsp. japonica OX=39947 GN=NPR4 PE=2 SV=1	S	Function unknown	hypothetical protein POPTR_0018s00390g [Populus trichocarpa]
c32113.graph_c1	46	55	26	99	171	147	1.93	2.63	1.45	5.85	9.87	8.34	2.03E-07	1.748850302	up	--	--	--	K08064|9.52668e-14|jcu:105631414|K08064 nuclear transcription factor Y, alpha | (RefSeq) nuclear transcription factor Y subunit A-3	--	--	Alfin	--	--	--	nuclear transcription factor Y subunit A-3 isoform X1 [Manihot esculenta]
c33059.graph_c0	368	266	216	951	733	920	11.82	9.57	9.15	43.15	32.48	39.88	1.57E-15	1.747315136	up	--	--	Biological Process: metabolic process (GO:0008152);; Molecular Function: amino acid binding (GO:0016597);; Cellular Component: chloroplast part (GO:0044434);;	--	--	--	ACT domain	ACT domain-containing protein ACR12 OS=Arabidopsis thaliana OX=3702 GN=ACR12 PE=2 SV=1	S	Function unknown	ACT domain-containing protein ACR12-like [Hevea brasiliensis]
c17920.graph_c0	27	6	11	40	50	77	1.98	0.5	1.05	4.12	5.13	7.8	0.001461532	1.742709734	up	[T]	Signal transduction mechanisms	Biological Process: response to stress (GO:0006950);;	--	--	--	Universal stress protein family	Universal stress protein A-like protein OS=Arabidopsis thaliana OX=3702 GN=At3g01520 PE=1 SV=2	S	Function unknown	PREDICTED: universal stress protein A-like protein [Populus euphratica]
c24962.graph_c0	21	19	19	77	55	71	1	1.02	1.19	5.18	3.64	4.61	3.87E-05	1.739267945	up	--	--	Cellular Component: plasma membrane (GO:0005886);; Cellular Component: integral component of membrane (GO:0016021);;	--	--	--	Late embryogenesis abundant protein	--	S	Function unknown	uncharacterized protein LOC110622390 [Manihot esculenta]
c30543.graph_c0	88	58	34	212	159	191	2.3	1.51	1.01	7.48	7.1	6.84	1.10E-07	1.734907398	up	--	--	--	--	[S]	Function unknown	Vitamin B6 photo-protection and homoeostasis	Protein root UVB sensitive 2, chloroplastic OS=Arabidopsis thaliana OX=3702 GN=RUS2 PE=1 SV=2	S	Function unknown	hypothetical protein COLO4_05896 [Corchorus olitorius]
c29818.graph_c2	5	10	7	34	22	35	0.2	0.45	0.37	1.93	1.23	1.91	0.004214237	1.733843987	up	--	--	Molecular Function: kinase activity (GO:0016301);;	K04733|1.89033e-102|rcu:8264303|K04733 interleukin-1 receptor-associated kinase 4 [EC:2.7.11.1] | (RefSeq) probable receptor-like protein kinase At1g67000	--	--	Wall-associated receptor kinase galacturonan-binding	--	T	Signal transduction mechanisms	PREDICTED: probable receptor-like protein kinase At1g67000 [Ricinus communis]
c32740.graph_c0	570	475	362	1088	1385	1829	12.5	11.42	11.32	29.36	34.93	43.33	1.57E-18	1.726596295	up	[I]	Lipid transport and metabolism	Molecular Function: intramolecular transferase activity (GO:0016866);;	K15813|0|pop:POPTR_0014s00350g|K15813 beta-amyrin synthase [EC:5.4.99.39] | (RefSeq) hypothetical protein	[I]	Lipid transport and metabolism	Squalene-hopene cyclase N-terminal domain;; Prenyltransferase and squalene oxidase repeat;; Squalene-hopene cyclase C-terminal domain;; Squalene-hopene cyclase C-terminal domain;; Prenyltransferase and squalene oxidase repeat;; Pectic acid lyase	Beta-amyrin synthase OS=Betula platyphylla OX=78630 GN=OSCBPY PE=1 SV=1	I	Lipid transport and metabolism	beta-amyrin synthase isoform X1 [Morus notabilis]
c30953.graph_c0	3280	2216	1675	6486	6526	8447	48.54	37.27	33.17	134.84	132.29	167.14	1.67E-19	1.726003781	up	[I]	Lipid transport and metabolism	Molecular Function: mRNA binding (GO:0003729);; Molecular Function: 3-hydroxyacyl-CoA dehydrogenase activity (GO:0003857);; Molecular Function: enoyl-CoA hydratase activity (GO:0004300);; Cellular Component: cell wall (GO:0005618);; Cellular Component: peroxisome (GO:0005777);; Biological Process: fatty acid beta-oxidation (GO:0006635);; Molecular Function: microtubule binding (GO:0008017);; Mole…	K10527|0|pop:POPTR_0018s08940g|K10527 enoyl-CoA hydratase/3-hydroxyacyl-CoA dehydrogenase [EC:4.2.1.17 1.1.1.35 1.1.1.211] | (RefSeq) POPTRDRAFT_825852; hypothetical protein	[I]	Lipid transport and metabolism	3-hydroxyacyl-CoA dehydrogenase, NAD binding domain;; 3-hydroxyacyl-CoA dehydrogenase, C-terminal domain;; Enoyl-CoA hydratase/isomerase;; Enoyl-CoA hydratase/isomerase	Peroxisomal fatty acid beta-oxidation multifunctional protein AIM1 OS=Arabidopsis thaliana OX=3702 GN=AIM1 PE=1 SV=1	I	Lipid transport and metabolism	hypothetical protein POPTR_0018s08940g [Populus trichocarpa]
c12883.graph_c0	85	102	64	479	172	181	4.85	6.27	4.57	37.23	13.28	13.46	0.000103566	1.725715074	up	--	--	--	--	--	--	Phloem protein 2;; F-box-like;; F-box domain	F-box protein PP2-B10 OS=Arabidopsis thaliana OX=3702 GN=PP2B10 PE=1 SV=1	S	Function unknown	PREDICTED: F-box protein PP2-B10-like [Populus euphratica]
c31132.graph_c0	3968	2954	3318	10259	7577	14230	93.26	77.63	103.23	341.12	244.25	448.22	8.44E-12	1.721270847	up	[G]	Carbohydrate transport and metabolism	Molecular Function: catalytic activity (GO:0003824);;	K06617|0|pop:POPTR_0006s05130g|K06617 raffinose synthase [EC:2.4.1.82] | (RefSeq) POPTRDRAFT_560522; hypothetical protein	--	--	Raffinose synthase or seed imbibition protein Sip1	Probable galactinol--sucrose galactosyltransferase 2 OS=Arabidopsis thaliana OX=3702 GN=RFS2 PE=2 SV=2	S	Function unknown	PREDICTED: probable galactinol--sucrose galactosyltransferase 2 [Populus euphratica]
c13361.graph_c0	79	21	28	135	276	59	2.21	0.66	1.04	5.35	10.66	2.23	0.001974191	1.720204299	up	[G]	Carbohydrate transport and metabolism	Biological Process: flavonoid biosynthetic process (GO:0009813);; Cellular Component: intracellular membrane-bounded organelle (GO:0043231);; Biological Process: flavonoid glucuronidation (GO:0052696);; Molecular Function: quercetin 3-O-glucosyltransferase activity (GO:0080043);; Molecular Function: quercetin 7-O-glucosyltransferase activity (GO:0080044);;	--	[GC]	--	UDP-glucoronosyl and UDP-glucosyl transferase;; Glycosyltransferase family 28 C-terminal domain	Beta-D-glucosyl crocetin beta-1,6-glucosyltransferase OS=Gardenia jasminoides OX=114476 GN=UGT94E5 PE=1 SV=1	S	Function unknown	UDPGT domain-containing protein [Cephalotus follicularis]
c26242.graph_c0	14	12	9	40	58	30	0.2	0.19	0.17	0.82	1.15	0.58	0.001007382	1.719858962	up	--	--	--	--	[R]	General function prediction only	Reverse transcriptase (RNA-dependent DNA polymerase);; Reverse transcriptase (RNA-dependent DNA polymerase)	Uncharacterized mitochondrial protein AtMg01250 OS=Arabidopsis thaliana OX=3702 GN=AtMg01250 PE=4 SV=1	S	Function unknown	hypothetical protein [Beta vulgaris subsp. vulgaris]
c12734.graph_c0	13	7	8	23	61	28	0.73	0.44	0.58	1.81	4.73	2.14	0.003986177	1.714598851	up	[G]	Carbohydrate transport and metabolism	Molecular Function: chitinase activity (GO:0004568);; Biological Process: carbohydrate metabolic process (GO:0005975);; Biological Process: chitin catabolic process (GO:0006032);; Cellular Component: integral component of membrane (GO:0016021);; Biological Process: cell wall macromolecule catabolic process (GO:0016998);;	--	[R]	General function prediction only	Chitinase class I	Chitinase 10 OS=Oryza sativa subsp. japonica OX=39947 GN=Cht10 PE=2 SV=1	G	Carbohydrate transport and metabolism	PREDICTED: chitinase 10 [Ricinus communis]
c18779.graph_c0	36	18	34	45	127	155	1.87	1.07	2.56	3.49	9.92	12.08	0.000488327	1.714475714	up	--	--	Cellular Component: mitochondrial respiratory chain complex I (GO:0005747);; Biological Process: response to osmotic stress (GO:0006970);; Biological Process: cold acclimation (GO:0009631);; Molecular Function: oxidoreductase activity, acting on NAD(P)H (GO:0016651);; Biological Process: electron transport chain (GO:0022900);; Molecular Function: cobalt ion binding (GO:0050897);;	K03937|9.25628e-57|jcu:105630836|K03937 NADH dehydrogenase (ubiquinone) Fe-S protein 4 | (RefSeq) NADH dehydrogenase [ubiquinone] iron-sulfur protein 4, mitochondrial-like	[C]	Energy production and conversion	ETC complex I subunit conserved region	NADH dehydrogenase [ubiquinone] iron-sulfur protein 4, mitochondrial OS=Arabidopsis thaliana OX=3702 GN=FRO1 PE=1 SV=1	C	Energy production and conversion	NADH dehydrogenase [ubiquinone] iron-sulfur protein 4, mitochondrial-like [Manihot esculenta]
c12839.graph_c0	13	2	8	32	32	31	0.55	0.1	0.45	1.91	1.88	1.78	0.006654049	1.712710161	up	[I]	Lipid transport and metabolism	--	--	[V]	Defense mechanisms	alpha/beta hydrolase fold	Probable carboxylesterase 9 OS=Arabidopsis thaliana OX=3702 GN=CXE9 PE=2 SV=1	I	Lipid transport and metabolism	probable carboxylesterase 9 [Manihot esculenta]
c29964.graph_c0	1440	1277	719	1612	5454	3930	20.47	19.92	14.93	31.81	98.68	69.89	3.48E-07	1.708306354	up	[HR]	Coenzyme transport and metabolism ;; General function prediction only	--	--	[R]	General function prediction only	PPR repeat family;; PPR repeat;; PPR repeat;; Pentatricopeptide repeat domain;; Alpha/beta hydrolase family;; alpha/beta hydrolase fold	Pentatricopeptide repeat-containing protein At3g50420 OS=Arabidopsis thaliana OX=3702 GN=PCMP-E85 PE=2 SV=1	S	Function unknown	PREDICTED: LOW QUALITY PROTEIN: pentatricopeptide repeat-containing protein At3g50420 [Populus euphratica]
c23295.graph_c0	18	19	18	75	59	53	0.87	1.03	1.14	5.11	3.95	3.49	0.000120979	1.70658824	up	--	--	--	--	--	--	--	--	S	Function unknown	hypothetical protein POPTR_0002s11900g [Populus trichocarpa]
c23605.graph_c0	105	65	121	269	244	461	2.94	2.04	4.48	10.65	9.42	17.39	2.95E-06	1.702199623	up	--	--	--	K08064|2.9456e-136|pop:POPTR_0016s06860g|K08064 nuclear transcription factor Y, alpha | (RefSeq) POPTRDRAFT_576479, POPTRDRAFT_576480; hypothetical protein	[K]	Transcription	CCAAT-binding transcription factor (CBF-B/NF-YA) subunit B	Nuclear transcription factor Y subunit A-10 OS=Arabidopsis thaliana OX=3702 GN=NFYA10 PE=2 SV=2	K	Transcription	hypothetical protein POPTR_0016s06860g [Populus trichocarpa]
c29433.graph_c0	48	31	56	121	147	180	1.33	0.96	2.42	5.04	5.83	6.59	2.41E-06	1.699408972	up	--	--	Molecular Function: enzyme inhibitor activity (GO:0004857);;	--	--	--	Plant invertase/pectin methylesterase inhibitor	Cell wall / vacuolar inhibitor of fructosidase 1 OS=Arabidopsis thaliana OX=3702 GN=C/VIF1 PE=1 SV=1	G	Carbohydrate transport and metabolism	cell wall / vacuolar inhibitor of fructosidase 1 [Hevea brasiliensis]
c18567.graph_c0	50	37	39	64	153	212	1.12	0.92	1.15	2.02	4.7	6.36	6.02E-05	1.69170302	up	--	--	--	--	--	--	DUF761-associated sequence motif	--	S	Function unknown	hypothetical protein POPTR_0016s12480g [Populus trichocarpa]
c12914.graph_c0	89	85	61	105	286	392	6.53	7.07	5.82	11.77	29.51	39.61	2.16E-05	1.691075319	up	[O]	Posttranslational modification, protein turnover, chaperones	Cellular Component: cell (GO:0005623);; Molecular Function: electron carrier activity (GO:0009055);; Molecular Function: protein disulfide oxidoreductase activity (GO:0015035);; Biological Process: cell redox homeostasis (GO:0045454);; Molecular Function: metal ion binding (GO:0046872);; Molecular Function: 2 iron, 2 sulfur cluster binding (GO:0051537);; Biological Process: oxidation-reduction pr…	K03676|4.13904e-58|aip:107622167|K03676 glutaredoxin 3 | (RefSeq) glutaredoxin-C1	[O]	Posttranslational modification, protein turnover, chaperones	Glutaredoxin	Glutaredoxin-C1 OS=Arabidopsis thaliana OX=3702 GN=GRXC1 PE=2 SV=2	O	Posttranslational modification, protein turnover, chaperones	glutaredoxin-C1 [Hevea brasiliensis]
c29315.graph_c1	1696	1443	1260	8660	3310	3909	24.06	23.3	24.59	244.55	85.09	89.3	0.003133865	1.688413104	up	--	;;	Molecular Function: ubiquitin-protein transferase activity (GO:0004842);; Biological Process: protein ubiquitination (GO:0016567);; Molecular Function: ligase activity (GO:0016874);;	K09561|2.98524e-95|pop:POPTR_0002s25020g|K09561 STIP1 homology and U-box containing protein 1 [EC:2.3.2.27] | (RefSeq) POPTRDRAFT_830590; tetratricopeptide repeat-containing family protein	[O]	Posttranslational modification, protein turnover, chaperones	U-box domain;; Tetratricopeptide repeat;; Tetratricopeptide repeat;; TPR repeat	E3 ubiquitin-protein ligase CHIP OS=Arabidopsis thaliana OX=3702 GN=CHIP PE=1 SV=1	O	Posttranslational modification, protein turnover, chaperones	tetratricopeptide repeat-containing family protein [Populus trichocarpa]
c32664.graph_c3	53	70	46	210	114	210	1.8	2.84	1.97	9.68	5.09	8.85	3.54E-06	1.687227184	up	--	--	--	K09422|2.95852e-106|pop:POPTR_0008s10080g|K09422 myb proto-oncogene protein, plant | (RefSeq) POPTRDRAFT_564352; GmMYB12 family protein	[K]	Transcription	Myb-like DNA-binding domain;; Myb-like DNA-binding domain	Transcription factor MYB108 OS=Arabidopsis thaliana OX=3702 GN=MYB108 PE=1 SV=1	K	Transcription	PREDICTED: transcription factor MYB108-like [Populus euphratica]
c17492.graph_c0	14	4	8	29	32	38	0.28	0.09	0.21	0.83	0.89	1.03	0.004250548	1.685887451	up	[K]	Transcription	Cellular Component: plant-type cell wall (GO:0009505);; Cellular Component: integral component of membrane (GO:0016021);;	--	[R]	General function prediction only	Leucine rich repeat;; Leucine Rich repeats (2 copies);; Leucine Rich Repeat	Receptor like protein 29 OS=Arabidopsis thaliana OX=3702 GN=RLP29 PE=2 SV=1	S	Function unknown	protein TOO MANY MOUTHS-like isoform X1 [Hevea brasiliensis]
c19928.graph_c0	139	43	96	332	266	289	4.64	1.61	4.22	15.65	12.26	13.03	1.15E-05	1.682375989	up	--	--	Molecular Function: zinc ion binding (GO:0008270);; Cellular Component: integral component of membrane (GO:0016021);; Biological Process: proteasome-mediated ubiquitin-dependent protein catabolic process (GO:0043161);; Molecular Function: ubiquitin protein ligase activity (GO:0061630);;	--	[O]	Posttranslational modification, protein turnover, chaperones	--	--	O	Posttranslational modification, protein turnover, chaperones	PREDICTED: E3 ubiquitin-protein ligase At4g11680 isoform X2 [Theobroma cacao]
c24726.graph_c0	34	28	30	61	160	88	1.16	1.17	1.47	3	7.96	3.94	8.80E-05	1.674238684	up	--	--	Molecular Function: transferase activity (GO:0016740);;	K13065|0|pop:POPTR_0018s11370g|K13065 shikimate O-hydroxycinnamoyltransferase [EC:2.3.1.133] | (RefSeq) POPTRDRAFT_578723; hypothetical protein	--	--	Transferase family	Shikimate O-hydroxycinnamoyltransferase OS=Nicotiana tabacum OX=4097 GN=HST PE=1 SV=1	--	--	hypothetical protein POPTR_018G104700v3 [Populus trichocarpa]
c32365.graph_c0	287	625	466	1822	1434	1113	6.01	14.47	12.43	51.55	39.52	31.65	1.56E-06	1.672808214	up	[T]	Signal transduction mechanisms	Molecular Function: protein kinase activity (GO:0004672);; Cellular Component: membrane (GO:0016020);; Biological Process: phosphorylation (GO:0016310);;	K04733|2.13349e-140|vvi:100259828|K04733 interleukin-1 receptor-associated kinase 4 [EC:2.7.11.1] | (RefSeq) cysteine-rich receptor-like protein kinase 2	--	--	Salt stress response/antifungal;; Protein tyrosine kinase;; Protein kinase domain	Putative cysteine-rich receptor-like protein kinase 30 OS=Arabidopsis thaliana OX=3702 GN=CRK30 PE=3 SV=1	T	Signal transduction mechanisms	PREDICTED: cysteine-rich receptor-like protein kinase 2 isoform X1 [Vitis vinifera]
c26439.graph_c1	14	16	7	29	36	67	0.49	0.55	0.29	1.29	1.5	2.9	0.00243698	1.663709338	up	[Q]	Secondary metabolites biosynthesis, transport and catabolism	Molecular Function: iron ion binding (GO:0005506);; Molecular Function: dioxygenase activity (GO:0051213);; Biological Process: oxidation-reduction process (GO:0055114);;	--	[QR]	--	non-haem dioxygenase in morphine synthesis N-terminal;; 2OG-Fe(II) oxygenase superfamily	Probable 2-oxoglutarate-dependent dioxygenase At5g05600 OS=Arabidopsis thaliana OX=3702 GN=At5g05600 PE=2 SV=1	S	Function unknown	PREDICTED: leucoanthocyanidin dioxygenase-like [Populus euphratica]
c33060.graph_c0	18	2	11	33	35	55	1.2	0.15	0.96	3.1	3.26	5.05	0.008940299	1.663207461	up	--	--	--	--	--	--	Protein of unknown function, DUF538	--	S	Function unknown	PREDICTED: uncharacterized protein LOC102581666 [Solanum tuberosum]
c25173.graph_c1	47	11	44	97	79	198	1.5	0.41	1.78	4.49	3.49	8.99	0.002201788	1.661352451	up	--	--	--	--	--	--	--	--	S	Function unknown	hypothetical protein POPTR_015G121400v3 [Populus trichocarpa]
c26397.graph_c0	8	5	11	18	49	32	0.42	0.15	0.4	0.96	2.01	1.46	0.008867892	1.658817153	up	--	--	Biological Process: cellular process (GO:0009987);;	K14486|3.03945e-114|rcu:8286247|K14486 auxin response factor | (RefSeq) auxin response factor 9	--	--	B3 DNA binding domain;; Auxin response factor	Auxin response factor 11 OS=Arabidopsis thaliana OX=3702 GN=ARF11 PE=2 SV=3	K	Transcription	hypothetical protein POPTR_003G142100v3 [Populus trichocarpa]
c19037.graph_c0	87	87	82	201	322	251	3.29	3.59	4.02	11.03	19.85	13.17	2.47E-10	1.656537717	up	--	--	Cellular Component: integral component of membrane (GO:0016021);; Molecular Function: hydrolase activity (GO:0016787);;	--	[R]	General function prediction only	Cholesterol-capturing domain	--	S	Function unknown	uncharacterized protein LOC110646443 [Hevea brasiliensis]
c19545.graph_c0	19	8	14	82	25	44	0.94	0.42	0.89	5.8	1.81	2.74	0.006781909	1.653964032	up	--	--	--	--	[R]	General function prediction only	--	--	S	Function unknown	uncharacterized protein At4g22758-like [Manihot esculenta]
c22523.graph_c0	25	11	23	73	50	76	2.11	1.04	2.66	8.72	5.89	8.4	0.00062446	1.652587069	up	--	--	Cellular Component: plasma membrane (GO:0005886);;	--	--	--	Cysteine-rich TM module stress tolerance	--	S	Function unknown	hypothetical protein COLO4_33936 [Corchorus olitorius]
c28498.graph_c0	4035	2981	3318	11713	7417	10950	84.54	69.92	91.68	348.36	213.67	308.31	3.54E-11	1.639589628	up	--	--	Molecular Function: aspartic-type endopeptidase activity (GO:0004190);; Biological Process: proteolysis (GO:0006508);; Biological Process: lipid metabolic process (GO:0006629);; Biological Process: protein catabolic process (GO:0030163);;	K08245|0|rcu:8266253|K08245 phytepsin [EC:3.4.23.40] | (RefSeq) aspartic proteinase	[O]	Posttranslational modification, protein turnover, chaperones	Eukaryotic aspartyl protease;; Saposin-like type B, region 1;; Saposin-like type B, region 2;; Eukaryotic aspartyl protease;; Xylanase inhibitor N-terminal	Aspartic proteinase A1 OS=Arabidopsis thaliana OX=3702 GN=APA1 PE=1 SV=1	O	Posttranslational modification, protein turnover, chaperones	PREDICTED: aspartic proteinase A1-like [Populus euphratica]
c32779.graph_c0	217	178	135	726	381	429	5.94	5.41	5.1	28.94	14.36	15.67	3.68E-07	1.63506077	up	--	--	Molecular Function: binding (GO:0005488);;	--	[R]	General function prediction only	Reverse transcriptase (RNA-dependent DNA polymerase);; Chromo (CHRromatin Organisation MOdifier) domain	Uncharacterized mitochondrial protein AtMg00860 OS=Arabidopsis thaliana OX=3702 GN=AtMg00860 PE=4 SV=1	L	Replication, recombination and repair	putative mitochondrial protein [Dendrobium catenatum]
c26913.graph_c0	1103	1085	887	2714	2483	3610	33.85	37.35	37.32	127	112.45	161.55	5.47E-18	1.633022926	up	[O]	Posttranslational modification, protein turnover, chaperones	Cellular Component: cytoplasm (GO:0005737);;	K13993|7.45535e-71|jcu:105629888|K13993 HSP20 family protein | (RefSeq) 17.3 kDa class I heat shock protein-like	[O]	Posttranslational modification, protein turnover, chaperones	Ctr copper transporter family;; Hsp20/alpha crystallin family	18.2 kDa class I heat shock protein OS=Medicago sativa OX=3879 GN=HSP18.2 PE=2 SV=1	O	Posttranslational modification, protein turnover, chaperones	17.3 kDa class I heat shock protein [Jatropha curcas]
c15451.graph_c0	28	27	11	124	72	28	2.94	3.25	1.49	18.2	10.67	4.12	0.005882051	1.631180995	up	--	--	--	--	--	--	PAR1 protein	--	S	Function unknown	uncharacterized protein LOC110642350 [Hevea brasiliensis]
c25898.graph_c0	49	64	28	175	108	138	1.26	2.28	0.94	6.85	4.35	5.86	1.74E-05	1.630502884	up	[E]	Amino acid transport and metabolism	Molecular Function: transporter activity (GO:0005215);; Biological Process: transport (GO:0006810);; Cellular Component: integral component of membrane (GO:0016021);;	K14638|0|rcu:8280595|K14638 solute carrier family 15 (peptide/histidine transporter), member 3/4 | (RefSeq) protein NRT1/ PTR FAMILY 5.8	[E]	Amino acid transport and metabolism	POT family;; POT family	Protein NRT1/ PTR FAMILY 5.9 OS=Arabidopsis thaliana OX=3702 GN=NPF5.9 PE=2 SV=1	E	Amino acid transport and metabolism	protein NRT1/ PTR FAMILY 5.9-like [Hevea brasiliensis]
c32691.graph_c0	418	300	278	961	815	1032	29.78	24.45	25.8	95.98	80.96	101.49	1.26E-15	1.624070715	up	--	--	Biological Process: response to stress (GO:0006950);; Cellular Component: integral component of membrane (GO:0016021);; Molecular Function: hydrolase activity (GO:0016787);;	--	--	--	--	--	T	Signal transduction mechanisms	Universal stress protein A [Corchorus olitorius]
c33269.graph_c0	41	37	54	121	124	164	2.13	2.17	3.67	8.85	8.94	11.61	5.87E-06	1.615686607	up	--	--	--	--	--	--	Domain of unknown function (DUF4666)	MAPK kinase substrate protein At1g80180 OS=Arabidopsis thaliana OX=3702 GN=At1g80180 PE=1 SV=1	S	Function unknown	MAPK kinase substrate protein At1g80180-like [Hevea brasiliensis]
c31871.graph_c1	1071	559	500	1687	2463	1829	16.21	10.23	9.68	36.58	51.45	37.09	3.55E-11	1.61439699	up	[P]	Inorganic ion transport and metabolism	Cellular Component: integral component of plasma membrane (GO:0005887);; Biological Process: sulfate transport (GO:0008272);; Molecular Function: sulfate transmembrane transporter activity (GO:0015116);; Biological Process: transmembrane transport (GO:0055085);;	K17470|7.07691e-166|egr:104448069|K17470 sulfate transporter 1, high-affinity | (RefSeq) sulfate transporter 1.3	[P]	Inorganic ion transport and metabolism	Sulfate permease family;; STAS domain;; Sulfate permease family;; Sulfate permease family	Sulfate transporter 1.3 OS=Arabidopsis thaliana OX=3702 GN=SULTR1;3 PE=2 SV=1	P	Inorganic ion transport and metabolism	PREDICTED: sulfate transporter 1.3 [Eucalyptus grandis]
c21504.graph_c0	136	94	67	243	294	300	14.97	11.88	9.49	37.3	45.8	46.37	2.00E-11	1.614390493	up	--	--	Cellular Component: cytoplasm (GO:0005737);;	--	[DZ]	--	Translationally controlled tumour protein	Translationally-controlled tumor protein homolog OS=Pisum sativum OX=3888 GN=TCTP PE=2 SV=2	S	Function unknown	hypothetical protein CISIN_1g030941mg [Citrus sinensis]
c27339.graph_c1	28	7	4	37	45	53	1.11	0.31	0.21	2.06	2.46	2.84	0.009086323	1.614004302	up	--	--	--	K17362|2.13184e-56|jcu:105635017|K17362 acyl-coenzyme A thioesterase 13 [EC:3.1.2.-] | (RefSeq) uncharacterized LOC105635017	[R]	General function prediction only	Thioesterase superfamily	--	Q	Secondary metabolites biosynthesis, transport and catabolism	PREDICTED: uncharacterized protein LOC8273831 isoform X2 [Ricinus communis]
c24909.graph_c0	826	555	678	1854	1792	2237	18.5	13.89	20.08	58.73	55.2	67.26	2.35E-14	1.613737725	up	[IQ]	Lipid transport and metabolism ;; Secondary metabolites biosynthesis, transport and catabolism	Biological Process: metabolic process (GO:0008152);; Molecular Function: o-succinylbenzoate-CoA ligase activity (GO:0008756);;	--	[I]	Lipid transport and metabolism	AMP-binding enzyme;; AMP-binding enzyme C-terminal domain	Probable acyl-activating enzyme 6 OS=Arabidopsis thaliana OX=3702 GN=AAE6 PE=2 SV=1	IQ	--	probable acyl-activating enzyme 5, peroxisomal [Manihot esculenta]
c21673.graph_c0	147	148	89	531	255	319	2.28	2.56	1.83	11.67	5.43	6.64	4.13E-06	1.61292855	up	[E]	Amino acid transport and metabolism	Molecular Function: catalytic activity (GO:0003824);;	--	[H]	Coenzyme transport and metabolism	Aminotransferase class-V	Molybdenum cofactor sulfurase OS=Oryza sativa subsp. japonica OX=39947 GN=MCSU3 PE=2 SV=2	E	Amino acid transport and metabolism	hypothetical protein POPTR_0015s13690g [Populus trichocarpa]
c19963.graph_c0	34	19	9	55	92	49	1.25	0.88	0.47	2.85	4.66	2.43	0.001285178	1.612055789	up	[E]	Amino acid transport and metabolism	Molecular Function: asparaginase activity (GO:0004067);;	K13051|0|nnu:104588131|K13051 beta-aspartyl-peptidase (threonine type) [EC:3.4.19.5] | (RefSeq) probable isoaspartyl peptidase/L-asparaginase 2	[E]	Amino acid transport and metabolism	Asparaginase	Probable isoaspartyl peptidase/L-asparaginase 2 OS=Arabidopsis thaliana OX=3702 GN=At3g16150 PE=2 SV=2	E	Amino acid transport and metabolism	Peptidase T2, asparaginase [Parasponia andersonii]
c19991.graph_c0	23	19	19	86	44	62	1.57	1.61	1.77	9.04	4.56	6.58	0.000807476	1.601279925	up	--	--	Molecular Function: protein serine/threonine kinase activity (GO:0004674);; Molecular Function: ATP binding (GO:0005524);; Cellular Component: plasma membrane (GO:0005886);; Biological Process: protein phosphorylation (GO:0006468);; Biological Process: defense response (GO:0006952);; Cellular Component: plasmodesma (GO:0009506);; Cellular Component: integral component of membrane (GO:0016021);; B…	--	--	--	Domain of unknown function (DUF3403);; Protein tyrosine kinase	G-type lectin S-receptor-like serine/threonine-protein kinase SD1-1 OS=Arabidopsis thaliana OX=3702 GN=SD11 PE=1 SV=1	T	Signal transduction mechanisms	G-type lectin S-receptor-like serine/threonine-protein kinase At4g27290 [Herrania umbratica]
c31003.graph_c0	15	9	11	26	40	53	0.53	0.36	1.81	1.3	3.02	2.53	0.003176228	1.600318581	up	--	--	--	--	[R]	General function prediction only	--	Putative ribonuclease H protein At1g65750 OS=Arabidopsis thaliana OX=3702 GN=At1g65750 PE=3 SV=1	S	Function unknown	PREDICTED: uncharacterized protein LOC106320283 [Brassica oleracea var. oleracea]
c23672.graph_c0	1207	374	403	1808	1546	2245	17.11	6.94	7.49	36.23	29.81	42.16	7.21E-06	1.594978699	up	[Q]	Secondary metabolites biosynthesis, transport and catabolism	Molecular Function: iron ion binding (GO:0005506);; Molecular Function: hyoscyamine (6S)-dioxygenase activity (GO:0047998);; Biological Process: oxidation-reduction process (GO:0055114);;	--	[QR]	--	non-haem dioxygenase in morphine synthesis N-terminal;; 2OG-Fe(II) oxygenase superfamily;; 2OG-Fe(II) oxygenase superfamily;; non-haem dioxygenase in morphine synthesis N-terminal	Protein DMR6-LIKE OXYGENASE 2 OS=Arabidopsis thaliana OX=3702 GN=DLO2 PE=2 SV=1	S	Function unknown	protein DMR6-LIKE OXYGENASE 2-like [Hevea brasiliensis]
c25413.graph_c0	6235	1903	3977	11633	12898	10796	98.03	32.91	80.71	243.62	279.97	211.69	2.89E-06	1.592640547	up	--	--	Molecular Function: oxidoreductase activity, acting on single donors with incorporation of molecular oxygen, incorporation of two atoms of oxygen (GO:0016702);; Biological Process: oxylipin biosynthetic process (GO:0031408);; Molecular Function: metal ion binding (GO:0046872);; Biological Process: oxidation-reduction process (GO:0055114);;	K00454|0|rcu:8274394|K00454 lipoxygenase [EC:1.13.11.12] | (RefSeq) linoleate 13S-lipoxygenase 2-1, chloroplastic	--	--	Lipoxygenase;; PLAT/LH2 domain	Linoleate 13S-lipoxygenase 2-1, chloroplastic OS=Solanum tuberosum OX=4113 GN=LOX2.1 PE=1 SV=1	S	Function unknown	PREDICTED: linoleate 13S-lipoxygenase 2-1, chloroplastic [Ricinus communis]
c13664.graph_c0	1390	1012	1069	3927	2661	3051	110.34	90.8	110.14	438.97	296.28	335.91	4.49E-11	1.587892851	up	--	--	Molecular Function: cysteine-type endopeptidase inhibitor activity (GO:0004869);; Molecular Function: peptidase activity (GO:0008233);; Biological Process: negative regulation of endopeptidase activity (GO:0010951);;	--	--	--	--	Cysteine proteinase inhibitor OS=Vigna unguiculata OX=3917 PE=1 SV=1	--	--	Cysteine proteinase inhibitor 12 [Ananas comosus]
c13245.graph_c0	13	7	12	24	40	47	0.42	0.26	0.52	1.11	1.8	2.07	0.005382394	1.584360122	up	--	--	Cellular Component: membrane (GO:0016020);;	--	--	--	--	--	--	--	uncharacterized protein LOC110663991 [Hevea brasiliensis]
c25895.graph_c0	42	27	27	49	113	135	3.05	2.29	2.62	5.13	11.56	13.7	0.000287396	1.579279768	up	--	--	--	K08064|1.8341e-22|pop:POPTR_0006s14740g|K08064 nuclear transcription factor Y, alpha | (RefSeq) POPTRDRAFT_561021; CCAAT-binding transcription factor family protein	[K]	Transcription	--	Nuclear transcription factor Y subunit A-5 OS=Arabidopsis thaliana OX=3702 GN=NFYA5 PE=2 SV=1	K	Transcription	hypothetical protein POPTR_006G145100v3 [Populus trichocarpa]
c18985.graph_c0	646	432	522	1697	1205	1548	11.74	8.74	12.47	44.14	30.14	37.9	2.47E-10	1.575245665	up	--	--	Molecular Function: protein serine/threonine phosphatase activity (GO:0004722);; Biological Process: protein dephosphorylation (GO:0006470);;	--	[T]	Signal transduction mechanisms	Protein phosphatase 2C	Probable protein phosphatase 2C 39 OS=Oryza sativa subsp. japonica OX=39947 GN=Os04g0403701 PE=2 SV=2	T	Signal transduction mechanisms	PREDICTED: probable protein phosphatase 2C 40 isoform X1 [Populus euphratica]
c12842.graph_c0	781	628	776	1421	2176	2699	34.77	31.41	45.32	89.12	134	163.01	3.72E-10	1.573173842	up	--	--	Cellular Component: nucleosome (GO:0000786);; Molecular Function: DNA binding (GO:0003677);; Cellular Component: nucleus (GO:0005634);; Biological Process: nucleosome assembly (GO:0006334);;	K11275|3.21515e-40|tcc:TCM_000233|K11275 histone H1/5 | (RefSeq) Histone H1-3	--	--	linker histone H1 and H5 family	Histone H1 OS=Solanum pennellii OX=28526 PE=2 SV=1	S	Function unknown	histone H1 [Morus notabilis]
c25701.graph_c0	1322	794	666	2539	2564	2336	41.83	28.04	28.71	113.67	112.64	100.74	7.29E-14	1.569369669	up	[IQR]	Lipid transport and metabolism ;; Secondary metabolites biosynthesis, transport and catabolism ;; General function prediction only	Molecular Function: tropine dehydrogenase activity (GO:0050356);; Biological Process: oxidation-reduction process (GO:0055114);;	K08081|1.05101e-55|pop:POPTR_0001s25180g|K08081 tropinone reductase I [EC:1.1.1.206] | (RefSeq) POPTRDRAFT_706088; hypothetical protein	[R]	General function prediction only	short chain dehydrogenase;; KR domain;; Enoyl-(Acyl carrier protein) reductase;; Enoyl-(Acyl carrier protein) reductase	Tropinone reductase homolog At5g06060 OS=Arabidopsis thaliana OX=3702 GN=At5g06060 PE=2 SV=1	S	Function unknown	PREDICTED: tropinone reductase homolog At1g07440-like [Populus euphratica]
c25975.graph_c1	4645	3337	3232	7925	9169	13870	63.93	51.13	59.05	150.14	168.09	247.32	2.82E-13	1.567558098	up	[M]	Cell wall/membrane/envelope biogenesis	Biological Process: starch metabolic process (GO:0005982);; Biological Process: sucrose metabolic process (GO:0005985);; Biological Process: seed maturation (GO:0010431);; Molecular Function: sucrose synthase activity (GO:0016157);;	K00695|0|jcu:105642561|K00695 sucrose synthase [EC:2.4.1.13] | (RefSeq) sucrose synthase 2	[M]	Cell wall/membrane/envelope biogenesis	Sucrose synthase;; Glycosyl transferases group 1;; Glycosyl transferases group 1;; Sucrose synthase	Sucrose synthase 3 OS=Arabidopsis thaliana OX=3702 GN=SUS3 PE=1 SV=1	M	Cell wall/membrane/envelope biogenesis	sucrose synthase 2 [Hevea brasiliensis]
c27409.graph_c0	19	24	28	49	94	81	0.43	0.61	0.84	1.58	2.95	2.48	0.000486176	1.563599993	up	--	--	--	--	--	--	Domain of unknown function (DUF966)	Protein UPSTREAM OF FLC OS=Arabidopsis thaliana OX=3702 GN=UFC PE=2 SV=1	S	Function unknown	protein UPSTREAM OF FLC [Hevea brasiliensis]
c23368.graph_c0	26	22	16	46	73	72	1.09	1.03	0.88	2.72	5.34	4.21	0.000194831	1.563251709	up	--	--	Biological Process: meiotic cell cycle (GO:0007126);;	--	--	--	--	--	S	Function unknown	PREDICTED: uncharacterized protein LOC105125920 [Populus euphratica]
c22830.graph_c0	138	92	50	165	314	301	4.43	3.19	2.04	8.21	14.5	13.02	2.61E-06	1.556924806	up	--	--	Biological Process: spliceosomal snRNP assembly (GO:0000387);; Cellular Component: cytosol (GO:0005829);; Cellular Component: plasma membrane (GO:0005886);; Biological Process: chloride transport (GO:0006821);; Biological Process: cell volume homeostasis (GO:0006884);; Cellular Component: methylosome (GO:0034709);; Cellular Component: pICln-Sm protein complex (GO:0034715);;	K05019|1.01917e-92|pop:POPTR_0015s14500g|K05019 chloride channel, nucleotide-sensitive, 1A | (RefSeq) POPTRDRAFT_824873; nucleotide-sensitive chloride conductance regulator family protein	[P]	Inorganic ion transport and metabolism	Regulator of volume decrease after cellular swelling	Chloride conductance regulatory protein ICln OS=Arabidopsis thaliana OX=3702 GN=At5g62290 PE=2 SV=1	U	Intracellular trafficking, secretion, and vesicular transport	nucleotide-sensitive chloride conductance regulator family protein [Populus trichocarpa]
c25325.graph_c0	131	167	189	377	453	587	3.24	4.63	6.15	13.19	15.46	19.46	1.26E-07	1.555874196	up	[QV]	Secondary metabolites biosynthesis, transport and catabolism ;; Defense mechanisms	Cellular Component: membrane (GO:0016020);; Molecular Function: oxidoreductase activity, acting on paired donors, with incorporation or reduction of molecular oxygen, NAD(P)H as one donor, and incorporation of one atom of oxygen (GO:0016709);; Biological Process: secondary metabolite biosynthetic process (GO:0044550);; Molecular Function: metal ion binding (GO:0046872);;	--	[Q]	Secondary metabolites biosynthesis, transport and catabolism	Cytochrome P450	Corytuberine synthase OS=Coptis japonica OX=3442 GN=CYP80G2 PE=1 SV=1	Q	Secondary metabolites biosynthesis, transport and catabolism	probable (S)-N-methylcoclaurine 3&apos;-hydroxylase isozyme 2 [Hevea brasiliensis]
c30970.graph_c0	713	744	591	1215	2616	1895	33.8	39.45	36.22	82.09	175.64	125	1.97E-10	1.553760545	up	--	--	--	--	--	--	--	Protein EARLY RESPONSIVE TO DEHYDRATION 15 OS=Arabidopsis thaliana OX=3702 GN=ERD15 PE=1 SV=1	S	Function unknown	PREDICTED: polyadenylate-binding protein-interacting protein 2-like [Populus euphratica]
c30225.graph_c0	1272	865	848	2292	2267	3562	24.6	18.76	21.62	63.3	60.37	92.85	1.72E-12	1.553633476	up	[M]	Cell wall/membrane/envelope biogenesis	Cellular Component: cytosol (GO:0005829);; Molecular Function: dihydrokaempferol 4-reductase activity (GO:0045552);; Molecular Function: coenzyme binding (GO:0050662);; Biological Process: oxidation-reduction process (GO:0055114);;	--	[V]	Defense mechanisms	NAD dependent epimerase/dehydratase family;; 3-beta hydroxysteroid dehydrogenase/isomerase family;; GDP-mannose 4,6 dehydratase;; NAD(P)H-binding;; Male sterility protein;; NmrA-like family;; KR domain;; short chain dehydrogenase;; Polysaccharide biosynthesis protein	Cinnamoyl-CoA reductase 1 OS=Arabidopsis thaliana OX=3702 GN=CCR1 PE=1 SV=1	M	Cell wall/membrane/envelope biogenesis	PREDICTED: cinnamoyl-CoA reductase 1 [Ricinus communis]
c30681.graph_c3	814	888	595	2077	1999	2033	10.1	12.93	10.09	37.38	34.07	34.23	1.67E-19	1.551566389	up	[G]	Carbohydrate transport and metabolism	Molecular Function: beta-galactosidase activity (GO:0004565);; Cellular Component: vacuolar membrane (GO:0005774);; Biological Process: carbohydrate metabolic process (GO:0005975);; Cellular Component: plant-type cell wall (GO:0009505);; Cellular Component: integral component of membrane (GO:0016021);; Molecular Function: carbohydrate binding (GO:0030246);;	--	[G]	Carbohydrate transport and metabolism	Galactose binding lectin domain;; Beta-galactosidase jelly roll domain;; Glycosyl hydrolases family 35;; Glycosyl hydrolases family 35;; Beta-galactosidase;; Glycosyl hydrolases family 35;; Glycosyl hydrolases family 35	Beta-galactosidase 9 OS=Arabidopsis thaliana OX=3702 GN=BGAL9 PE=2 SV=1	G	Carbohydrate transport and metabolism	PREDICTED: beta-galactosidase 9 [Populus euphratica]
c24960.graph_c0	3871	3363	3412	10313	6673	12401	124.18	120.09	143.48	474.37	298.56	544.18	1.32E-09	1.551243501	up	[E]	Amino acid transport and metabolism	Molecular Function: cysteine synthase activity (GO:0004124);; Cellular Component: cytoplasm (GO:0005737);; Biological Process: cysteine biosynthetic process from serine (GO:0006535);; Molecular Function: transferase activity (GO:0016740);; Molecular Function: pyridoxal phosphate binding (GO:0030170);;	K01738|5.04875e-131|jcu:105647650|K01738 cysteine synthase A [EC:2.5.1.47] | (RefSeq) cysteine synthase	[E]	Amino acid transport and metabolism	Pyridoxal-phosphate dependent enzyme	Cysteine synthase OS=Citrullus lanatus OX=3654 PE=1 SV=1	E	Amino acid transport and metabolism	cysteine synthase-like [Hevea brasiliensis]
c12835.graph_c0	24	27	11	34	71	86	0.71	0.89	0.43	1.42	2.89	3.43	0.001872953	1.547002904	up	--	--	Cellular Component: integral component of membrane (GO:0016021);;	--	--	--	--	--	S	Function unknown	uncharacterized protein LOC110635665 [Hevea brasiliensis]
c13373.graph_c0	142	229	348	599	859	765	4.91	8.88	15.85	29.24	41.03	35.73	5.66E-05	1.542755882	up	[I]	Lipid transport and metabolism	--	--	--	--	SAM dependent carboxyl methyltransferase	Probable S-adenosylmethionine-dependent methyltransferase At5g38780 OS=Arabidopsis thaliana OX=3702 GN=At5g38780 PE=2 SV=1	S	Function unknown	PREDICTED: probable S-adenosylmethionine-dependent methyltransferase At5g37990 isoform X1 [Populus euphratica]
c25946.graph_c0	499	357	351	977	971	1285	13.58	10.93	12.62	37.49	35.88	46.11	4.43E-15	1.541879874	up	--	--	--	--	--	--	Homeobox domain	WUSCHEL-related homeobox 8 OS=Oryza sativa subsp. japonica OX=39947 GN=WOX8 PE=2 SV=1	K	Transcription	WOX13b [Populus tomentosa]
c30596.graph_c0	360	223	135	690	494	717	5.05	3.4	2.68	14.09	9.84	13.71	1.62E-07	1.541422888	up	--	--	Molecular Function: RNA binding (GO:0003723);; Molecular Function: structural constituent of ribosome (GO:0003735);; Biological Process: translation (GO:0006412);; Cellular Component: integral component of membrane (GO:0016021);; Cellular Component: cytosolic large ribosomal subunit (GO:0022625);; Biological Process: ribosome biogenesis (GO:0042254);;	--	--	--	Protein of unknown function (DUF1666);; Protein of unknown function (DUF1666)	--	S	Function unknown	hypothetical protein [Populus tomentosa]
c32633.graph_c0	855	628	495	1330	1829	2098	26.49	21.78	20.22	58.25	78.16	87.67	4.90E-16	1.53916442	up	[Q]	Secondary metabolites biosynthesis, transport and catabolism	Molecular Function: dioxygenase activity (GO:0051213);;	--	[QR]	--	2OG-Fe(II) oxygenase superfamily;; non-haem dioxygenase in morphine synthesis N-terminal	1-aminocyclopropane-1-carboxylate oxidase homolog 1 OS=Arabidopsis thaliana OX=3702 GN=At1g06620 PE=2 SV=1	S	Function unknown	hypothetical protein POPTR_0013s04220g [Populus trichocarpa]
c20360.graph_c0	27	21	13	78	37	66	0.77	0.62	0.57	2.56	1.31	2	0.002231804	1.537011321	up	--	--	--	--	--	--	TCP family transcription factor	Transcription factor TCP20 OS=Arabidopsis thaliana OX=3702 GN=TCP20 PE=1 SV=1	K	Transcription	transcription factor TCP20 [Jatropha curcas]
c33090.graph_c0	16	20	12	40	41	65	0.6	0.85	0.6	2.13	2.14	3.32	0.001836394	1.531861631	up	[H]	Coenzyme transport and metabolism	Cellular Component: cytosol (GO:0005829);; Molecular Function: O-methyltransferase activity (GO:0008171);; Molecular Function: S-adenosylmethionine-dependent methyltransferase activity (GO:0008757);; Biological Process: aromatic compound biosynthetic process (GO:0019438);; Biological Process: methylation (GO:0032259);; Molecular Function: protein dimerization activity (GO:0046983);;	K13066|1.62291e-161|pop:POPTR_0001s45530g|K13066 caffeic acid 3-O-methyltransferase [EC:2.1.1.68] | (RefSeq) POPTRDRAFT_550470; eugenol O-methyltransferase family protein	[R]	General function prediction only	O-methyltransferase;; Dimerisation domain	Caffeic acid 3-O-methyltransferase OS=Prunus dulcis OX=3755 GN=COMT1 PE=2 SV=1	S	Function unknown	PREDICTED: caffeic acid 3-O-methyltransferase 1-like [Populus euphratica]
c28793.graph_c0	25	6	20	44	53	68	1.3	0.21	1.07	2.81	3.23	3.18	0.005861677	1.53177448	up	--	--	--	--	[R]	General function prediction only	gag-polypeptide of LTR copia-type	Retrovirus-related Pol polyprotein from transposon TNT 1-94 OS=Nicotiana tabacum OX=4097 PE=2 SV=1	L	Replication, recombination and repair	Retrovirus-related Pol polyprotein from transposon TNT 1-94 [Dendrobium catenatum]
c26424.graph_c0	69	51	28	224	96	97	4.11	3.45	2.23	19.3	7.84	7.88	0.001277158	1.531062928	up	--	--	Cellular Component: membrane (GO:0016020);;	--	--	--	--	--	S	Function unknown	hypothetical protein POPTR_0012s02840g [Populus trichocarpa]
c19928.graph_c1	58	30	51	145	107	146	3.34	1.95	3.84	11.76	8.57	11.51	6.12E-05	1.530780909	up	--	--	Molecular Function: zinc ion binding (GO:0008270);; Cellular Component: integral component of membrane (GO:0016021);; Biological Process: protein ubiquitination (GO:0016567);; Biological Process: proteasome-mediated ubiquitin-dependent protein catabolic process (GO:0043161);; Molecular Function: ubiquitin protein ligase activity (GO:0061630);;	--	[O]	Posttranslational modification, protein turnover, chaperones	Ring finger domain;; RING-like zinc finger;; Zinc finger, C3HC4 type (RING finger)	E3 ubiquitin-protein ligase At1g63170 OS=Arabidopsis thaliana OX=3702 GN=At1g63170 PE=2 SV=2	O	Posttranslational modification, protein turnover, chaperones	E3 ubiquitin-protein ligase At4g11680-like isoform X1 [Manihot esculenta]
c23634.graph_c0	139	107	63	281	206	338	4	3.44	2.43	11.43	8.19	13.1	4.60E-07	1.528131942	up	[T]	Signal transduction mechanisms	Molecular Function: protein kinase activity (GO:0004672);; Biological Process: phosphorylation (GO:0016310);;	K04733|2.02076e-119|rcu:8285578|K04733 interleukin-1 receptor-associated kinase 4 [EC:2.7.11.1] | (RefSeq) non-functional pseudokinase ZED1	[T]	Signal transduction mechanisms	Protein kinase domain;; Protein tyrosine kinase	Non-functional pseudokinase ZED1 OS=Arabidopsis thaliana OX=3702 GN=ZED1 PE=1 SV=1	T	Signal transduction mechanisms	non-functional pseudokinase ZED1-like [Hevea brasiliensis]
c21935.graph_c0	46	57	24	222	64	88	2.48	3.46	1.69	16.82	4.78	6.46	0.005105531	1.525772798	up	--	--	--	--	--	--	--	Protein SHOOT GRAVITROPISM 5 OS=Arabidopsis thaliana OX=3702 GN=SGR5 PE=1 SV=1	S	Function unknown	hypothetical protein POPTR_0015s10860g [Populus trichocarpa]
c27404.graph_c2	132	117	103	303	273	364	3.29	3.49	3.68	12.13	10.21	12.52	8.29E-11	1.522174399	up	--	--	Cellular Component: nucleus (GO:0005634);; Biological Process: starch metabolic process (GO:0005982);; Biological Process: protein dephosphorylation (GO:0006470);; Biological Process: circadian rhythm (GO:0007623);; Molecular Function: protein tyrosine/serine/threonine phosphatase activity (GO:0008138);; Cellular Component: amyloplast (GO:0009501);; Molecular Function: carbohydrate phosphatase ac…	--	[V]	Defense mechanisms	Dual specificity phosphatase, catalytic domain;; Glycogen recognition site of AMP-activated protein kinase	Phosphoglucan phosphatase DSP4, amyloplastic OS=Castanea sativa OX=21020 GN=DSP4 PE=1 SV=1	T	Signal transduction mechanisms	PREDICTED: phosphoglucan phosphatase DSP4, amyloplastic [Ricinus communis]
c18163.graph_c0	46	21	18	89	59	93	5.83	3.07	2.92	15.7	10.6	16.69	0.000776793	1.522000685	up	[G]	Carbohydrate transport and metabolism	Molecular Function: fructose-bisphosphate aldolase activity (GO:0004332);; Biological Process: glycolytic process (GO:0006096);;	K01623|3.3966e-32|rcu:8275109|K01623 fructose-bisphosphate aldolase, class I [EC:4.1.2.13] | (RefSeq) probable fructose-bisphosphate aldolase 3, chloroplastic	[G]	Carbohydrate transport and metabolism	Fructose-bisphosphate aldolase class-I	Fructose-bisphosphate aldolase 3, chloroplastic OS=Arabidopsis thaliana OX=3702 GN=FBA3 PE=1 SV=1	G	Carbohydrate transport and metabolism	hypothetical protein CRG98_019808 [Punica granatum]
c24359.graph_c0	9642	8607	9140	19450	28900	25572	221.53	222.67	282.62	659.35	951.85	820.27	8.89E-16	1.521793024	up	--	--	--	--	--	--	Dormancy/auxin associated protein	Dormancy-associated protein 1 OS=Arabidopsis thaliana OX=3702 GN=DRM1 PE=1 SV=1	S	Function unknown	PREDICTED: auxin-repressed 12.5 kDa protein-like isoform X1 [Solanum tuberosum]
c26926.graph_c0	804	1124	1077	3544	2961	1876	16.2	23.76	27.12	90.97	73.49	45.03	2.33E-06	1.521718332	up	--	--	Molecular Function: peptidase activity (GO:0008233);;	K16297|1.4909e-133|vvi:100262647|K16297 serine carboxypeptidase-like clade II [EC:3.4.16.-] | (RefSeq) serine carboxypeptidase-like 42	[OE]	--	Serine carboxypeptidase;; Serine carboxypeptidase	Serine carboxypeptidase-like 42 OS=Arabidopsis thaliana OX=3702 GN=SCPL42 PE=2 SV=1	E	Amino acid transport and metabolism	serine carboxypeptidase-like 42 isoform X4 [Dendrobium catenatum]
c25280.graph_c0	33	6	17	41	66	71	0.53	0.11	0.36	0.94	1.44	1.53	0.007678486	1.521190223	up	[G]	Carbohydrate transport and metabolism	Molecular Function: transferase activity, transferring glycosyl groups (GO:0016757);; Molecular Function: hydrolase activity (GO:0016787);;	--	--	--	Raffinose synthase or seed imbibition protein Sip1	Probable galactinol--sucrose galactosyltransferase 2 OS=Arabidopsis thaliana OX=3702 GN=RFS2 PE=2 SV=2	S	Function unknown	hypothetical protein POPTR_0015s09800g [Populus trichocarpa]
c16441.graph_c0	17	23	10	63	32	56	0.79	1.29	0.69	4.32	2.19	3.93	0.004619977	1.520545068	up	--	--	--	--	--	--	Phloem protein 2;; F-box domain;; F-box-like	F-box protein At2g02240 OS=Arabidopsis thaliana OX=3702 GN=At2g02240 PE=2 SV=1	S	Function unknown	hypothetical protein POPTR_0001s14470g [Populus trichocarpa]
c28094.graph_c0	1786	1350	1277	3351	3066	5381	41.2	34.45	39.24	108.65	95.9	164.18	5.13E-11	1.520276451	up	[C]	Energy production and conversion	Molecular Function: aldehyde dehydrogenase (NAD) activity (GO:0004029);; Cellular Component: cytosol (GO:0005829);; Biological Process: oxidation-reduction process (GO:0055114);;	K14085|0|pop:POPTR_0003s06570g|K14085 aldehyde dehydrogenase family 7 member A1 [EC:1.2.1.31 1.2.1.8 1.2.1.3] | (RefSeq) POPTRDRAFT_853157; aldehyde dehydrogenase family 7 member a1 turgor responsive family protein	[C]	Energy production and conversion	Aldehyde dehydrogenase family	Aldehyde dehydrogenase family 7 member B4 OS=Arabidopsis thaliana OX=3702 GN=ALDH7B4 PE=2 SV=3	C	Energy production and conversion	PREDICTED: aldehyde dehydrogenase family 7 member B4-like [Populus euphratica]
c29397.graph_c0	216	272	170	664	402	688	3.65	5.15	3.86	15.11	9.87	16.28	2.13E-07	1.509834782	up	[T]	Signal transduction mechanisms	Molecular Function: ATP binding (GO:0005524);; Cellular Component: plasma membrane (GO:0005886);; Cellular Component: integral component of membrane (GO:0016021);; Molecular Function: ATPase activity, coupled to transmembrane movement of substances (GO:0042626);; Biological Process: transmembrane transport (GO:0055085);;	--	[Q]	Secondary metabolites biosynthesis, transport and catabolism	ABC transporter;; AAA domain, putative AbiEii toxin, Type IV TA system	ABC transporter G family member 25 OS=Arabidopsis thaliana OX=3702 GN=ABCG25 PE=2 SV=1	V	Defense mechanisms	hypothetical protein POPTR_013G111900v3 [Populus trichocarpa]
c27282.graph_c0	3726	2461	2579	5575	7186	10652	91.55	68.14	82.89	193.6	242.55	350.21	1.41E-10	1.508338732	up	[H]	Coenzyme transport and metabolism	Molecular Function: prenyltransferase activity (GO:0004659);; Cellular Component: integral component of membrane (GO:0016021);;	K09833|0|pop:POPTR_0018s09790g|K09833 homogentisate phytyltransferase / homogentisate geranylgeranyltransferase [EC:2.5.1.115 2.5.1.116] | (RefSeq) POPTRDRAFT_578578; hypothetical protein	--	--	UbiA prenyltransferase family	Homogentisate phytyltransferase 1, chloroplastic OS=Arabidopsis thaliana OX=3702 GN=HPT1 PE=1 SV=1	H	Coenzyme transport and metabolism	hypothetical protein POPTR_0018s09790g [Populus trichocarpa]
c25208.graph_c0	181	208	196	636	632	336	5.16	6.49	7.34	27.09	25.82	13.32	3.60E-06	1.506655215	up	[O]	Posttranslational modification, protein turnover, chaperones	--	--	[O]	Posttranslational modification, protein turnover, chaperones	Hsp20/alpha crystallin family	Heat shock 22 kDa protein, chloroplastic OS=Chlamydomonas reinhardtii OX=3055 PE=2 SV=1	O	Posttranslational modification, protein turnover, chaperones	uncharacterized protein LOC110757937 [Prunus avium]
c32454.graph_c2	887	791	778	2239	1798	2411	7.02	6.98	8.29	23.58	20.7	24.94	2.79E-13	1.503716453	up	--	--	Cellular Component: 1,3-beta-D-glucan synthase complex (GO:0000148);; Molecular Function: 1,3-beta-D-glucan synthase activity (GO:0003843);; Biological Process: (1->3)-beta-D-glucan biosynthetic process (GO:0006075);; Cellular Component: integral component of membrane (GO:0016021);;	K11000|0|rcu:8289307|K11000 callose synthase [EC:2.4.1.-] | (RefSeq) callose synthase 1	[M]	Cell wall/membrane/envelope biogenesis	1,3-beta-glucan synthase component;; 1,3-beta-glucan synthase subunit FKS1, domain-1;; Vta1 like	Callose synthase 2 OS=Arabidopsis thaliana OX=3702 GN=CALS2 PE=2 SV=3	S	Function unknown	PREDICTED: callose synthase 2-like [Populus euphratica]
c12016.graph_c0	46	27	49	121	97	129	7.8	5.34	10.67	28.36	23.55	31.76	0.000161626	1.498146396	up	--	--	Molecular Function: catalase activity (GO:0004096);; Molecular Function: protein binding (GO:0005515);; Cellular Component: nucleus (GO:0005634);; Cellular Component: mitochondrion (GO:0005739);; Cellular Component: integral component of plasma membrane (GO:0005887);; Biological Process: transport (GO:0006810);; Biological Process: cellular response to nitrogen starvation (GO:0006995);; Biologica…	K03781|6.10823e-25|pmum:103336677|K03781 catalase [EC:1.11.1.6] | (RefSeq) catalase isozyme 1-like	[P]	Inorganic ion transport and metabolism	Catalase-related immune-responsive	Catalase-2 OS=Arabidopsis thaliana OX=3702 GN=CAT2 PE=1 SV=3	P	Inorganic ion transport and metabolism	catalase, partial [Prunus armeniaca]
c12864.graph_c0	100	59	37	336	90	123	5.71	3.8	2.76	26.98	7.14	9.59	0.005745465	1.494869083	up	--	--	--	--	--	--	--	--	S	Function unknown	uncharacterized protein LOC105629456 [Jatropha curcas]
c20396.graph_c0	11720	9491	7463	25486	19216	28604	283.99	257	239.45	879.58	644.43	936	1.51E-13	1.494693268	up	--	--	Molecular Function: cysteine-type endopeptidase activity (GO:0004197);; Cellular Component: extracellular space (GO:0005615);; Cellular Component: lysosome (GO:0005764);; Molecular Function: 2-alkenal reductase [NAD(P)] activity (GO:0032440);; Biological Process: proteolysis involved in cellular protein catabolic process (GO:0051603);; Biological Process: oxidation-reduction process (GO:0055114);;	--	[O]	Posttranslational modification, protein turnover, chaperones	Granulin;; Papain family cysteine protease	Oryzain alpha chain OS=Oryza sativa subsp. japonica OX=39947 GN=Os04g0650000 PE=1 SV=2	O	Posttranslational modification, protein turnover, chaperones	PREDICTED: cysteine proteinase RD21a [Populus euphratica]
c30953.graph_c2	9	15	13	34	43	38	1.13	2.17	2.09	5.94	7.65	6.75	0.00592415	1.494564187	up	--	--	--	--	--	--	--	--	--	--	uncharacterized protein LOC110632058 [Hevea brasiliensis]
c24470.graph_c0	273	284	236	524	904	672	5.62	6.24	6.35	15.26	25.62	18.72	3.04E-11	1.493096051	up	--	--	--	K07297|1.13791e-111|thj:104807634|K07297 adiponectin receptor | (RefSeq) heptahelical transmembrane protein 4	[RT]	--	Haemolysin-III related;; Haemolysin-III related	Heptahelical transmembrane protein 4 OS=Arabidopsis thaliana OX=3702 GN=HHP4 PE=2 SV=1	S	Function unknown	PREDICTED: heptahelical transmembrane protein 4-like isoform X2 [Nicotiana tomentosiformis]
c20204.graph_c0	45	38	33	72	114	133	1.99	1.75	1.78	4.16	7.26	8.01	2.59E-05	1.489006814	up	[HR]	Coenzyme transport and metabolism ;; General function prediction only	Molecular Function: hydrolase activity (GO:0016787);;	--	--	--	Alpha/beta hydrolase family;; alpha/beta hydrolase fold;; Serine aminopeptidase, S33	Salicylic acid-binding protein 2 OS=Nicotiana tabacum OX=4097 GN=SABP2 PE=1 SV=1	S	Function unknown	salicylic acid-binding protein 2-like [Jatropha curcas]
c22716.graph_c1	464	332	252	545	1012	1208	12.53	9.88	8.9	20.86	38.36	44.23	3.46E-08	1.488906599	up	--	--	Molecular Function: structural constituent of ribosome (GO:0003735);; Cellular Component: vacuolar membrane (GO:0005774);; Cellular Component: peroxisome (GO:0005777);; Biological Process: translation (GO:0006412);; Cellular Component: integral component of membrane (GO:0016021);; Biological Process: NAD transport (GO:0043132);; Biological Process: regulation of peroxisome size (GO:0044375);;	K13354|4.11923e-81|rcu:8262751|K13354 solute carrier family 25 (peroxisomal adenine nucleotide transporter), member 17 | (RefSeq) peroxisomal nicotinamide adenine dinucleotide carrier	[C]	Energy production and conversion	Mitochondrial carrier protein;; Mitochondrial carrier protein	Peroxisomal nicotinamide adenine dinucleotide carrier OS=Arabidopsis thaliana OX=3702 GN=PXN PE=1 SV=1	S	Function unknown	peroxisomal nicotinamide adenine dinucleotide carrier-like [Hevea brasiliensis]
c32113.graph_c0	314	332	247	609	1013	713	4.76	5.63	5.18	14.5	23.04	16.25	1.15E-11	1.487563051	up	--	--	Molecular Function: DNA binding (GO:0003677);; Molecular Function: transcription factor activity, sequence-specific DNA binding (GO:0003700);; Biological Process: regulation of transcription, DNA-templated (GO:0006355);; Cellular Component: CCAAT-binding factor complex (GO:0016602);;	K08064|1.52866e-36|jcu:105631414|K08064 nuclear transcription factor Y, alpha | (RefSeq) nuclear transcription factor Y subunit A-3	[K]	Transcription	CCAAT-binding transcription factor (CBF-B/NF-YA) subunit B	Nuclear transcription factor Y subunit A-3 OS=Arabidopsis thaliana OX=3702 GN=NFYA3 PE=2 SV=2	K	Transcription	PREDICTED: nuclear transcription factor Y subunit A-3-like isoform X1 [Juglans regia]
c20172.graph_c0	208	104	100	357	357	345	8.21	4.83	5.29	20.54	19.9	18.87	6.86E-08	1.485273071	up	--	--	Molecular Function: hydrolase activity (GO:0016787);;	--	--	--	--	--	S	Function unknown	hypothetical protein POPTR_0006s00580g [Populus trichocarpa]
c33146.graph_c0	6557	3948	3675	10687	11155	14034	228.49	154.24	168.7	525.82	536.64	660.8	7.65E-14	1.478724699	up	[Q]	Secondary metabolites biosynthesis, transport and catabolism	Molecular Function: metal ion binding (GO:0046872);; Molecular Function: desacetoxyvindoline 4-hydroxylase activity (GO:0050590);; Biological Process: oxidation-reduction process (GO:0055114);;	--	[QR]	--	2OG-Fe(II) oxygenase superfamily;; non-haem dioxygenase in morphine synthesis N-terminal	1-aminocyclopropane-1-carboxylate oxidase homolog 4 OS=Arabidopsis thaliana OX=3702 GN=At1g03400 PE=2 SV=1	S	Function unknown	hypothetical protein POPTR_0010s11780g [Populus trichocarpa]
c26224.graph_c0	789	398	698	1829	1393	1816	51.33	29.6	59.17	168.64	125.7	159.77	1.09E-06	1.478220135	up	--	--	Cellular Component: extracellular region (GO:0005576);; Molecular Function: growth factor activity (GO:0008083);; Biological Process: cell proliferation (GO:0008283);;	--	--	--	Phytosulfokine precursor protein (PSK)	Putative phytosulfokines 6 OS=Arabidopsis thaliana OX=3702 GN=PSK6 PE=2 SV=2	S	Function unknown	PREDICTED: putative phytosulfokines 6 [Theobroma cacao]
c20412.graph_c0	31	47	32	54	112	152	0.85	1.46	1.15	2.08	4.16	5.53	0.000987172	1.471887966	up	--	--	Cellular Component: membrane (GO:0016020);; Biological Process: proteasome-mediated ubiquitin-dependent protein catabolic process (GO:0043161);; Molecular Function: metal ion binding (GO:0046872);; Molecular Function: ubiquitin protein ligase activity (GO:0061630);;	K10664|3.71613e-145|cit:102613165|K10664 E3 ubiquitin-protein ligase ATL6/9/15/31/42/55 [EC:2.3.2.27] | (RefSeq) putative RING-H2 finger protein ATL12	[O]	Posttranslational modification, protein turnover, chaperones	Ring finger domain;; Zinc finger, C3HC4 type (RING finger);; RING-like zinc finger;; RING-H2 zinc finger domain;; Zinc finger, C3HC4 type (RING finger);; Anaphase-promoting complex subunit 11 RING-H2 finger	E3 ubiquitin-protein ligase ATL42 OS=Arabidopsis thaliana OX=3702 GN=ATL42 PE=1 SV=2	O	Posttranslational modification, protein turnover, chaperones	PREDICTED: E3 ubiquitin-protein ligase ATL42-like [Populus euphratica]
c23206.graph_c0	46	42	29	53	132	143	1.28	1.58	1.08	2.07	5.3	5.52	0.000506276	1.47018504	up	--	--	Cellular Component: membrane (GO:0016020);;	K17338|6.55294e-80|pop:POPTR_0016s07340g|K17338 receptor expression-enhancing protein 1/2/3/4 | (RefSeq) POPTRDRAFT_256352; hypothetical protein	[V]	Defense mechanisms	TB2/DP1, HVA22 family	HVA22-like protein j OS=Arabidopsis thaliana OX=3702 GN=HVA22J PE=2 SV=2	U	Intracellular trafficking, secretion, and vesicular transport	hypothetical protein POPTR_0016s07340g [Populus trichocarpa]
c27238.graph_c0	350	283	222	777	530	857	10.92	9.72	8.92	34.15	22.7	35.79	4.55E-09	1.463812873	up	[O]	Posttranslational modification, protein turnover, chaperones	Cellular Component: extracellular space (GO:0005615);; Molecular Function: transferase activity (GO:0016740);;	K13963|2.40854e-137|rcu:8260880|K13963 serpin B | (RefSeq) serpin-ZX	[V]	Defense mechanisms	Serpin (serine protease inhibitor);; Serpin (serine protease inhibitor)	Serpin-ZX OS=Arabidopsis thaliana OX=3702 GN=At1g47710 PE=1 SV=1	O	Posttranslational modification, protein turnover, chaperones	serpin-ZX [Manihot esculenta]
c27469.graph_c0	21	24	25	92	45	64	0.91	1.3	1.74	6.09	2.99	3.79	0.003348536	1.463453743	up	--	--	Molecular Function: DNA binding (GO:0003677);;	K09422|4.06491e-31|pop:POPTR_0014s09200g|K09422 myb proto-oncogene protein, plant | (RefSeq) POPTRDRAFT_807368; caprice family protein	--	--	Myb-like DNA-binding domain	Transcription factor TRY OS=Arabidopsis thaliana OX=3702 GN=TRY PE=1 SV=1	K	Transcription	hypothetical protein POPTR_014G096300v3 [Populus trichocarpa]
c29312.graph_c0	65	26	25	120	73	118	2.37	1.72	0.95	6.39	3.87	6.68	0.001184875	1.462521621	up	--	--	--	--	--	--	--	Phytosulfokines OS=Asparagus officinalis OX=4686 GN=PSK PE=1 SV=1	--	--	uncharacterized protein LOC110648246 [Hevea brasiliensis]
c23161.graph_c0	131	135	97	142	371	486	3.02	3.47	2.95	4.63	11.76	15.04	0.000135945	1.457298217	up	[G]	Carbohydrate transport and metabolism	Molecular Function: transferase activity, transferring glycosyl groups (GO:0016757);;	--	[GC]	--	UDP-glucoronosyl and UDP-glucosyl transferase	UDP-glycosyltransferase 43 OS=Pueraria montana var. lobata OX=3893 GN=UGT43 PE=1 SV=2	S	Function unknown	anthocyanidin 3-O-glucosyltransferase 2-like [Jatropha curcas]
c23552.graph_c0	132	88	55	279	216	198	2.79	2.09	1.56	8.51	6.39	5.78	7.49E-06	1.456525616	up	--	--	--	--	--	--	Jacalin-like lectin domain;; Jacalin-like lectin domain	Jacalin-related lectin 3 OS=Arabidopsis thaliana OX=3702 GN=JAL3 PE=2 SV=1	S	Function unknown	jacalin-related lectin 3-like [Hevea brasiliensis]
c20834.graph_c0	17	20	22	26	77	79	0.21	0.28	0.36	0.46	1.31	1.31	0.007744097	1.455727543	up	--	--	Molecular Function: catalytic activity (GO:0003824);; Biological Process: macromolecule metabolic process (GO:0043170);; Biological Process: cellular metabolic process (GO:0044237);; Biological Process: primary metabolic process (GO:0044238);; Molecular Function: organic cyclic compound binding (GO:0097159);; Molecular Function: heterocyclic compound binding (GO:1901363);;	--	[R]	General function prediction only	zinc-binding in reverse transcriptase;; Reverse transcriptase (RNA-dependent DNA polymerase);; Reverse transcriptase (RNA-dependent DNA polymerase)	Putative ribonuclease H protein At1g65750 OS=Arabidopsis thaliana OX=3702 GN=At1g65750 PE=3 SV=1	S	Function unknown	LINE-1 reverse transcriptase like, partial [Glycine soja]
c26222.graph_c0	36	20	10	61	59	59	2.02	1.25	0.73	4.83	4.64	4.56	0.002531587	1.455627155	up	--	--	--	--	--	--	--	--	S	Function unknown	Phosphomethylpyrimidine synthase [Gossypium arboreum]
c32835.graph_c0	111	95	169	547	303	214	4.62	4.56	12.38	41.29	20.11	18.72	0.001580272	1.45534057	up	[K]	Transcription	--	--	[R]	General function prediction only	Leucine rich repeat;; Leucine Rich repeats (2 copies);; Leucine Rich Repeat;; Leucine Rich repeat	Receptor like protein 21 OS=Arabidopsis thaliana OX=3702 GN=RLP21 PE=3 SV=2	S	Function unknown	probable LRR receptor-like serine/threonine-protein kinase At4g36180, partial [Hevea brasiliensis]
c24745.graph_c0	138	154	96	432	309	247	3.93	4.72	3.73	17.63	12.25	9.89	5.19E-06	1.452737696	up	--	--	--	--	--	--	--	--	S	Function unknown	uncharacterized protein LOC110420158 isoform X2 [Herrania umbratica]
c28844.graph_c0	95	61	97	153	329	215	2.17	1.89	3.07	6.23	11.18	8.53	7.03E-05	1.452305327	up	[E]	Amino acid transport and metabolism	Cellular Component: cytoplasm (GO:0005737);; Biological Process: L-phenylalanine catabolic process (GO:0006559);; Biological Process: cinnamic acid biosynthetic process (GO:0009800);; Molecular Function: phenylalanine ammonia-lyase activity (GO:0045548);;	K10775|0|rcu:8272515|K10775 phenylalanine ammonia-lyase [EC:4.3.1.24] | (RefSeq) phenylalanine ammonia-lyase	[Q]	Secondary metabolites biosynthesis, transport and catabolism	Aromatic amino acid lyase	Phenylalanine ammonia-lyase OS=Pinus taeda OX=3352 GN=PAL PE=3 SV=1	E	Amino acid transport and metabolism	phenylalanine ammonia-lyase-like [Hevea brasiliensis]
c25435.graph_c1	21	18	16	60	35	60	2.59	1.69	2.62	11.48	6.88	11.4	0.003597311	1.452181538	up	--	--	--	--	--	--	--	--	S	Function unknown	uncharacterized protein LOC107642777 [Arachis ipaensis]
c21951.graph_c0	148	95	73	231	275	287	10.39	7.34	6.44	22.22	25.57	26.89	6.85E-09	1.45115505	up	--	--	Cellular Component: proteasome complex (GO:0000502);;	K11877|8.47546e-37|pper:PRUPE_ppa013486mg|K11877 proteasome assembly chaperone 3 | (RefSeq) hypothetical protein	[S]	Function unknown	Proteasome assembly chaperone 3	--	O	Posttranslational modification, protein turnover, chaperones	hypothetical protein CRG98_000493 [Punica granatum]
c17417.graph_c0	21	28	13	43	67	61	2.89	4.46	2.28	8.22	13.11	11.95	0.001704582	1.444225785	up	--	--	--	K18170|1.06755e-53|gra:105790825|K18170 complex III assembly factor LYRM7 | (RefSeq) mitochondrial zinc maintenance protein 1, mitochondrial	--	--	Complex 1 protein (LYR family)	--	S	Function unknown	PREDICTED: mitochondrial zinc maintenance protein 1, mitochondrial [Gossypium raimondii]
c16499.graph_c0	39	34	27	54	95	123	1.74	1.7	1.58	3.39	5.86	7.44	0.000390696	1.443449094	up	--	--	Cellular Component: membrane (GO:0016020);;	--	--	--	Cotton fibre expressed protein	--	S	Function unknown	PREDICTED: uncharacterized protein LOC105125282 [Populus euphratica]
c22118.graph_c0	905	982	1008	2004	2439	3045	36.66	44.7	53.68	114.5	136.61	167.14	8.07E-11	1.441983252	up	--	--	Cellular Component: nucleosome (GO:0000786);; Molecular Function: DNA binding (GO:0003677);; Cellular Component: nucleus (GO:0005634);; Biological Process: nucleosome assembly (GO:0006334);;	K11275|2.69575e-23|pmum:103334151|K11275 histone H1/5 | (RefSeq) histone H1.2	--	--	linker histone H1 and H5 family	Histone H1.1 OS=Arabidopsis thaliana OX=3702 GN=At1g06760 PE=1 SV=1	S	Function unknown	PREDICTED: histone H1.2 [Brassica oleracea var. oleracea]
c17679.graph_c0	308	319	257	1070	616	559	6.45	7.46	7.12	31.72	17.74	15.71	8.15E-06	1.441237165	up	--	--	Biological Process: carbohydrate metabolic process (GO:0005975);; Molecular Function: polysaccharide binding (GO:0030247);; Molecular Function: glucan endo-1,3-beta-D-glucosidase activity (GO:0042973);; Cellular Component: anchored component of plasma membrane (GO:0046658);;	--	--	--	Glycosyl hydrolases family 17;; X8 domain	Glucan endo-1,3-beta-glucosidase 13 OS=Arabidopsis thaliana OX=3702 GN=At5g56590 PE=1 SV=1	G	Carbohydrate transport and metabolism	glucan endo-1,3-beta-glucosidase 14-like [Manihot esculenta]
c32974.graph_c0	52	56	48	98	168	145	1.69	2.04	2.06	4.5	7.54	6.36	7.28E-06	1.440871226	up	[O]	Posttranslational modification, protein turnover, chaperones	--	--	--	--	--	--	S	Function unknown	PREDICTED: uncharacterized protein LOC8289072 [Ricinus communis]
c31996.graph_c2	176	116	113	215	429	398	4.62	3.4	3.92	7.97	15.5	14.05	5.59E-07	1.435697207	up	--	--	--	--	--	--	TCP family transcription factor	Transcription factor TCP20 OS=Arabidopsis thaliana OX=3702 GN=TCP20 PE=1 SV=1	--	--	hypothetical protein POPTR_001G060000v3 [Populus trichocarpa]
c33177.graph_c0	34	29	21	59	61	103	2.22	2.14	1.79	5.4	5.54	9.21	0.000760358	1.421422774	up	--	--	--	--	--	--	--	--	--	--	hypothetical protein POPTR_0014s10430g, partial [Populus trichocarpa]
c30991.graph_c0	24	14	24	60	38	78	0.6	0.38	0.76	2.1	1.99	2.66	0.006781909	1.417243785	up	--	--	--	--	--	--	--	--	S	Function unknown	hypothetical protein POPTR_001G100500v3 [Populus trichocarpa]
c21899.graph_c0	447	360	272	1082	752	778	22.95	21.83	18.05	78.3	52.95	54.72	1.96E-08	1.416602338	up	--	--	--	--	--	--	--	F-box protein At1g61340 OS=Arabidopsis thaliana OX=3702 GN=At1g61340 PE=2 SV=1	S	Function unknown	F-box protein At1g61340 [Jatropha curcas]
c29614.graph_c0	158	147	139	493	237	395	6.36	6.84	7.43	25.12	10.8	12.92	3.32E-05	1.415698108	up	--	--	--	--	--	--	--	--	S	Function unknown	uncharacterized protein LOC110605012 [Manihot esculenta]
c20257.graph_c0	391	249	310	801	721	831	9.76	6.99	10.01	28.33	24.71	27.85	1.29E-09	1.415134814	up	--	--	--	--	--	--	--	Probable WRKY transcription factor 65 OS=Arabidopsis thaliana OX=3702 GN=WRKY65 PE=2 SV=1	K	Transcription	probable WRKY transcription factor 65 [Hevea brasiliensis]
c30341.graph_c0	98	143	94	273	214	362	2.6	4.98	3.15	9.75	8.57	13.33	6.03E-06	1.409840292	up	[E]	Amino acid transport and metabolism	Molecular Function: serine-type carboxypeptidase activity (GO:0004185);; Cellular Component: vacuole (GO:0005773);; Biological Process: brassinosteroid mediated signaling pathway (GO:0009742);; Biological Process: proteolysis involved in cellular protein catabolic process (GO:0051603);;	K16297|0|jcu:105644160|K16297 serine carboxypeptidase-like clade II [EC:3.4.16.-] | (RefSeq) serine carboxypeptidase-like 25	[OE]	--	Serine carboxypeptidase	Serine carboxypeptidase-like 25 OS=Arabidopsis thaliana OX=3702 GN=SCPL25 PE=2 SV=2	E	Amino acid transport and metabolism	PREDICTED: serine carboxypeptidase-like 25 isoform X1 [Populus euphratica]
c32128.graph_c0	29	15	51	99	93	88	0.4	0.23	0.94	1.93	1.75	1.63	0.008217039	1.409711367	up	[K]	Transcription	Molecular Function: nucleotide binding (GO:0000166);; Cellular Component: membrane (GO:0016020);;	--	--	--	Protein kinase domain;; Protein tyrosine kinase;; Leucine rich repeat;; Leucine Rich repeats (2 copies);; Leucine rich repeat N-terminal domain;; Leucine Rich Repeat	MDIS1-interacting receptor like kinase 2 OS=Arabidopsis thaliana OX=3702 GN=MIK2 PE=1 SV=3	S	Function unknown	MDIS1-interacting receptor like kinase 2-like [Hevea brasiliensis]
c12727.graph_c1	71	38	65	219	118	123	2.81	1.69	3.39	12.28	6.46	6.6	0.001511431	1.409362011	up	--	--	Molecular Function: transcription factor activity, sequence-specific DNA binding (GO:0003700);; Biological Process: regulation of transcription, DNA-templated (GO:0006355);; Molecular Function: sequence-specific DNA binding (GO:0043565);;	--	--	--	WRKY DNA -binding domain	WRKY transcription factor 6 OS=Arabidopsis thaliana OX=3702 GN=WRKY6 PE=1 SV=1	K	Transcription	probable WRKY transcription factor 31 [Jatropha curcas]
c18158.graph_c0	288	219	185	576	522	564	5.18	3.98	3.99	13.65	11.91	12.75	4.07E-12	1.403891956	up	--	--	Cellular Component: integral component of membrane (GO:0016021);;	--	--	--	--	Uncharacterized membrane protein At3g27390 OS=Arabidopsis thaliana OX=3702 GN=At3g27390 PE=1 SV=2	S	Function unknown	uncharacterized membrane protein At3g27390-like [Hevea brasiliensis]
c32914.graph_c0	160	145	65	312	257	320	8.28	8.46	4.41	22.75	18.45	22.57	2.68E-06	1.39830389	up	--	--	Cellular Component: cytoplasm (GO:0005737);;	--	[R]	General function prediction only	C2 domain	C2 domain-containing protein At1g63220 OS=Arabidopsis thaliana OX=3702 GN=At1g63220 PE=1 SV=1	S	Function unknown	PREDICTED: C2 domain-containing protein At1g63220 [Ricinus communis]
c25435.graph_c0	73	71	66	182	155	184	2.58	2.79	3.04	8.92	7.85	9.25	1.08E-06	1.396373181	up	--	--	--	--	--	--	--	--	S	Function unknown	uncharacterized protein LOC110629442 [Manihot esculenta]
c33400.graph_c0	45	57	36	51	109	226	1.76	2.51	1.85	2.82	5.9	11.98	0.006469748	1.394520656	up	--	--	Molecular Function: peroxidase activity (GO:0004601);; Cellular Component: extracellular region (GO:0005576);; Biological Process: response to oxidative stress (GO:0006979);; Molecular Function: heme binding (GO:0020037);; Biological Process: hydrogen peroxide catabolic process (GO:0042744);; Molecular Function: metal ion binding (GO:0046872);; Biological Process: oxidation-reduction process (GO:…	K00430|0|rcu:8258320|K00430 peroxidase [EC:1.11.1.7] | (RefSeq) peroxidase 66	--	--	Peroxidase	Peroxidase 66 OS=Arabidopsis thaliana OX=3702 GN=PER66 PE=2 SV=1	G	Carbohydrate transport and metabolism	peroxidase 66 [Hevea brasiliensis]
c29775.graph_c0	27	16	33	74	93	46	1.12	0.69	1.98	4.24	5.3	2.42	0.007739719	1.390499258	up	--	--	Molecular Function: nucleotide binding (GO:0000166);; Molecular Function: protein serine/threonine kinase activity (GO:0004674);; Cellular Component: plasma membrane (GO:0005886);; Biological Process: protein phosphorylation (GO:0006468);;	--	--	--	Salt stress response/antifungal	Cysteine-rich receptor-like protein kinase 42 OS=Arabidopsis thaliana OX=3702 GN=CRK42 PE=2 SV=1	T	Signal transduction mechanisms	PREDICTED: cysteine-rich receptor-like protein kinase 2 [Ricinus communis]
c24777.graph_c0	416	181	145	546	642	574	10.14	4.93	4.67	18.82	21.54	18.8	8.66E-06	1.382548044	up	--	--	Biological Process: flavonoid biosynthetic process (GO:0009813);; Cellular Component: intracellular membrane-bounded organelle (GO:0043231);; Biological Process: flavonoid glucuronidation (GO:0052696);; Molecular Function: quercetin 3-O-glucosyltransferase activity (GO:0080043);; Molecular Function: quercetin 7-O-glucosyltransferase activity (GO:0080044);;	K08237|0|pop:POPTR_0014s04130g|K08237 hydroquinone glucosyltransferase [EC:2.4.1.218] | (RefSeq) hypothetical protein	[GC]	--	UDP-glucoronosyl and UDP-glucosyl transferase	Anthocyanidin 3-O-glucosyltransferase 5 OS=Manihot esculenta OX=3983 GN=GT5 PE=2 SV=1	S	Function unknown	hypothetical protein POPTR_0014s04130g [Populus trichocarpa]
c21303.graph_c0	117	82	80	239	252	185	6.33	5.01	5.67	18.21	18.94	13.67	9.68E-07	1.381684135	up	--	--	--	--	--	--	Embryo-specific protein 3, (ATS3)	Embryo-specific protein ATS3B OS=Arabidopsis thaliana OX=3702 GN=ATS3B PE=1 SV=1	S	Function unknown	PREDICTED: uncharacterized protein LOC8282321 [Ricinus communis]
c23297.graph_c0	755	670	523	1313	1597	1692	24.54	24.39	22.06	59.5	70.71	73.81	3.67E-21	1.380780282	up	[Q]	Secondary metabolites biosynthesis, transport and catabolism	Molecular Function: dioxygenase activity (GO:0051213);;	--	[QR]	--	2OG-Fe(II) oxygenase superfamily;; non-haem dioxygenase in morphine synthesis N-terminal	1-aminocyclopropane-1-carboxylate oxidase homolog 1 OS=Arabidopsis thaliana OX=3702 GN=At1g06620 PE=2 SV=1	S	Function unknown	PREDICTED: 1-aminocyclopropane-1-carboxylate oxidase homolog 1-like [Nicotiana sylvestris]
c28516.graph_c1	304	255	128	465	492	670	7.79	7.61	4.21	16.79	17.39	23.74	1.36E-07	1.380688333	up	[PR]	Inorganic ion transport and metabolism ;; General function prediction only	Molecular Function: iron ion binding (GO:0005506);; Molecular Function: oxidoreductase activity, acting on paired donors, with incorporation or reduction of molecular oxygen, NAD(P)H as one donor, and incorporation of two atoms of oxygen into one donor (GO:0016708);; Molecular Function: choline monooxygenase activity (GO:0019133);; Biological Process: aromatic compound catabolic process (GO:00194…	K00499|1.97066e-162|pop:POPTR_0006s07230g|K00499 choline monooxygenase [EC:1.14.15.7] | (RefSeq) POPTRDRAFT_866249; hypothetical protein	--	--	Rieske [2Fe-2S] domain;; Ring hydroxylating alpha subunit (catalytic domain);; Ring hydroxylating alpha subunit (catalytic domain)	Choline monooxygenase, chloroplastic OS=Arabidopsis thaliana OX=3702 GN=At4g29890 PE=2 SV=2	P	Inorganic ion transport and metabolism	hypothetical protein POPTR_006G072800v3 [Populus trichocarpa]
c24553.graph_c0	316	341	268	947	670	609	7.16	8.24	7.21	29.8	18.53	16.82	4.45E-07	1.380388165	up	--	--	--	--	--	--	--	Protein TIME FOR COFFEE OS=Arabidopsis thaliana OX=3702 GN=TIC PE=1 SV=2	S	Function unknown	PREDICTED: protein TIME FOR COFFEE-like [Populus euphratica]
c28441.graph_c0	776	635	621	2504	1154	1290	20.49	18.75	21.66	93.5	42	45.83	7.03E-05	1.379768751	up	[QV]	Secondary metabolites biosynthesis, transport and catabolism ;; Defense mechanisms	Molecular Function: iron ion binding (GO:0005506);; Cellular Component: membrane (GO:0016020);; Molecular Function: heme binding (GO:0020037);; Biological Process: secondary metabolite biosynthetic process (GO:0044550);; Molecular Function: hydroxyphenylacetonitrile 2-monooxygenase activity (GO:0047085);; Molecular Function: 4-hydroxyphenylacetaldehyde oxime monooxygenase activity (GO:0050592);; …	--	[Q]	Secondary metabolites biosynthesis, transport and catabolism	Cytochrome P450	Cytochrome P450 83B1 OS=Arabidopsis thaliana OX=3702 GN=CYP83B1 PE=1 SV=1	Q	Secondary metabolites biosynthesis, transport and catabolism	cytochrome P450 83B1-like isoform X1 [Hevea brasiliensis]
c23745.graph_c0	209	110	110	300	377	349	6.32	3.47	4.4	13.19	15.66	14.02	1.27E-07	1.377815779	up	--	--	Cellular Component: integral component of membrane (GO:0016021);;	--	--	--	Protein of unknown function (DUF1218)	--	S	Function unknown	uncharacterized protein LOC110667893 [Hevea brasiliensis]
c20443.graph_c0	181	136	110	242	415	374	7.08	5.98	5.64	13.03	22.22	19.89	2.70E-08	1.376364003	up	--	--	--	--	[BK]	--	Divergent CRAL/TRIO domain	--	S	Function unknown	ganglioside-induced differentiation-associated protein 2 [Jatropha curcas]
c28382.graph_c0	381	335	140	613	679	715	9.76	9.62	4.68	22.02	24.57	24.55	4.09E-07	1.37625305	up	--	--	--	K13464|1.11159e-120|jcu:105634106|K13464 jasmonate ZIM domain-containing protein | (RefSeq) protein TIFY 6B	--	--	tify domain;; Divergent CCT motif	Protein TIFY 6B OS=Arabidopsis thaliana OX=3702 GN=TIFY6B PE=1 SV=1	S	Function unknown	protein TIFY 6B-like [Hevea brasiliensis]
c30416.graph_c1	30	47	44	130	100	85	1.77	2.62	2.82	8.55	8.91	6.51	0.001369265	1.375491097	up	[R]	General function prediction only	Molecular Function: GTP binding (GO:0005525);; Cellular Component: intracellular (GO:0005622);; Biological Process: small GTPase mediated signal transduction (GO:0007264);;	K07976|1.46399e-155|pop:POPTR_0001s44670g|K07976 Rab family, other | (RefSeq) hypothetical protein	[R]	General function prediction only	Ras family;; Ras of Complex, Roc, domain of DAPkinase;; Dynein light intermediate chain (DLIC)	Ras-related protein RHN1 OS=Nicotiana plumbaginifolia OX=4092 GN=RHN1 PE=2 SV=1	S	Function unknown	septum-promoting GTP-binding protein 1 isoform X1 [Manihot esculenta]
c25958.graph_c0	4295	3915	3633	5504	10213	13818	85.19	87.86	96.57	158.36	276.04	372.05	5.15E-07	1.374238587	up	[E]	Amino acid transport and metabolism	Molecular Function: L-threonine ammonia-lyase activity (GO:0004794);; Biological Process: isoleucine biosynthetic process (GO:0009097);; Cellular Component: plastid (GO:0009536);; Molecular Function: pyridoxal phosphate binding (GO:0030170);;	K01754|4.95813e-88|cit:102621403|K01754 threonine dehydratase [EC:4.3.1.19] | (RefSeq) threonine dehydratase biosynthetic, chloroplastic	[E]	Amino acid transport and metabolism	Pyridoxal-phosphate dependent enzyme;; C-terminal regulatory domain of Threonine dehydratase;; Pyridoxal-phosphate dependent enzyme	Threonine dehydratase biosynthetic, chloroplastic OS=Arabidopsis thaliana OX=3702 GN=OMR1 PE=1 SV=1	E	Amino acid transport and metabolism	PREDICTED: threonine dehydratase biosynthetic, chloroplastic-like [Populus euphratica]
c31509.graph_c0	60	21	30	66	89	133	1.14	0.4	0.81	2.11	2.87	4.03	0.003208313	1.371503737	up	[T]	Signal transduction mechanisms	Molecular Function: protein serine/threonine kinase activity (GO:0004674);; Molecular Function: ATP binding (GO:0005524);; Cellular Component: plasma membrane (GO:0005886);; Biological Process: protein phosphorylation (GO:0006468);; Biological Process: defense response (GO:0006952);; Cellular Component: plasmodesma (GO:0009506);; Cellular Component: integral component of membrane (GO:0016021);;	--	--	--	Salt stress response/antifungal;; Protein tyrosine kinase;; Protein kinase domain	Cysteine-rich receptor-like protein kinase 2 OS=Arabidopsis thaliana OX=3702 GN=CRK2 PE=2 SV=1	T	Signal transduction mechanisms	PREDICTED: putative cysteine-rich receptor-like protein kinase 43, partial [Populus euphratica]
c25879.graph_c0	409	329	298	773	729	947	24.07	21.09	24.04	66.27	60.68	77.77	8.92E-13	1.369932715	up	[QV]	Secondary metabolites biosynthesis, transport and catabolism ;; Defense mechanisms	Molecular Function: iron ion binding (GO:0005506);; Cellular Component: integral component of membrane (GO:0016021);; Molecular Function: heme binding (GO:0020037);; Biological Process: oxidation-reduction process (GO:0055114);; Molecular Function: aromatase activity (GO:0070330);;	--	[QI]	--	Cytochrome P450	Cytochrome P450 94A1 OS=Vicia sativa OX=3908 GN=CYP94A1 PE=2 SV=2	Q	Secondary metabolites biosynthesis, transport and catabolism	PREDICTED: cytochrome P450 94A1-like [Populus euphratica]
c31554.graph_c0	224	187	122	693	239	360	7.19	7.54	4.71	31.18	10.39	17.34	0.001205582	1.369864166	up	--	--	--	K11699|0|pop:POPTR_0007s06560g|K11699 RNA-dependent RNA polymerase [EC:2.7.7.48] | (RefSeq) hypothetical protein	[A]	RNA processing and modification	RNA dependent RNA polymerase;; RNA dependent RNA polymerase	Probable RNA-dependent RNA polymerase 5 OS=Arabidopsis thaliana OX=3702 GN=RDR5 PE=2 SV=2	K	Transcription	hypothetical protein POPTR_007G081300v3 [Populus trichocarpa]
c30391.graph_c0	4113	2642	4438	8010	8316	11804	47.36	33.88	66.41	128.27	129.07	176.5	1.82E-06	1.36983685	up	[T]	Signal transduction mechanisms	Molecular Function: protein serine/threonine kinase activity (GO:0004674);; Molecular Function: ATP binding (GO:0005524);; Cellular Component: cytosol (GO:0005829);; Biological Process: protein phosphorylation (GO:0006468);; Biological Process: intracellular signal transduction (GO:0035556);;	K08867|2.75584e-132|tcc:TCM_042277|K08867 WNK lysine deficient protein kinase [EC:2.7.11.1] | (RefSeq) No lysine kinase 4 isoform 1	[R]	General function prediction only	Protein kinase domain;; Protein tyrosine kinase	Probable serine/threonine-protein kinase WNK4 OS=Arabidopsis thaliana OX=3702 GN=WNK4 PE=1 SV=1	T	Signal transduction mechanisms	probable serine/threonine-protein kinase WNK4 isoform X1 [Herrania umbratica]
c33397.graph_c0	27	37	47	85	92	118	1.46	2.26	3.33	6.48	6.91	8.72	0.001305391	1.368170676	up	--	--	--	--	--	--	VQ motif	VQ motif-containing protein 11 OS=Arabidopsis thaliana OX=3702 GN=VQ11 PE=1 SV=1	S	Function unknown	VQ motif-containing protein 31-like [Hevea brasiliensis]
c33120.graph_c0	173	179	158	612	340	292	16.42	19.41	19.38	81.21	45.34	38.62	0.000191261	1.363612366	up	--	--	Cellular Component: integral component of membrane (GO:0016021);;	--	--	--	--	--	--	--	conserved hypothetical protein [Ricinus communis]
c26272.graph_c0	392	153	184	659	544	522	10.24	4.2	6.09	23.59	18.77	18.11	3.70E-05	1.362176614	up	[K]	Transcription	Molecular Function: phosphoprotein phosphatase activity (GO:0004721);; Biological Process: protein dephosphorylation (GO:0006470);;	--	[R]	General function prediction only	Leucine Rich repeats (2 copies);; Leucine rich repeat;; Leucine Rich Repeat	Plant intracellular Ras-group-related LRR protein 6 OS=Arabidopsis thaliana OX=3702 GN=PIRL6 PE=2 SV=1	S	Function unknown	PREDICTED: plant intracellular Ras-group-related LRR protein 6 [Ricinus communis]
c32172.graph_c0	141	83	77	185	252	282	3.42	1.85	2.43	7.64	8.84	9.43	8.74E-07	1.360358153	up	--	--	Molecular Function: DNA binding (GO:0003677);; Molecular Function: hydrolase activity (GO:0016787);; Molecular Function: nucleobase-containing compound kinase activity (GO:0019205);; Biological Process: polynucleotide dephosphorylation (GO:0098501);;	K08073|1.21335e-79|pop:POPTR_0001s40100g|K08073 bifunctional polynucleotide phosphatase/kinase [EC:3.1.3.32 2.7.1.78] | (RefSeq) hypothetical protein	[L]	Replication, recombination and repair	Poly(ADP-ribose) polymerase and DNA-Ligase Zn-finger region;; Polynucleotide kinase 3 phosphatase	Polynucleotide 3&apos;-phosphatase ZDP OS=Arabidopsis thaliana OX=3702 GN=ZDP PE=1 SV=1	E	Amino acid transport and metabolism	polynucleotide 3&apos;-phosphatase ZDP isoform X3 [Hevea brasiliensis]
c22629.graph_c0	5299	5421	3886	9532	13087	11470	314.17	362.07	301.16	791.34	1075.86	926.89	5.22E-20	1.359075558	up	--	--	--	--	--	--	Light regulated protein Lir1	Light-regulated protein 1, chloroplastic OS=Arabidopsis thaliana OX=3702 GN=LIR1 PE=1 SV=1	S	Function unknown	Light-regulated protein precursor, putative isoform 1 [Theobroma cacao]
c26786.graph_c0	107	82	58	313	123	164	2.68	2.25	1.9	12.17	4.39	5.74	0.001926108	1.35884211	up	[G]	Carbohydrate transport and metabolism	Cellular Component: cytosol (GO:0005829);; Biological Process: gluconeogenesis (GO:0006094);; Biological Process: glycolytic process (GO:0006096);; Cellular Component: integral component of membrane (GO:0016021);; Biological Process: regulation of pentose-phosphate shunt (GO:0043456);; Molecular Function: 2,3-bisphosphoglycerate-dependent phosphoglycerate mutase activity (GO:0046538);;	K01834|0|rcu:8263037|K01834 2,3-bisphosphoglycerate-dependent phosphoglycerate mutase [EC:5.4.2.11] | (RefSeq) 2,3-bisphosphoglycerate-dependent phosphoglycerate mutase	[G]	Carbohydrate transport and metabolism	Histidine phosphatase superfamily (branch 1)	Metal-independent phosphoserine phosphatase OS=Arabidopsis thaliana OX=3702 GN=IPSP PE=1 SV=1	G	Carbohydrate transport and metabolism	PREDICTED: 2,3-bisphosphoglycerate-dependent phosphoglycerate mutase [Ricinus communis]
c33296.graph_c0	122	55	67	202	139	253	3.62	1.83	2.62	8.47	5.68	10.11	0.000322637	1.355666436	up	--	--	Molecular Function: structural constituent of ribosome (GO:0003735);; Biological Process: translation (GO:0006412);; Biological Process: transport (GO:0006810);; Cellular Component: integral component of membrane (GO:0016021);;	K15102|0|pop:POPTR_0005s10170g|K15102 solute carrier family 25 (mitochondrial phosphate transporter), member 3 | (RefSeq) POPTRDRAFT_760334; hypothetical protein	[C]	Energy production and conversion	Mitochondrial carrier protein	Mitochondrial phosphate carrier protein 1, mitochondrial OS=Arabidopsis thaliana OX=3702 GN=MPT1 PE=2 SV=1	S	Function unknown	PREDICTED: mitochondrial phosphate carrier protein 1, mitochondrial-like [Populus euphratica]
c27852.graph_c0	282	169	231	522	522	591	4.73	3.18	4.95	12.36	11.96	13.23	7.41E-08	1.355604299	up	--	--	Molecular Function: transcription factor activity, transcription factor binding (GO:0000989);; Molecular Function: transcription factor activity, sequence-specific DNA binding (GO:0003700);; Cellular Component: nucleus (GO:0005634);; Biological Process: regulation of transcription, DNA-templated (GO:0006355);; Biological Process: response to gibberellin (GO:0009739);; Molecular Function: sequence…	--	--	--	GRAS domain family	Scarecrow-like protein 3 OS=Arabidopsis thaliana OX=3702 GN=SCL3 PE=1 SV=1	K	Transcription	scarecrow-like transcription factor 3 family protein [Populus trichocarpa]
c13383.graph_c0	46	43	28	86	116	83	2.79	2.95	2.22	7.33	9.78	6.89	0.000152746	1.353861672	up	--	--	--	--	[R]	General function prediction only	--	--	S	Function unknown	hypothetical protein POPTR_0016s05380g [Populus trichocarpa]
c26902.graph_c0	1909	1668	1245	3127	3425	4659	59.83	58.75	51.91	142.49	152.32	203.92	2.15E-14	1.353339287	up	[H]	Coenzyme transport and metabolism	Molecular Function: 1,4-dihydroxy-2-naphthoyl-CoA synthase activity (GO:0008935);; Biological Process: menaquinone biosynthetic process (GO:0009234);; Cellular Component: integral component of membrane (GO:0016021);; Molecular Function: isomerase activity (GO:0016853);;	K01661|4.29603e-101|tcc:TCM_010397|K01661 naphthoate synthase [EC:4.1.3.36] | (RefSeq) Enoyl-CoA hydratase/isomerase D isoform 1	[I]	Lipid transport and metabolism	Enoyl-CoA hydratase/isomerase;; Enoyl-CoA hydratase/isomerase;; Enoyl-CoA hydratase/isomerase	1,4-dihydroxy-2-naphthoyl-CoA synthase, peroxisomal OS=Arabidopsis thaliana OX=3702 GN=MENB PE=1 SV=2	H	Coenzyme transport and metabolism	Enoyl-CoA hydratase/isomerase D isoform 1 [Theobroma cacao]
c15087.graph_c0	114	94	121	337	206	264	5.47	5.08	7.62	22.79	13.71	17.24	7.91E-05	1.351644788	up	--	--	Molecular Function: calcium ion binding (GO:0005509);;	K13448|2.16712e-77|rcu:8271690|K13448 calcium-binding protein CML | (RefSeq) calcium-binding allergen Bet v 3	[T]	Signal transduction mechanisms	EF hand;; EF-hand domain;; EF-hand domain pair;; EF hand;; EF-hand domain pair	Calcium-binding protein CML42 OS=Arabidopsis thaliana OX=3702 GN=CML42 PE=1 SV=1	DTZ	--	probable calcium-binding protein CML43 [Hevea brasiliensis]
c25552.graph_c0	1241	840	811	917	3955	2496	77.4	60.4	62.17	67.62	291.69	181.48	0.000668798	1.350886433	up	--	--	--	--	--	--	Dormancy/auxin associated protein	Dormancy-associated protein 1 OS=Arabidopsis thaliana OX=3702 GN=DRM1 PE=1 SV=1	S	Function unknown	PREDICTED: auxin-repressed 12.5 kDa protein isoform X2 [Citrus sinensis]
c31400.graph_c0	496	378	393	933	973	1060	8.52	7.48	9.27	21.88	24.37	25.62	1.79E-13	1.350792463	up	--	--	--	--	[O]	Posttranslational modification, protein turnover, chaperones	--	Probable E3 ubiquitin-protein ligase HIP1 OS=Oryza sativa subsp. japonica OX=39947 GN=HIP1 PE=1 SV=2	O	Posttranslational modification, protein turnover, chaperones	E3 ubiquitin-protein ligase MBR1 [Jatropha curcas]
c25873.graph_c0	510	165	243	794	621	766	12.81	4.66	8.13	28.18	21.34	25.71	0.000162239	1.349955868	up	--	--	Molecular Function: transcription factor activity, sequence-specific DNA binding (GO:0003700);; Cellular Component: nucleus (GO:0005634);; Molecular Function: sequence-specific DNA binding (GO:0043565);; Biological Process: negative regulation of transcription, DNA-templated (GO:0045892);;	K09419|1.3328e-98|jcu:105639706|K09419 heat shock transcription factor, other eukaryote | (RefSeq) heat shock factor protein HSF24	[K]	Transcription	HSF-type DNA-binding	Heat shock factor protein HSF24 OS=Solanum peruvianum OX=4082 GN=HSF24 PE=2 SV=1	K	Transcription	heat shock factor protein HSF24-like [Manihot esculenta]
c19288.graph_c0	37	38	24	119	45	86	1.48	1.67	1.23	6.73	2.47	4.68	0.007657162	1.347816657	up	--	--	Molecular Function: peroxidase activity (GO:0004601);; Cellular Component: extracellular region (GO:0005576);; Biological Process: response to oxidative stress (GO:0006979);; Cellular Component: plant-type cell wall (GO:0009505);; Biological Process: plant-type cell wall organization (GO:0009664);; Molecular Function: heme binding (GO:0020037);; Biological Process: hydrogen peroxide catabolic pro…	K00430|0|pop:POPTR_0007s02580g|K00430 peroxidase [EC:1.11.1.7] | (RefSeq) POPTRDRAFT_718485; peroxidase precursor family protein	--	--	Peroxidase	Peroxidase 3 OS=Arabidopsis thaliana OX=3702 GN=PER3 PE=2 SV=1	G	Carbohydrate transport and metabolism	class III peroxidase [Populus trichocarpa]
c26243.graph_c0	470	396	347	467	1863	767	6.73	6	6.81	9.29	35.54	14.43	0.001000311	1.345976749	up	[G]	Carbohydrate transport and metabolism	Molecular Function: glucuronyl-galactosyl-proteoglycan 4-alpha-N-acetylglucosaminyltransferase activity (GO:0001888);; Biological Process: glycosaminoglycan biosynthetic process (GO:0006024);; Biological Process: heparan sulfate proteoglycan biosynthetic process (GO:0015012);; Cellular Component: integral component of membrane (GO:0016021);;	--	[GMW]	--	Glycosyl transferase family 64 domain	Glycosyltransferase family protein 64 protein C5 OS=Arabidopsis thaliana OX=3702 GN=At5g04500 PE=2 SV=1	S	Function unknown	transferase, transferring glycosyl groups, putative [Ricinus communis]
c31082.graph_c0	793	560	465	1150	1392	1653	12.76	9.86	10.12	26.16	30.8	36.97	4.13E-13	1.345219538	up	--	--	Molecular Function: calmodulin binding (GO:0005516);; Biological Process: defense response (GO:0006952);; Biological Process: response to biotic stimulus (GO:0009607);; Cellular Component: integral component of membrane (GO:0016021);;	K08472|4.33459e-76|rcu:8289686|K08472 mlo protein | (RefSeq) MLO-like protein 8	--	--	Mlo family;; Mlo family;; Mlo family;; Mlo family	MLO-like protein 7 OS=Arabidopsis thaliana OX=3702 GN=MLO7 PE=2 SV=3	--	--	MLO-like protein 10, partial [Carica papaya]
c26756.graph_c0	415	378	407	1013	882	941	9.56	9.65	12.34	32.59	28.11	28.79	1.59E-09	1.344561304	up	[G]	Carbohydrate transport and metabolism	Molecular Function: sugar:proton symporter activity (GO:0005351);; Molecular Function: glucose transmembrane transporter activity (GO:0005355);; Cellular Component: integral component of plasma membrane (GO:0005887);; Biological Process: proton transport (GO:0015992);; Molecular Function: 2-alkenal reductase [NAD(P)] activity (GO:0032440);; Biological Process: glucose import (GO:0046323);; Biolog…	--	[R]	General function prediction only	Sugar (and other) transporter;; Major Facilitator Superfamily	Sugar transport protein 14 OS=Arabidopsis thaliana OX=3702 GN=STP14 PE=2 SV=2	G	Carbohydrate transport and metabolism	sugar transport protein 14 [Jatropha curcas]
c28367.graph_c1	402	539	429	1193	1015	1035	11.78	17.43	16.31	49.33	40.47	40.18	2.71E-08	1.343920161	up	--	--	Molecular Function: calcium ion binding (GO:0005509);;	--	--	--	--	--	S	Function unknown	PREDICTED: uncharacterized protein LOC8258929 [Ricinus communis]
c33524.graph_c0	29	18	12	44	41	65	5.09	3.69	2.66	10.66	10.31	16.47	0.008177203	1.341384634	up	[J]	Translation, ribosomal structure and biogenesis	Molecular Function: RNA binding (GO:0003723);; Molecular Function: structural constituent of ribosome (GO:0003735);; Biological Process: translation (GO:0006412);; Cellular Component: cytosolic small ribosomal subunit (GO:0022627);;	K02969|2.32505e-24|aip:107625019|K02969 small subunit ribosomal protein S20e | (RefSeq) 40S ribosomal protein S20-2	[J]	Translation, ribosomal structure and biogenesis	--	40S ribosomal protein S20-2 OS=Arabidopsis thaliana OX=3702 GN=RPS20B PE=2 SV=1	J	Translation, ribosomal structure and biogenesis	PREDICTED: 40S ribosomal protein S20-2-like [Ziziphus jujuba]
c33308.graph_c0	59	69	68	74	220	217	2.62	3.44	3.96	4.62	13.5	13.06	0.002214697	1.332664836	up	--	--	Biological Process: transcription, DNA-templated (GO:0006351);;	K09286|1.9699e-45|pop:POPTR_0001s40770g|K09286 EREBP-like factor | (RefSeq) Ethylene responsive element binding factor 4 family protein	--	--	AP2 domain	Ethylene-responsive transcription factor 4 OS=Arabidopsis thaliana OX=3702 GN=ERF4 PE=1 SV=1	K	Transcription	ERF4 [Populus tomentosa]
c29401.graph_c0	138	101	83	238	243	261	2.41	2.28	1.9	5.85	5.73	6.26	1.91E-08	1.332493408	up	[J]	Translation, ribosomal structure and biogenesis	Molecular Function: amidase activity (GO:0004040);; Molecular Function: transferase activity (GO:0016740);; Molecular Function: carbon-nitrogen ligase activity, with glutamine as amido-N-donor (GO:0016884);;	--	[J]	Translation, ribosomal structure and biogenesis	Amidase	Glutamyl-tRNA(Gln) amidotransferase subunit A, chloroplastic/mitochondrial OS=Arabidopsis thaliana OX=3702 GN=GATA PE=2 SV=1	J	Translation, ribosomal structure and biogenesis	uncharacterized protein LOC110865891 isoform X1 [Helianthus annuus]
c24494.graph_c0	476	124	323	908	653	703	13.38	3.9	11.95	36.36	25.13	26.97	0.001956301	1.329701303	up	[I]	Lipid transport and metabolism	Biological Process: lipid metabolic process (GO:0006629);; Cellular Component: membrane (GO:0016020);; Molecular Function: lipase activity (GO:0016298);;	K01054|2.65253e-82|pop:POPTR_0008s04880g|K01054 acylglycerol lipase [EC:3.1.1.23] | (RefSeq) POPTRDRAFT_765387; hydrolase family protein	[I]	Lipid transport and metabolism	Serine aminopeptidase, S33;; Serine aminopeptidase, S33;; alpha/beta hydrolase fold;; Alpha/beta hydrolase family	Caffeoylshikimate esterase OS=Arabidopsis thaliana OX=3702 GN=CSE PE=1 SV=1	I	Lipid transport and metabolism	PREDICTED: caffeoylshikimate esterase-like [Populus euphratica]
c29242.graph_c0	395	400	286	1348	620	565	5.96	6.73	5.71	28.78	12.84	11.39	0.000571369	1.328214333	up	[G]	Carbohydrate transport and metabolism	Biological Process: (1->3)-beta-D-glucan catabolic process (GO:0006076);; Cellular Component: cell surface (GO:0009986);; Molecular Function: glucan endo-1,3-beta-D-glucosidase activity (GO:0042973);; Molecular Function: glucan endo-1,3-beta-glucanase activity, C-3 substituted reducing group (GO:0052861);;	K01180|0|tcc:TCM_019610|K01180 endo-1,3(4)-beta-glucanase [EC:3.2.1.6] | (RefSeq) Glycosyl hydrolase family 81 protein	[G]	Carbohydrate transport and metabolism	Glycosyl hydrolase family 81	--	M	Cell wall/membrane/envelope biogenesis	Glyco_hydro_81 domain-containing protein [Cephalotus follicularis]
c24848.graph_c0	77	57	61	115	188	163	2.26	1.88	2.36	4.79	7.61	6.44	1.55E-05	1.324022802	up	--	--	--	--	--	--	Protein of unknown function (DUF1645)	--	S	Function unknown	PREDICTED: uncharacterized protein LOC8283290 [Ricinus communis]
c31205.graph_c0	522	467	363	1217	808	1053	6.32	6.23	5.61	21.58	13.88	17.31	3.95E-08	1.32343395	up	--	--	Cellular Component: integral component of membrane (GO:0016021);;	--	[G]	Carbohydrate transport and metabolism	--	--	G	Carbohydrate transport and metabolism	major facilitator superfamily domain-containing protein 12 isoform X2 [Jatropha curcas]
c27436.graph_c0	673	411	388	774	1252	1385	6.94	4.93	5.66	11.24	20.28	20.62	4.74E-08	1.322844883	up	[O]	Posttranslational modification, protein turnover, chaperones	Molecular Function: serine-type endopeptidase activity (GO:0004252);; Biological Process: proteolysis (GO:0006508);; Molecular Function: 2-alkenal reductase [NAD(P)] activity (GO:0032440);; Biological Process: oxidation-reduction process (GO:0055114);;	--	[O]	Posttranslational modification, protein turnover, chaperones	Trypsin-like peptidase domain;; Trypsin;; PDZ domain	Protease Do-like 9 OS=Arabidopsis thaliana OX=3702 GN=DEGP9 PE=1 SV=1	O	Posttranslational modification, protein turnover, chaperones	protease Do-like 9 [Manihot esculenta]
c21947.graph_c0	49	30	37	80	96	104	5.44	3.82	5.28	12.38	15.04	16.22	0.000291378	1.321032473	up	[G]	Carbohydrate transport and metabolism	Molecular Function: phosphoglucomutase activity (GO:0004614);; Cellular Component: cytosol (GO:0005829);; Biological Process: glycogen biosynthetic process (GO:0005978);; Biological Process: glucose metabolic process (GO:0006006);; Cellular Component: chloroplast stroma (GO:0009570);; Biological Process: detection of gravity (GO:0009590);; Cellular Component: stromule (GO:0010319);; Biological Pr…	K01835|9.22307e-56|pop:POPTR_0008s13180g|K01835 phosphoglucomutase [EC:5.4.2.2] | (RefSeq) POPTRDRAFT_832763; hypothetical protein	[G]	Carbohydrate transport and metabolism	Phosphoglucomutase/phosphomannomutase, C-terminal domain	Phosphoglucomutase, cytoplasmic OS=Populus tremula OX=113636 GN=PGM1 PE=2 SV=1	G	Carbohydrate transport and metabolism	Alpha-D-phosphohexomutase superfamily [Parasponia andersonii]
c12964.graph_c0	157	159	112	136	403	531	4.33	4.92	4.12	5.29	15.32	19.67	0.001531129	1.317451031	up	[I]	Lipid transport and metabolism	Cellular Component: cell (GO:0005623);; Molecular Function: glycerophosphodiester phosphodiesterase activity (GO:0008889);; Biological Process: cellular phosphate ion homeostasis (GO:0030643);; Biological Process: glycerophospholipid catabolic process (GO:0046475);;	--	[R]	General function prediction only	Glycerophosphoryl diester phosphodiesterase family	Glycerophosphodiester phosphodiesterase GDPD1, chloroplastic OS=Arabidopsis thaliana OX=3702 GN=GDPD1 PE=1 SV=1	C	Energy production and conversion	hypothetical protein POPTR_0001s13390g [Populus trichocarpa]
c32206.graph_c0	2056	1862	1778	3837	4349	4861	33.42	33.3	36.54	86.37	90.68	99.52	1.98E-16	1.316052098	up	[R]	General function prediction only	--	--	--	--	von Willebrand factor type A domain;; von Willebrand factor type A domain;; von Willebrand factor type A domain;; Sec23/Sec24 trunk domain	--	S	Function unknown	uncharacterized protein LOC110817643 isoform X1 [Carica papaya]
c22551.graph_c1	72	74	108	225	215	185	2.13	2.56	3.89	8.73	9.03	6.88	0.000297122	1.313113548	up	--	--	--	--	--	--	Protein of unknown function (DUF789)	--	S	Function unknown	PREDICTED: uncharacterized protein LOC105140815 [Populus euphratica]
c13121.graph_c0	403	378	315	1152	605	757	15.76	17.17	16.5	62.42	32.64	40.01	2.25E-05	1.311931713	up	--	--	Molecular Function: DNA binding (GO:0003677);; Cellular Component: nucleus (GO:0005634);; Biological Process: regulation of transcription, DNA-templated (GO:0006355);; Biological Process: multidimensional cell growth (GO:0009825);; Biological Process: fruit ripening (GO:0009835);; Biological Process: flower development (GO:0009908);; Biological Process: leaf senescence (GO:0010150);;	--	--	--	No apical meristem (NAM) protein	NAC transcription factor 29 OS=Arabidopsis thaliana OX=3702 GN=NAC029 PE=2 SV=1	K	Transcription	NAC transcription factor 29 [Manihot esculenta]
c24658.graph_c0	49	40	92	128	116	245	1.06	0.94	2.65	3.86	3.68	7.07	0.009784158	1.310406362	up	--	--	Molecular Function: DNA binding (GO:0003677);; Cellular Component: nucleus (GO:0005634);; Biological Process: regulation of transcription, DNA-templated (GO:0006355);; Biological Process: auxin-activated signaling pathway (GO:0009734);;	K14486|0|jcu:105635367|K14486 auxin response factor | (RefSeq) auxin response factor 5	--	--	Auxin response factor;; B3 DNA binding domain	Auxin response factor 5 OS=Arabidopsis thaliana OX=3702 GN=ARF5 PE=1 SV=3	K	Transcription	auxin response factor 5 isoform X1 [Jatropha curcas]
c19751.graph_c0	52	40	46	80	146	109	1.97	1.7	2.29	4.27	7.63	5.58	0.000353732	1.310387363	up	[I]	Lipid transport and metabolism	Molecular Function: dodecenoyl-CoA delta-isomerase activity (GO:0004165);; Cellular Component: peroxisome (GO:0005777);; Biological Process: fatty acid catabolic process (GO:0009062);;	--	--	--	Enoyl-CoA hydratase/isomerase	Enoyl-CoA delta isomerase 1, peroxisomal OS=Arabidopsis thaliana OX=3702 GN=ECI1 PE=1 SV=1	S	Function unknown	enoyl-CoA delta isomerase 1, peroxisomal-like [Manihot esculenta]
c27316.graph_c0	2898	2032	1878	4126	5007	6279	81.73	66.95	73.43	162.43	196.06	236.47	1.47E-12	1.308791264	up	[C]	Energy production and conversion	Biological Process: tricarboxylic acid cycle (GO:0006099);; Molecular Function: transferase activity, transferring acyl groups, acyl groups converted into alkyl on transfer (GO:0046912);;	K01647|0|pop:POPTR_0016s09070g|K01647 citrate synthase [EC:2.3.3.1] | (RefSeq) POPTRDRAFT_735490; Citrate synthase family protein	[C]	Energy production and conversion	Citrate synthase, C-terminal domain	Citrate synthase, glyoxysomal OS=Cucurbita maxima OX=3661 PE=1 SV=1	C	Energy production and conversion	Citrate synthase family protein [Populus trichocarpa]
c12838.graph_c0	415	319	332	750	762	919	15.44	13.26	16.33	39.46	39.33	46.18	2.32E-11	1.308512757	up	[M]	Cell wall/membrane/envelope biogenesis	Molecular Function: oxidoreductase activity (GO:0016491);; Molecular Function: coenzyme binding (GO:0050662);;	--	[V]	Defense mechanisms	NAD dependent epimerase/dehydratase family;; 3-beta hydroxysteroid dehydrogenase/isomerase family;; Male sterility protein;; GDP-mannose 4,6 dehydratase;; NAD(P)H-binding;; NmrA-like family;; KR domain	Vestitone reductase OS=Medicago sativa OX=3879 PE=1 SV=1	M	Cell wall/membrane/envelope biogenesis	vestitone reductase-like [Manihot esculenta]
c32785.graph_c0	9072	3886	4869	15559	14600	10214	233.42	121.49	173.02	550.18	505.37	351.92	2.43E-05	1.304392869	up	[G]	Carbohydrate transport and metabolism	Biological Process: flavonoid biosynthetic process (GO:0009813);; Cellular Component: intracellular membrane-bounded organelle (GO:0043231);; Biological Process: flavonoid glucuronidation (GO:0052696);; Molecular Function: quercetin 3-O-glucosyltransferase activity (GO:0080043);; Molecular Function: quercetin 7-O-glucosyltransferase activity (GO:0080044);;	--	[GC]	--	UDP-glucoronosyl and UDP-glucosyl transferase	7-deoxyloganetin glucosyltransferase OS=Gardenia jasminoides OX=114476 GN=UGT85A24 PE=1 SV=1	S	Function unknown	hypothetical protein POPTR_0006s02390g [Populus trichocarpa]
c33116.graph_c0	49	41	40	147	71	94	1.5	1.4	1.61	6.35	2.99	3.88	0.003417294	1.30369271	up	[Q]	Secondary metabolites biosynthesis, transport and catabolism	Molecular Function: metal ion binding (GO:0046872);; Molecular Function: desacetoxyvindoline 4-hydroxylase activity (GO:0050590);; Biological Process: oxidation-reduction process (GO:0055114);;	--	[QR]	--	2OG-Fe(II) oxygenase superfamily;; non-haem dioxygenase in morphine synthesis N-terminal	1-aminocyclopropane-1-carboxylate oxidase homolog 1 OS=Arabidopsis thaliana OX=3702 GN=At1g06620 PE=2 SV=1	S	Function unknown	1-aminocyclopropane-1-carboxylate oxidase homolog 4 [Jatropha curcas]
c33275.graph_c0	19	22	15	42	49	48	0.76	0.98	0.79	2.36	2.7	2.59	0.006679034	1.303690291	up	--	--	Cellular Component: membrane (GO:0016020);;	--	--	--	--	Probable F-box protein At2g36090 OS=Arabidopsis thaliana OX=3702 GN=At2g36090 PE=2 SV=1	S	Function unknown	PREDICTED: probable F-box protein At1g60180 [Populus euphratica]
c27770.graph_c0	24	31	28	65	90	52	1.37	2.01	2.04	5.44	7.31	4.1	0.004366164	1.30367644	up	--	--	Cellular Component: membrane (GO:0016020);;	--	--	--	TIR domain;; TIR domain	TMV resistance protein N OS=Nicotiana glutinosa OX=35889 GN=N PE=1 SV=1	--	--	PREDICTED: toll/interleukin-1 receptor-like protein, partial [Citrus sinensis]
c24868.graph_c0	187	143	174	376	301	505	5.96	5.08	7.28	16.68	12.61	20.92	8.30E-06	1.302891853	up	[G]	Carbohydrate transport and metabolism	Biological Process: carbohydrate metabolic process (GO:0005975);; Biological Process: pentose-phosphate shunt (GO:0006098);; Molecular Function: isomerase activity (GO:0016853);; Molecular Function: 6-phosphogluconolactonase activity (GO:0017057);;	K01057|1.08816e-84|jcu:105634451|K01057 6-phosphogluconolactonase [EC:3.1.1.31] | (RefSeq) probable 6-phosphogluconolactonase 4, chloroplastic	[G]	Carbohydrate transport and metabolism	Glucosamine-6-phosphate isomerases/6-phosphogluconolactonase;; Glucosamine-6-phosphate isomerases/6-phosphogluconolactonase	Probable 6-phosphogluconolactonase 4, chloroplastic OS=Oryza sativa subsp. indica OX=39946 GN=OsI_031067 PE=3 SV=2	G	Carbohydrate transport and metabolism	6-phosphogluconolactonase [Rosa rugosa]
c27812.graph_c1	37	23	11	62	54	54	1.1	0.77	0.39	2.33	1.98	1.93	0.009648706	1.300179531	up	[R]	General function prediction only	Biological Process: double-strand break repair via homologous recombination (GO:0000724);; Cellular Component: nucleus (GO:0005634);; Biological Process: nucleosome assembly (GO:0006334);; Biological Process: cell proliferation (GO:0008283);; Biological Process: pollen development (GO:0009555);; Biological Process: meristem structural organization (GO:0009933);; Biological Process: trichome diffe…	K10751|0|pop:POPTR_0007s03930g|K10751 chromatin assembly factor 1 subunit B | (RefSeq) hypothetical protein	[BL]	--	WD domain, G-beta repeat;; Anaphase-promoting complex subunit 4 WD40 domain	Chromatin assembly factor 1 subunit FAS2 OS=Arabidopsis thaliana OX=3702 GN=FAS2 PE=1 SV=1	S	Function unknown	PREDICTED: chromatin assembly factor 1 subunit FAS2 [Populus euphratica]
c22663.graph_c1	373	329	309	653	862	778	12.76	12.81	13.77	28.24	36.51	32.93	5.18E-13	1.300103135	up	--	--	--	--	--	--	--	--	S	Function unknown	uncharacterized protein LOC110626720 [Manihot esculenta]
c29239.graph_c2	162	110	117	380	225	285	3.26	2.45	3.09	10.89	6.37	7.76	6.79E-05	1.297034179	up	[S]	Function unknown	Cellular Component: integral component of membrane (GO:0016021);; Biological Process: transmembrane transport (GO:0055085);;	--	[T]	Signal transduction mechanisms	OPT oligopeptide transporter protein	Oligopeptide transporter 7 OS=Arabidopsis thaliana OX=3702 GN=OPT7 PE=2 SV=1	S	Function unknown	PREDICTED: oligopeptide transporter 7 [Ricinus communis]
c24939.graph_c1	92	90	52	212	123	200	4.39	4.83	3.32	14.25	8.13	12.98	0.000268822	1.296747396	up	[R]	General function prediction only	Molecular Function: superoxide dismutase activity (GO:0004784);; Cellular Component: extracellular region (GO:0005576);; Cellular Component: cell wall (GO:0005618);; Cellular Component: plasmodesma (GO:0009506);; Biological Process: plasmodesmata-mediated intercellular transport (GO:0010497);; Biological Process: removal of superoxide radicals (GO:0019430);; Molecular Function: manganese ion bind…	--	--	--	Cupin;; Cupin domain	Germin-like protein subfamily 2 member 4 OS=Arabidopsis thaliana OX=3702 GN=GLP10 PE=2 SV=1	S	Function unknown	germin-like protein subfamily 2 member 4 [Hevea brasiliensis]
c22485.graph_c0	766	521	520	1169	1406	1472	9.64	7.36	8.66	20.89	24.28	24.69	4.60E-13	1.295712284	up	[K]	Transcription	Molecular Function: protein serine/threonine kinase activity (GO:0004674);; Molecular Function: transmembrane receptor protein tyrosine kinase activity (GO:0004714);; Molecular Function: ATP binding (GO:0005524);; Cellular Component: plasma membrane (GO:0005886);; Biological Process: response to oxidative stress (GO:0006979);; Biological Process: seed germination (GO:0009845);; Cellular Component…	--	--	--	Protein kinase domain;; Protein tyrosine kinase;; Leucine rich repeat;; Leucine Rich repeats (2 copies);; Leucine rich repeat N-terminal domain	Receptor-like protein kinase HAIKU2 OS=Arabidopsis thaliana OX=3702 GN=IKU2 PE=1 SV=1	S	Function unknown	receptor-like protein kinase HAIKU2 [Hevea brasiliensis]
c31016.graph_c0	140	134	132	317	271	339	3.27	3.86	3.51	11.64	8.28	11.33	3.13E-07	1.290522874	up	--	--	--	K01456|0|pop:POPTR_0013s03720g|K01456 peptide-N4-(N-acetyl-beta-glucosaminyl)asparagine amidase [EC:3.5.1.52] | (RefSeq) hypothetical protein	[O]	Posttranslational modification, protein turnover, chaperones	Transglutaminase-like superfamily;; Rad4 transglutaminase-like domain	Peptide-N(4)-(N-acetyl-beta-glucosaminyl)asparagine amidase OS=Arabidopsis thaliana OX=3702 GN=PNG1 PE=2 SV=1	O	Posttranslational modification, protein turnover, chaperones	PREDICTED: peptide-N(4)-(N-acetyl-beta-glucosaminyl)asparagine amidase-like [Populus euphratica]
c27932.graph_c2	38	35	17	48	76	91	3.58	3.77	2.07	6.33	10.06	11.95	0.00371822	1.288458914	up	--	--	--	--	--	--	Protein of unknown function, DUF547	--	S	Function unknown	uncharacterized protein LOC105646110 isoform X2 [Jatropha curcas]
c20229.graph_c0	1336	1528	1536	1793	4194	4632	33.56	43.66	51.14	61.37	140.25	148.92	6.51E-05	1.284826096	up	--	--	Molecular Function: metal ion binding (GO:0046872);;	--	[R]	General function prediction only	--	Zinc finger CCCH domain-containing protein 20 OS=Arabidopsis thaliana OX=3702 GN=At2g19810 PE=2 SV=1	S	Function unknown	zinc finger CCCH domain-containing protein 20 [Jatropha curcas]
c29572.graph_c1	2768	1669	764	3646	3911	3738	49.4	33.71	17.66	91.14	96.73	90.45	4.07E-05	1.282425874	up	[V]	Defense mechanisms	Molecular Function: ATP binding (GO:0005524);; Cellular Component: integral component of membrane (GO:0016021);; Molecular Function: ATPase activity, coupled to transmembrane movement of substances (GO:0042626);; Biological Process: transmembrane transport (GO:0055085);;	K05658|0|tcc:TCM_004938|K05658 ATP-binding cassette, subfamily B (MDR/TAP), member 1 [EC:3.6.3.44] | (RefSeq) ATP binding cassette subfamily B4 isoform 1	[Q]	Secondary metabolites biosynthesis, transport and catabolism	ABC transporter transmembrane region;; ABC transporter;; Predicted ATPase of the ABC class	ABC transporter B family member 21 OS=Arabidopsis thaliana OX=3702 GN=ABCB21 PE=1 SV=2	V	Defense mechanisms	ABC transporter B family member 4-like [Herrania umbratica]
c27837.graph_c0	99	64	99	291	119	218	2.43	1.79	3.47	10.54	4.17	7.41	0.004328059	1.279998953	up	[E]	Amino acid transport and metabolism	Molecular Function: hydrolase activity (GO:0016787);;	K16296|1.72655e-132|rcu:8265278|K16296 serine carboxypeptidase-like clade I [EC:3.4.16.-] | (RefSeq) serine carboxypeptidase-like 17	[OE]	--	Serine carboxypeptidase;; Serine carboxypeptidase;; Serine carboxypeptidase	Serine carboxypeptidase-like 18 OS=Arabidopsis thaliana OX=3702 GN=SCPL18 PE=2 SV=2	E	Amino acid transport and metabolism	serine carboxypeptidase-like 17 [Hevea brasiliensis]
c32890.graph_c0	261	214	132	538	314	487	9.41	8.65	6.26	27.37	15.63	23.73	3.24E-05	1.279058228	up	[F]	Nucleotide transport and metabolism	Molecular Function: cytidine deaminase activity (GO:0004126);; Cellular Component: cytosol (GO:0005829);; Molecular Function: zinc ion binding (GO:0008270);; Biological Process: cytidine deamination (GO:0009972);;	K01489|7.97752e-138|jcu:105642576|K01489 cytidine deaminase [EC:3.5.4.5] | (RefSeq) cytidine deaminase 1	[F]	Nucleotide transport and metabolism	Cytidine and deoxycytidylate deaminase zinc-binding region;; Cytidine and deoxycytidylate deaminase zinc-binding region	Cytidine deaminase 1 OS=Arabidopsis thaliana OX=3702 GN=CDA1 PE=1 SV=1	F	Nucleotide transport and metabolism	cytidine deaminase 1-like [Hevea brasiliensis]
c29263.graph_c0	113	43	58	154	188	149	2.45	1.05	1.66	4.71	5.6	4.35	0.000679462	1.278650113	up	--	--	--	K10767|0|tcc:TCM_006385|K10767 mRNA N6-methyladenine demethylase [EC:1.14.11.53] | (RefSeq) Oxidoreductase, putative	[S]	Function unknown	2OG-Fe(II) oxygenase superfamily	--	S	Function unknown	uncharacterized protein LOC110659008 [Hevea brasiliensis]
c18895.graph_c0	95	54	52	135	142	177	3.76	2.44	2.72	7.56	7.75	9.74	5.17E-05	1.276442041	up	[J]	Translation, ribosomal structure and biogenesis	Biological Process: ribosomal small subunit biogenesis (GO:0042274);;	--	--	--	--	--	S	Function unknown	uncharacterized protein LOC110632920 [Hevea brasiliensis]
c19753.graph_c0	56	54	26	87	100	123	2.15	2.27	1.31	4.48	5.27	6.27	0.000437362	1.275734273	up	--	--	--	--	--	--	non-haem dioxygenase in morphine synthesis N-terminal	--	S	Function unknown	gibberellin 2-beta-dioxygenase 2-like [Hevea brasiliensis]
c12926.graph_c0	1919	1781	1584	2871	4162	4850	53.92	55.99	58.75	114.07	161.14	183.52	3.56E-11	1.274344999	up	[G]	Carbohydrate transport and metabolism	Cellular Component: integral component of plasma membrane (GO:0005887);; Biological Process: water transport (GO:0006833);; Cellular Component: plant-type vacuole membrane (GO:0009705);; Biological Process: cellular water homeostasis (GO:0009992);; Molecular Function: water channel activity (GO:0015250);; Molecular Function: glycerol channel activity (GO:0015254);; Biological Process: glycerol tr…	K09873|1.25891e-116|rcu:8271179|K09873 aquaporin TIP | (RefSeq) Tip4-1; aquaporin TIP4-1	[G]	Carbohydrate transport and metabolism	Major intrinsic protein;; Major intrinsic protein	Aquaporin TIP4-1 OS=Arabidopsis thaliana OX=3702 GN=TIP4-1 PE=2 SV=1	G	Carbohydrate transport and metabolism	PREDICTED: aquaporin TIP4-1 [Ricinus communis]
c19549.graph_c0	94	107	69	171	238	198	3.72	4.8	3.6	9.56	13.07	10.63	1.51E-06	1.273467208	up	--	--	--	--	[A]	RNA processing and modification	--	--	T	Signal transduction mechanisms	uncharacterized protein LOC105650669 [Jatropha curcas]
c22140.graph_c0	88	73	61	183	137	178	1.63	1.45	1.55	5.1	3.47	4.21	2.69E-05	1.272549247	up	--	--	Biological Process: telomere maintenance (GO:0000723);; Cellular Component: nuclear chromosome, telomeric region (GO:0000784);; Molecular Function: damaged DNA binding (GO:0003684);; Molecular Function: double-stranded DNA binding (GO:0003690);; Molecular Function: ATP-dependent DNA helicase activity (GO:0004003);; Molecular Function: ATP binding (GO:0005524);; Biological Process: double-strand b…	K10885|0|rcu:8270640|K10885 ATP-dependent DNA helicase 2 subunit 2 | (RefSeq) ATP-dependent DNA helicase 2 subunit KU80	[L]	Replication, recombination and repair	Ku70/Ku80 beta-barrel domain;; Ku C terminal domain like;; Ku70/Ku80 C-terminal arm	ATP-dependent DNA helicase 2 subunit KU80 OS=Arabidopsis thaliana OX=3702 GN=KU80 PE=1 SV=1	L	Replication, recombination and repair	PREDICTED: ATP-dependent DNA helicase 2 subunit KU80 isoform X3 [Vitis vinifera]
c29518.graph_c1	1268	1027	830	1912	2335	2578	14.26	13	12.28	30.44	36.03	38.95	4.82E-17	1.270503445	up	[G]	Carbohydrate transport and metabolism	Molecular Function: alpha-mannosidase activity (GO:0004559);; Cellular Component: vacuolar membrane (GO:0005774);; Biological Process: mannose metabolic process (GO:0006013);; Biological Process: protein deglycosylation (GO:0006517);; Molecular Function: zinc ion binding (GO:0008270);; Cellular Component: plant-type cell wall (GO:0009505);; Molecular Function: carbohydrate binding (GO:0030246);;	K01191|0|jcu:105630211|K01191 alpha-mannosidase [EC:3.2.1.24] | (RefSeq) alpha-mannosidase	[G]	Carbohydrate transport and metabolism	Glycosyl hydrolases family 38 N-terminal domain;; Glycosyl hydrolases family 38 C-terminal domain;; Alpha mannosidase middle domain;; Glycosyl hydrolases family 38 C-terminal domain	Alpha-mannosidase At3g26720 OS=Arabidopsis thaliana OX=3702 GN=At3g26720 PE=1 SV=1	G	Carbohydrate transport and metabolism	alpha-mannosidase At3g26720-like isoform X1 [Hevea brasiliensis]
c24768.graph_c0	65	74	64	115	157	199	1.82	2.19	2.34	4.68	5.88	7.2	6.94E-05	1.270043038	up	--	--	Cellular Component: nucleus (GO:0005634);;	K18812|5.23095e-40|cit:102610436|K18812 cyclin D6, plant | (RefSeq) putative cyclin-D6-1	[D]	Cell cycle control, cell division, chromosome partitioning	--	Putative cyclin-D6-1 OS=Arabidopsis thaliana OX=3702 GN=CYCD6-1 PE=3 SV=1	D	Cell cycle control, cell division, chromosome partitioning	PREDICTED: putative cyclin-D6-1 [Citrus sinensis]
c22593.graph_c1	26	25	13	43	58	51	0.55	0.66	0.35	1.41	1.8	1.47	0.007511065	1.269676864	up	--	;;	Molecular Function: cAMP-dependent protein kinase activity (GO:0004691);; Molecular Function: ATP binding (GO:0005524);; Biological Process: protein phosphorylation (GO:0006468);; Cellular Component: integral component of membrane (GO:0016021);; Molecular Function: polysaccharide binding (GO:0030247);;	--	[T]	Signal transduction mechanisms	EGF domain;; Protein kinase domain;; Protein tyrosine kinase	Wall-associated receptor kinase-like 14 OS=Arabidopsis thaliana OX=3702 GN=WAKL14 PE=2 SV=2	T	Signal transduction mechanisms	wall-associated receptor kinase-like 14 [Hevea brasiliensis]
c19842.graph_c0	55	45	13	85	74	101	1.68	1.52	0.52	3.62	3.08	4.11	0.008546063	1.269241865	up	--	--	--	--	--	--	CBS domain	CBS domain-containing protein CBSX5 OS=Arabidopsis thaliana OX=3702 GN=CBSX5 PE=2 SV=2	S	Function unknown	SNF4b family protein [Populus trichocarpa]
c21774.graph_c0	726	376	427	810	1262	1351	22.9	13.3	17.63	36.21	55.46	57.83	1.22E-06	1.267961236	up	[R]	General function prediction only	Cellular Component: integral component of membrane (GO:0016021);; Molecular Function: oxidoreductase activity (GO:0016491);; Biological Process: oxidation-reduction process (GO:0055114);;	--	[Q]	Secondary metabolites biosynthesis, transport and catabolism	short chain dehydrogenase;; Enoyl-(Acyl carrier protein) reductase;; KR domain;; short chain dehydrogenase;; Enoyl-(Acyl carrier protein) reductase	11-beta-hydroxysteroid dehydrogenase 1B OS=Arabidopsis thaliana OX=3702 GN=HSD1 PE=1 SV=1	S	Function unknown	hypothetical protein POPTR_0015s11200g [Populus trichocarpa]
c19746.graph_c0	103	106	65	197	185	223	1.96	2.23	1.64	5.36	4.89	5.7	1.84E-06	1.264752879	up	--	--	Molecular Function: ligase activity (GO:0016874);;	--	[S]	Function unknown	Armadillo/beta-catenin-like repeat	U-box domain-containing protein 4 OS=Arabidopsis thaliana OX=3702 GN=PUB4 PE=1 SV=3	S	Function unknown	U-box domain-containing protein 4 [Jatropha curcas]
c26474.graph_c3	160	97	89	241	251	266	11.69	8.04	8.46	24.71	25.6	26.78	9.68E-07	1.260145698	up	--	--	--	--	[R]	General function prediction only	Leucine rich repeat	--	S	Function unknown	hypothetical protein MANES_14G119400 [Manihot esculenta]
c24822.graph_c1	142	149	112	218	299	388	5.43	6.01	5.21	11.3	15.73	19.82	1.50E-06	1.258976489	up	--	--	Biological Process: response to reactive oxygen species (GO:0000302);; Biological Process: photoperiodism (GO:0009648);; Cellular Component: chloroplast envelope (GO:0009941);; Cellular Component: integral component of membrane (GO:0016021);; Biological Process: leaf development (GO:0048366);;	--	--	--	Protein RETICULATA-related	Protein RETICULATA, chloroplastic OS=Arabidopsis thaliana OX=3702 GN=RE PE=1 SV=1	S	Function unknown	hypothetical protein COLO4_14714 [Corchorus olitorius]
c13400.graph_c0	33	23	36	69	79	71	1.62	1.27	2.32	4.77	5.37	4.74	0.003792994	1.253785908	up	--	--	Molecular Function: peroxidase activity (GO:0004601);; Cellular Component: extracellular region (GO:0005576);; Biological Process: response to oxidative stress (GO:0006979);; Cellular Component: plant-type cell wall (GO:0009505);; Biological Process: plant-type cell wall organization (GO:0009664);; Cellular Component: integral component of membrane (GO:0016021);; Molecular Function: heme binding …	K00430|0|rcu:8275889|K00430 peroxidase [EC:1.11.1.7] | (RefSeq) peroxidase 25	--	--	Peroxidase	Peroxidase 25 OS=Arabidopsis thaliana OX=3702 GN=PER25 PE=2 SV=2	G	Carbohydrate transport and metabolism	PREDICTED: peroxidase 25 [Ricinus communis]
c16983.graph_c0	154	73	67	184	293	177	5.35	2.89	3.1	9.14	14.3	8.5	0.000506954	1.25221702	up	--	--	--	--	--	--	--	Probable WRKY transcription factor 11 OS=Arabidopsis thaliana OX=3702 GN=WRKY11 PE=2 SV=2	--	--	probable WRKY transcription factor 17 [Manihot esculenta]
c27962.graph_c0	1254	856	916	2778	1571	2246	21.62	16.29	22.5	91.06	45.98	65.6	1.46E-05	1.245187197	up	--	--	Cellular Component: chloroplast stroma (GO:0009570);;	--	--	--	Protein of unknown function (DUF760);; Xyloglucan endo-transglycosylase (XET) C-terminus;; Glycosyl hydrolases family 16;; Glycosyl hydrolases family 16	UV-B-induced protein At3g17800, chloroplastic OS=Arabidopsis thaliana OX=3702 GN=At3g17800 PE=2 SV=1	S	Function unknown	PREDICTED: uncharacterized protein LOC105128231 [Populus euphratica]
c27821.graph_c0	40	30	33	101	57	80	1.11	1.75	1.38	4.52	2.82	3.02	0.006067822	1.243865272	up	[R]	General function prediction only	Cellular Component: chromatin (GO:0000785);; Cellular Component: nucleus (GO:0005634);; Molecular Function: zinc ion binding (GO:0008270);; Molecular Function: histone-lysine N-methyltransferase activity (GO:0018024);; Biological Process: histone lysine methylation (GO:0034968);;	K11423|0|jcu:105633566|K11423 histone-lysine N-methyltransferase SETD2 [EC:2.1.1.43] | (RefSeq) histone-lysine N-methyltransferase ASHR3	[K]	Transcription	SET domain	Histone-lysine N-methyltransferase ASHR3 OS=Arabidopsis thaliana OX=3702 GN=ASHR3 PE=1 SV=1	S	Function unknown	histone-lysine N-methyltransferase ASHR3 isoform X2 [Hevea brasiliensis]
c24731.graph_c0	254	266	142	351	421	678	7.8	9.07	5.83	15.37	17.9	28.02	2.10E-05	1.238430508	up	[F]	Nucleotide transport and metabolism	Cellular Component: cytosol (GO:0005829);; Biological Process: purine nucleoside catabolic process (GO:0006152);; Molecular Function: purine nucleosidase activity (GO:0008477);;	--	[F]	Nucleotide transport and metabolism	Inosine-uridine preferring nucleoside hydrolase;; Inosine-uridine preferring nucleoside hydrolase	Probable uridine nucleosidase 2 OS=Arabidopsis thaliana OX=3702 GN=URH2 PE=2 SV=1	F	Nucleotide transport and metabolism	putative uridine nucleosidase 2-like protein [Trifolium pratense]
c30525.graph_c0	828	779	555	1315	1508	1769	20.91	21.89	19.25	45.7	51.3	61.32	1.89E-14	1.230176115	up	[C]	Energy production and conversion	Molecular Function: transferase activity (GO:0016740);; Molecular Function: identical protein binding (GO:0042802);;	K07393|0|jcu:105641356|K07393 putative glutathione S-transferase | (RefSeq) glutathione S-transferase omega-like 2	[O]	Posttranslational modification, protein turnover, chaperones	Glutathione S-transferase, N-terminal domain;; Glutathione S-transferase, C-terminal domain;; Glutathione S-transferase, C-terminal domain;; Glutathione S-transferase, N-terminal domain;; Glutathione S-transferase, C-terminal domain;; Cytochrome c oxidase assembly protein PET191	--	O	Posttranslational modification, protein turnover, chaperones	uncharacterized protein LOC105641356 [Jatropha curcas]
c28840.graph_c0	123	101	99	205	246	250	3.64	3.36	3.88	8.6	10.3	10.02	2.74E-07	1.226161859	up	[R]	General function prediction only	Molecular Function: inositol 2-dehydrogenase activity (GO:0050112);; Biological Process: oxidation-reduction process (GO:0055114);;	--	[GQ]	--	Oxidoreductase family, NAD-binding Rossmann fold;; Oxidoreductase family, C-terminal alpha/beta domain;; Putative oxidoreductase C terminal	--	S	Function unknown	uncharacterized protein LOC105632284 [Jatropha curcas]
c28444.graph_c1	417	451	358	905	714	1015	13.92	17.04	15.44	43.72	33.72	46.69	6.19E-08	1.22339621	up	[J]	Translation, ribosomal structure and biogenesis	Cellular Component: cytosol (GO:0005829);; Biological Process: purine nucleoside catabolic process (GO:0006152);; Molecular Function: zinc ion binding (GO:0008270);; Biological Process: RNA modification (GO:0009451);; Cellular Component: chloroplast (GO:0009507);; Molecular Function: guanosine deaminase activity (GO:0047974);;	--	[F]	Nucleotide transport and metabolism	Cytidine and deoxycytidylate deaminase zinc-binding region;; MafB19-like deaminase	tRNA(adenine(34)) deaminase, chloroplastic OS=Arabidopsis thaliana OX=3702 GN=TADA PE=1 SV=1	FJ	--	unknown [Lotus japonicus]
c23713.graph_c0	121	53	53	144	161	188	2.95	1.34	1.56	4.8	5.18	5.88	0.000588203	1.222892486	up	[J]	Translation, ribosomal structure and biogenesis	Cellular Component: cytoplasm (GO:0005737);; Biological Process: tRNA modification (GO:0006400);; Molecular Function: queuine tRNA-ribosyltransferase activity (GO:0008479);; Biological Process: queuosine biosynthetic process (GO:0008616);;	K15407|2.40532e-98|vvi:100267045|K15407 queuine tRNA-ribosyltransferase subunit QTRTD1 [EC:2.4.2.29] | (RefSeq) queuine tRNA-ribosyltransferase accessory subunit 2	[A]	RNA processing and modification	Queuine tRNA-ribosyltransferase;; Queuine tRNA-ribosyltransferase	--	J	Translation, ribosomal structure and biogenesis	queuine tRNA-ribosyltransferase accessory subunit 2-like isoform X1 [Durio zibethinus]
c26314.graph_c0	276	176	131	285	499	469	9.06	7.27	5.92	13.01	23.95	19.63	9.24E-06	1.222742506	up	--	--	--	--	[J]	Translation, ribosomal structure and biogenesis	--	--	J	Translation, ribosomal structure and biogenesis	hypothetical protein CFP56_49346 [Quercus suber]
c32470.graph_c6	398	340	297	831	592	781	6.63	5.96	6.29	18.66	13.25	16.53	2.37E-07	1.222364689	up	[I]	Lipid transport and metabolism	Molecular Function: fatty-acyl-CoA binding (GO:0000062);; Molecular Function: acyl-CoA dehydrogenase activity (GO:0003995);; Molecular Function: acyl-CoA oxidase activity (GO:0003997);; Cellular Component: peroxisome (GO:0005777);; Molecular Function: electron carrier activity (GO:0009055);; Biological Process: fatty acid beta-oxidation using acyl-CoA dehydrogenase (GO:0033539);; Molecular Functi…	K00232|0|jcu:105650786|K00232 acyl-CoA oxidase [EC:1.3.3.6] | (RefSeq) acyl-coenzyme A oxidase 2, peroxisomal	[IQ]	--	Acyl-CoA dehydrogenase, middle domain;; Acyl-CoA dehydrogenase, C-terminal domain;; Acyl-CoA oxidase;; Acyl-CoA oxidase	Acyl-coenzyme A oxidase, peroxisomal OS=Cucurbita maxima OX=3661 GN=Acx PE=1 SV=1	I	Lipid transport and metabolism	acyl-coenzyme A oxidase 2, peroxisomal [Jatropha curcas]
c12806.graph_c0	37	49	32	110	74	80	1.6	2.38	1.81	6.69	4.42	4.68	0.004089614	1.219761542	up	--	--	Cellular Component: membrane (GO:0016020);;	--	--	--	--	--	S	Function unknown	uncharacterized protein LOC110600501 [Manihot esculenta]
c26057.graph_c0	737	441	621	1135	1466	1322	17.51	12.06	19.96	39.58	47.52	42.79	6.22E-07	1.217535259	up	[G]	Carbohydrate transport and metabolism	Molecular Function: high-affinity hydrogen:glucose symporter activity (GO:0005358);; Cellular Component: plasma membrane (GO:0005886);; Cellular Component: plasmodesma (GO:0009506);; Cellular Component: integral component of membrane (GO:0016021);; Molecular Function: 2-alkenal reductase [NAD(P)] activity (GO:0032440);; Biological Process: oxidation-reduction process (GO:0055114);; Biological Pro…	--	[R]	General function prediction only	Sugar (and other) transporter	Sugar transport protein 13 OS=Arabidopsis thaliana OX=3702 GN=STP13 PE=1 SV=2	G	Carbohydrate transport and metabolism	LOW QUALITY PROTEIN: sugar transport protein 13-like [Durio zibethinus]
c24107.graph_c0	626	323	412	929	870	1119	18.79	10.76	16.38	40.08	36.54	45.94	2.82E-06	1.216714327	up	--	--	Biological Process: transcription, DNA-templated (GO:0006351);;	--	--	--	No apical meristem (NAM) protein	--	S	Function unknown	PREDICTED: NAC domain-containing protein 26 [Ricinus communis]
c28986.graph_c0	224	190	148	278	490	441	3.67	3.52	3.12	6.59	11.09	9.96	5.06E-07	1.213972711	up	[I]	Lipid transport and metabolism	--	--	--	--	--	--	S	Function unknown	hypothetical protein L484_010906 [Morus notabilis]
c17693.graph_c0	301	133	154	415	415	419	10.8	5.18	7.3	21.12	20.76	20.56	4.60E-05	1.213878258	up	[H]	Coenzyme transport and metabolism	Cellular Component: endosome (GO:0005768);; Cellular Component: vacuolar membrane (GO:0005774);; Cellular Component: trans-Golgi network (GO:0005802);; Molecular Function: S-adenosylmethionine-dependent methyltransferase activity (GO:0008757);; Biological Process: methylation (GO:0032259);;	--	[R]	General function prediction only	--	--	S	Function unknown	hypothetical protein POPTR_0005s06730g [Populus trichocarpa]
c31083.graph_c0	953	960	901	1744	1739	2612	18.8	21.01	24.46	50	48.2	71.48	4.65E-08	1.213082617	up	[E]	Amino acid transport and metabolism	Molecular Function: transporter activity (GO:0005215);; Biological Process: oligopeptide transport (GO:0006857);; Cellular Component: integral component of membrane (GO:0016021);;	K14638|8.20945e-96|cit:102615123|K14638 solute carrier family 15 (peptide/histidine transporter), member 3/4 | (RefSeq) protein NRT1/ PTR FAMILY 5.10-like	[E]	Amino acid transport and metabolism	zinc-binding in reverse transcriptase;; Reverse transcriptase-like;; POT family;; POT family	Protein NRT1/ PTR FAMILY 5.10 OS=Arabidopsis thaliana OX=3702 GN=NPF5.10 PE=2 SV=1	E	Amino acid transport and metabolism	PREDICTED: protein NRT1/ PTR FAMILY 5.10-like [Citrus sinensis]
c22127.graph_c0	350	347	286	767	689	624	6.1	7.23	7.27	19.82	17.67	14.99	2.23E-08	1.212668448	up	[M]	Cell wall/membrane/envelope biogenesis	Cellular Component: membrane (GO:0016020);; Molecular Function: kinase activity (GO:0016301);; Biological Process: phosphorylation (GO:0016310);;	K04733|0|rcu:8265706|K04733 interleukin-1 receptor-associated kinase 4 [EC:2.7.11.1] | (RefSeq) inactive receptor-like serine/threonine-protein kinase At2g40270	--	--	Protein tyrosine kinase;; Protein kinase domain;; Leucine rich repeat N-terminal domain	Protein MALE DISCOVERER 1 OS=Arabidopsis thaliana OX=3702 GN=MDIS1 PE=1 SV=1	T	Signal transduction mechanisms	hypothetical protein POPTR_008G072100v3 [Populus trichocarpa]
c30229.graph_c0	1017	774	678	2823	1097	1360	12.68	10.63	11.62	47.81	18.25	20.93	0.001992148	1.212022601	up	--	--	--	--	[L]	Replication, recombination and repair	Domain of unknown function (DUF1771)	Putative nuclear RNA export factor SDE5 OS=Arabidopsis thaliana OX=3702 GN=SDE5 PE=4 SV=1	S	Function unknown	DUF1771 domain-containing protein [Cephalotus follicularis]
c25947.graph_c0	266	153	158	437	349	434	9.38	6.18	7.19	21.88	18.35	21.59	7.16E-06	1.211731677	up	--	--	Molecular Function: protein dimerization activity (GO:0046983);;	--	--	--	Helix-loop-helix DNA-binding domain	Transcription factor bHLH35 OS=Arabidopsis thaliana OX=3702 GN=BHLH35 PE=2 SV=1	K	Transcription	transcription factor bHLH35 isoform X2 [Hevea brasiliensis]
c16706.graph_c0	6938	7361	5753	8318	17386	18348	394.24	472.52	427.1	667.06	1377.86	1432.16	3.50E-06	1.211307489	up	--	--	Biological Process: response to stress (GO:0006950);;	--	--	--	ABA/WDS induced protein	Abscisic stress-ripening protein 2 OS=Solanum lycopersicum OX=4081 GN=ASR2 PE=4 SV=1	S	Function unknown	abscisic stress ripening [Musa acuminata AAA Group]
c31484.graph_c0	1084	695	611	1398	1567	2059	25.09	18.46	18.14	44.97	47.84	63.02	9.08E-09	1.211107428	up	[I]	Lipid transport and metabolism	Molecular Function: acetyl-CoA C-acetyltransferase activity (GO:0003985);; Biological Process: metabolic process (GO:0008152);;	K00626|4.26107e-124|pop:POPTR_0006s00630g|K00626 acetyl-CoA C-acetyltransferase [EC:2.3.1.9] | (RefSeq) POPTRDRAFT_652350; truncated acetyl Co-A acetyltransferase-like family protein	[I]	Lipid transport and metabolism	Thiolase, N-terminal domain	Acetyl-CoA acetyltransferase, cytosolic 1 OS=Arabidopsis thaliana OX=3702 GN=AAT1 PE=1 SV=1	I	Lipid transport and metabolism	hypothetical protein AQUCO_11000004v1 [Aquilegia coerulea]
c24807.graph_c0	76	62	68	144	118	193	2.37	2.54	2.94	7.65	5.34	9	0.000374451	1.211083874	up	--	--	Molecular Function: calcium ion binding (GO:0005509);; Cellular Component: cytoplasm (GO:0005737);;	K13448|3.12307e-64|vra:106765731|K13448 calcium-binding protein CML | (RefSeq) probable calcium-binding protein CML21	[T]	Signal transduction mechanisms	EF-hand domain pair;; EF-hand domain pair;; EF hand;; EF-hand domain;; Secreted protein acidic and rich in cysteine Ca binding region	Probable calcium-binding protein CML21 OS=Arabidopsis thaliana OX=3702 GN=CML21 PE=2 SV=1	DTZ	--	hypothetical protein GOBAR_DD12254 [Gossypium barbadense]
c23779.graph_c1	43	39	25	71	81	82	1.67	1.67	1.25	3.81	4.26	4.23	0.00127806	1.208847458	up	[K]	Transcription	--	--	--	--	--	RNA polymerase sigma factor sigB OS=Arabidopsis thaliana OX=3702 GN=SIGB PE=2 SV=2	K	Transcription	PREDICTED: RNA polymerase sigma factor sigB isoform X1 [Ricinus communis]
c29594.graph_c0	751	673	565	1024	1424	1809	17.82	17.89	17.81	33.81	45.72	56.76	5.63E-09	1.208800737	up	--	--	Biological Process: transcription, DNA-templated (GO:0006351);; Biological Process: regulation of cellular process (GO:0050794);;	K14484|8.29574e-124|jcu:105631536|K14484 auxin-responsive protein IAA | (RefSeq) auxin-responsive protein IAA26-like	--	--	AUX/IAA family	Auxin-responsive protein IAA26 OS=Arabidopsis thaliana OX=3702 GN=IAA26 PE=1 SV=2	K	Transcription	auxin-responsive protein IAA18-like [Hevea brasiliensis]
c28054.graph_c0	641	457	494	918	1045	1452	33.95	26.11	33.19	68.84	75.32	101.24	8.31E-08	1.207473744	up	[P]	Inorganic ion transport and metabolism	Molecular Function: carbonate dehydratase activity (GO:0004089);; Molecular Function: zinc ion binding (GO:0008270);; Biological Process: carbon utilization (GO:0015976);;	K01673|7.01108e-45|spen:107020627|K01673 carbonic anhydrase [EC:4.2.1.1] | (RefSeq) carbonic anhydrase 2	[P]	Inorganic ion transport and metabolism	Carbonic anhydrase	Carbonic anhydrase 2 (Fragment) OS=Flaveria linearis OX=4225 PE=2 SV=1	P	Inorganic ion transport and metabolism	Pro_CA domain-containing protein [Cephalotus follicularis]
c31215.graph_c1	672	645	579	1450	1411	1146	12.89	15.08	16.96	39.89	36.57	28.56	1.06E-08	1.205879394	up	[K]	Transcription	--	--	[R]	General function prediction only	Leucine Rich repeat;; Leucine rich repeat;; Leucine Rich repeats (2 copies);; Leucine Rich Repeat	--	S	Function unknown	F-box/LRR-repeat protein 14-like isoform X2 [Hevea brasiliensis]
c27329.graph_c0	625	527	217	686	863	1346	18.63	17.69	8.55	28.91	35.59	54.2	0.000297122	1.205481268	up	--	--	--	--	--	--	Cupin	13S globulin seed storage protein 2 OS=Fagopyrum esculentum OX=3617 GN=FA18 PE=2 SV=1	S	Function unknown	hypothetical protein POPTR_0001s41300g [Populus trichocarpa]
c33271.graph_c0	58	60	46	135	105	114	3.87	4.53	4	12.65	9.76	10.44	0.000458928	1.202690941	up	--	--	Molecular Function: transcription factor activity, sequence-specific DNA binding (GO:0003700);; Cellular Component: nucleus (GO:0005634);; Biological Process: regulation of transcription, DNA-templated (GO:0006355);; Biological Process: cell differentiation (GO:0030154);; Molecular Function: sequence-specific DNA binding (GO:0043565);; Biological Process: regulation of shoot system development (G…	--	--	--	GRAS domain family	Scarecrow-like protein 15 OS=Arabidopsis thaliana OX=3702 GN=SCL15 PE=1 SV=3	K	Transcription	scarecrow transcription factor family protein [Populus trichocarpa]
c27111.graph_c0	997	749	420	1161	1490	1839	27.83	24.7	16.94	46.4	55.64	68.88	9.93E-07	1.200505067	up	--	--	Cellular Component: cytoplasm (GO:0005737);; Biological Process: metal ion transport (GO:0030001);; Molecular Function: transition metal ion binding (GO:0046914);; Biological Process: cellular transition metal ion homeostasis (GO:0046916);;	--	[P]	Inorganic ion transport and metabolism	Heavy-metal-associated domain	Heavy metal-associated isoprenylated plant protein 5 OS=Arabidopsis thaliana OX=3702 GN=HIPP05 PE=1 SV=2	S	Function unknown	PREDICTED: heavy metal-associated isoprenylated plant protein 3-like isoform X3 [Tarenaya hassleriana]
c20737.graph_c0	176	159	143	301	303	413	20.64	22.14	21.68	50.07	50.91	69.23	3.25E-07	1.200062557	up	[G]	Carbohydrate transport and metabolism	Cellular Component: vacuolar membrane (GO:0005774);; Cellular Component: cytosol (GO:0005829);; Biological Process: carbohydrate metabolic process (GO:0005975);; Biological Process: pentose-phosphate shunt (GO:0006098);; Molecular Function: isomerase activity (GO:0016853);; Molecular Function: 6-phosphogluconolactonase activity (GO:0017057);;	K01057|2.83108e-33|pop:POPTR_0015s00970g|K01057 6-phosphogluconolactonase [EC:3.1.1.31] | (RefSeq) POPTRDRAFT_574689; glucosamine/galactosamine-6-phosphate isomerase family protein	[G]	Carbohydrate transport and metabolism	Glucosamine-6-phosphate isomerases/6-phosphogluconolactonase	Probable 6-phosphogluconolactonase 3 OS=Arabidopsis thaliana OX=3702 GN=At5g24420 PE=2 SV=2	G	Carbohydrate transport and metabolism	glucosamine/galactosamine-6-phosphate isomerase family protein [Populus trichocarpa]
c30920.graph_c0	192	135	243	477	419	380	6.15	4.83	10.31	21.72	18.6	16.54	0.00072098	1.198037518	up	--	--	--	--	--	--	--	--	S	Function unknown	uncharacterized protein LOC18041390 [Citrus clementina]
c32475.graph_c1	2390	1937	2332	4749	3707	5901	54.23	47.69	62.24	128.54	104.31	148.45	2.64E-06	1.197992126	up	[E]	Amino acid transport and metabolism	Molecular Function: glutamate 5-kinase activity (GO:0004349);; Molecular Function: glutamate-5-semialdehyde dehydrogenase activity (GO:0004350);; Cellular Component: cytoplasm (GO:0005737);; Biological Process: proline biosynthetic process (GO:0006561);; Biological Process: phosphorylation (GO:0016310);; Biological Process: oxidation-reduction process (GO:0055114);;	K12657|0|pop:POPTR_0010s20590g|K12657 delta-1-pyrroline-5-carboxylate synthetase [EC:2.7.2.11 1.2.1.41] | (RefSeq) POPTRDRAFT_833794; VuP5CS family protein	[E]	Amino acid transport and metabolism	Amino acid kinase family;; Aldehyde dehydrogenase family	Delta-1-pyrroline-5-carboxylate synthase OS=Actinidia deliciosa OX=3627 PE=2 SV=1	E	Amino acid transport and metabolism	hypothetical protein POPTR_010G198400v3 [Populus trichocarpa]
c28653.graph_c0	171	149	113	294	262	348	2.6	2.61	2.2	6.17	5.44	6.98	5.05E-07	1.192958718	up	--	--	Cellular Component: integral component of membrane (GO:0016021);;	--	--	--	Protein of unknown function (DUF2985);; PLAC8 family	--	S	Function unknown	uncharacterized protein LOC105648071 isoform X1 [Jatropha curcas]
c21930.graph_c0	142	83	83	137	245	285	10.28	6.95	8.04	14.04	23.88	27.67	0.000407512	1.191697783	up	--	--	Molecular Function: DNA binding (GO:0003677);; Molecular Function: transcription factor activity, sequence-specific DNA binding (GO:0003700);; Cellular Component: nucleus (GO:0005634);; Biological Process: regulation of transcription, DNA-templated (GO:0006355);; Biological Process: response to ethylene (GO:0009723);; Biological Process: response to gibberellin (GO:0009739);; Biological Process: …	K09422|8.16808e-35|tcc:TCM_041904|K09422 myb proto-oncogene protein, plant | (RefSeq) Myb domain protein 48 isoform 1	[K]	Transcription	Myb-like DNA-binding domain;; Myb-like DNA-binding domain	Transcription factor MYB48 OS=Arabidopsis thaliana OX=3702 GN=MYB48 PE=2 SV=1	K	Transcription	transcription factor MYB59 isoform X1 [Sesamum indicum]
c26277.graph_c0	62	73	32	86	131	143	0.58	0.76	0.41	1.23	1.75	2.1	0.001450108	1.188959328	up	[X]	Mobilome: prophages, transposons	Molecular Function: organic cyclic compound binding (GO:0097159);; Molecular Function: heterocyclic compound binding (GO:1901363);;	--	[R]	General function prediction only	Reverse transcriptase (RNA-dependent DNA polymerase);; zinc-binding in reverse transcriptase	Putative ribonuclease H protein At1g65750 OS=Arabidopsis thaliana OX=3702 GN=At1g65750 PE=3 SV=1	S	Function unknown	hypothetical protein VITISV_029474 [Vitis vinifera]
c31159.graph_c0	288	257	273	710	502	521	9.04	8.98	11.47	31.85	22.07	22.43	2.39E-05	1.188465283	up	[I]	Lipid transport and metabolism	Molecular Function: epoxide hydrolase activity (GO:0004301);;	--	[I]	Lipid transport and metabolism	alpha/beta hydrolase fold;; Alpha/beta hydrolase family;; Serine aminopeptidase, S33	--	S	Function unknown	PREDICTED: bifunctional epoxide hydrolase 2-like isoform X1 [Populus euphratica]
c25542.graph_c0	562	610	413	866	1143	1298	12.53	15.12	12.19	27.16	34.95	38.76	3.22E-10	1.187800747	up	[C]	Energy production and conversion	Molecular Function: 3-chloroallyl aldehyde dehydrogenase activity (GO:0004028);; Molecular Function: aldehyde dehydrogenase (NAD) activity (GO:0004029);; Cellular Component: membrane (GO:0016020);; Biological Process: single-organism metabolic process (GO:0044710);;	K00128|1.21501e-147|pmum:103340164|K00128 aldehyde dehydrogenase (NAD+) [EC:1.2.1.3] | (RefSeq) aldehyde dehydrogenase family 3 member F1	[C]	Energy production and conversion	Aldehyde dehydrogenase family	Aldehyde dehydrogenase family 3 member F1 OS=Arabidopsis thaliana OX=3702 GN=ALDH3F1 PE=2 SV=2	C	Energy production and conversion	aldehyde dehydrogenase family 3 member F1-like [Quercus suber]
c29324.graph_c1	2916	1933	1056	3654	4246	4046	45.9	33.78	21.26	83.98	94.34	87.76	2.82E-06	1.186130864	up	[E]	Amino acid transport and metabolism	Molecular Function: transporter activity (GO:0005215);; Biological Process: transport (GO:0006810);; Cellular Component: integral component of membrane (GO:0016021);;	K14638|0|pop:POPTR_0010s07870g|K14638 solute carrier family 15 (peptide/histidine transporter), member 3/4 | (RefSeq) POPTRDRAFT_565798; proton-dependent oligopeptide transport family protein	[E]	Amino acid transport and metabolism	POT family	Protein NRT1/ PTR FAMILY 5.2 OS=Arabidopsis thaliana OX=3702 GN=NPF5.2 PE=2 SV=1	E	Amino acid transport and metabolism	proton-dependent oligopeptide transport family protein [Populus trichocarpa]
c20316.graph_c0	127	60	49	117	178	208	3.4	1.75	1.61	5.12	6.81	7.47	0.001862964	1.186096693	up	[U]	Intracellular trafficking, secretion, and vesicular transport	Molecular Function: protein serine/threonine kinase activity (GO:0004674);; Molecular Function: non-membrane spanning protein tyrosine kinase activity (GO:0004715);; Molecular Function: ATP binding (GO:0005524);; Biological Process: peptidyl-tyrosine phosphorylation (GO:0018108);;	K04733|3.04972e-177|rcu:8260797|K04733 interleukin-1 receptor-associated kinase 4 [EC:2.7.11.1] | (RefSeq) serine/threonine-protein kinase CDL1	[T]	Signal transduction mechanisms	Protein kinase domain;; Protein tyrosine kinase	Probable serine/threonine-protein kinase PBL23 OS=Arabidopsis thaliana OX=3702 GN=PBL23 PE=2 SV=1	T	Signal transduction mechanisms	PREDICTED: serine/threonine-protein kinase CDL1 [Ricinus communis]
c32140.graph_c0	718	552	368	952	1144	1248	6.28	5.18	4.15	11.55	13.47	14.09	4.47E-10	1.185129295	up	[F]	Nucleotide transport and metabolism	Molecular Function: aldehyde oxidase activity (GO:0004031);; Molecular Function: xanthine dehydrogenase activity (GO:0004854);; Molecular Function: iron ion binding (GO:0005506);; Cellular Component: cytosol (GO:0005829);; Molecular Function: electron carrier activity (GO:0009055);; Biological Process: xanthine catabolic process (GO:0009115);; Molecular Function: oxidoreductase activity, acting o…	K09842|0|rcu:8286576|K09842 abscisic-aldehyde oxidase [EC:1.2.3.14] | (RefSeq) abscisic-aldehyde oxidase	[F]	Nucleotide transport and metabolism	FAD binding domain in molybdopterin dehydrogenase;; Molybdopterin-binding domain of aldehyde dehydrogenase;; Aldehyde oxidase and xanthine dehydrogenase, a/b hammerhead domain;; [2Fe-2S] binding domain;; CO dehydrogenase flavoprotein C-terminal domain;; 2Fe-2S iron-sulfur cluster binding domain;; Molybdopterin-binding domain of aldehyde dehydrogenase	Indole-3-acetaldehyde oxidase OS=Arabidopsis thaliana OX=3702 GN=AAO1 PE=1 SV=2	F	Nucleotide transport and metabolism	PREDICTED: abscisic-aldehyde oxidase isoform X2 [Ricinus communis]
c32456.graph_c0	55	39	62	107	116	124	4.09	3.17	5.9	10.86	11.23	12.47	0.001838748	1.185023358	up	--	--	Molecular Function: binding (GO:0005488);;	--	[R]	General function prediction only	Retroviral aspartyl protease;; Zinc knuckle	--	L	Replication, recombination and repair	Gag protease polyprotein-like protein [Theobroma cacao]
c22036.graph_c0	911	662	558	1345	1273	1761	11.36	8.81	9.21	23.64	22.04	28.85	2.80E-09	1.182918925	up	[G]	Carbohydrate transport and metabolism	Molecular Function: galactokinase activity (GO:0004335);; Molecular Function: ATP binding (GO:0005524);; Cellular Component: cytoplasm (GO:0005737);; Biological Process: carbohydrate phosphorylation (GO:0046835);;	K12446|0|pop:POPTR_0018s03980g|K12446 L-arabinokinase [EC:2.7.1.46] | (RefSeq) hypothetical protein	[G]	Carbohydrate transport and metabolism	GHMP kinases N terminal domain;; Galactokinase galactose-binding signature;; Glycosyl transferase family 1;; GHMP kinases C terminal	L-arabinokinase OS=Arabidopsis thaliana OX=3702 GN=ARA1 PE=1 SV=1	G	Carbohydrate transport and metabolism	hypothetical protein POPTR_0018s03980g [Populus trichocarpa]
c26412.graph_c0	7533	7155	4111	13550	12034	12278	100.7	106.43	71.98	251.55	211.82	209.6	4.20E-09	1.178352894	up	[K]	Transcription	--	K14515|0|rcu:8275898|K14515 EIN3-binding F-box protein | (RefSeq) EIN3-binding F-box protein 1	[R]	General function prediction only	Leucine Rich repeat;; Leucine Rich repeats (2 copies);; F-box-like;; Leucine Rich Repeat;; F-box domain;; Epidermal patterning factor proteins	EIN3-binding F-box protein 1 OS=Arabidopsis thaliana OX=3702 GN=EBF1 PE=1 SV=1	S	Function unknown	EIN3-binding F-box protein 1-like [Hevea brasiliensis]
c28217.graph_c0	166	151	119	173	424	345	2.49	2.47	2.39	3.8	9.06	7.15	0.000297228	1.177565157	up	[V]	Defense mechanisms	Cellular Component: cell (GO:0005623);; Biological Process: cellular ion homeostasis (GO:0006873);; Molecular Function: voltage-gated anion channel activity (GO:0008308);; Cellular Component: integral component of membrane (GO:0016021);; Biological Process: regulation of anion transmembrane transport (GO:1903959);;	--	--	--	Voltage-dependent anion channel	S-type anion channel SLAH3 OS=Arabidopsis thaliana OX=3702 GN=SLAH3 PE=1 SV=1	P	Inorganic ion transport and metabolism	S-type anion channel [Populus tremula x Populus tremuloides]
c26474.graph_c4	199	153	193	383	351	422	10.27	9.26	13.6	28.69	27.37	30.39	7.80E-06	1.176516552	up	[K]	Transcription	--	--	[R]	General function prediction only	Leucine Rich repeat;; Leucine rich repeat;; Leucine Rich repeats (2 copies)	--	S	Function unknown	F-box/LRR-repeat protein 14-like isoform X2 [Hevea brasiliensis]
c31076.graph_c3	1165	1048	899	1801	2069	2529	25.96	28.23	26.55	51.67	54.35	58.64	1.45E-12	1.169855218	up	[K]	Transcription	Biological Process: activation of MAPKK activity (GO:0000186);; Molecular Function: MAP kinase kinase kinase activity (GO:0004709);; Molecular Function: ATP binding (GO:0005524);; Cellular Component: intracellular (GO:0005622);; Cellular Component: integral component of membrane (GO:0016021);; Molecular Function: 2-alkenal reductase [NAD(P)] activity (GO:0032440);; Biological Process: oxidation-r…	--	--	--	Leucine rich repeat;; Leucine rich repeat N-terminal domain;; Leucine Rich repeats (2 copies);; Leucine Rich Repeat;; Protein kinase domain;; Protein tyrosine kinase;; Protein tyrosine kinase;; Protein kinase domain	Probable LRR receptor-like serine/threonine-protein kinase At1g06840 OS=Arabidopsis thaliana OX=3702 GN=At1g06840 PE=2 SV=2	T	Signal transduction mechanisms	PREDICTED: probable LRR receptor-like serine/threonine-protein kinase At1g06840 isoform X1 [Populus euphratica]
c20175.graph_c0	488	400	392	735	912	1001	30.81	28.63	32.89	66.19	81.58	88.24	1.69E-10	1.169307537	up	--	--	Cellular Component: cytosol (GO:0005829);; Cellular Component: plasma membrane (GO:0005886);;	--	--	--	Peptidase inhibitor I9	Subtilisin-like protease SBT3.17 OS=Arabidopsis thaliana OX=3702 GN=SBT3.17 PE=3 SV=1	S	Function unknown	subtilisin-like protease SBT3.17 [Manihot esculenta]
c22031.graph_c0	58	65	37	108	106	121	0.72	0.9	0.61	1.91	1.82	2.02	0.000486032	1.168007634	up	--	--	Molecular Function: nucleic acid binding (GO:0003676);;	K11593|0|jcu:105644217|K11593 eukaryotic translation initiation factor 2C | (RefSeq) protein argonaute 2-like	[J]	Translation, ribosomal structure and biogenesis	Piwi domain;; N-terminal domain of argonaute;; PAZ domain;; Argonaute linker 2 domain;; Argonaute linker 1 domain	Protein argonaute 2 OS=Arabidopsis thaliana OX=3702 GN=AGO2 PE=1 SV=1	J	Translation, ribosomal structure and biogenesis	protein argonaute 2 isoform X2 [Manihot esculenta]
c28197.graph_c0	50	59	34	112	67	127	1.05	1.5	1.04	3.62	2.15	3.98	0.006436384	1.166778805	up	--	--	Molecular Function: ubiquitin-protein transferase activity (GO:0004842);; Cellular Component: nucleus (GO:0005634);; Cellular Component: cytoplasm (GO:0005737);; Biological Process: protein ubiquitination (GO:0016567);;	--	[S]	Function unknown	Armadillo/beta-catenin-like repeat;; U-box domain	U-box domain-containing protein 9 OS=Arabidopsis thaliana OX=3702 GN=PUB9 PE=1 SV=1	S	Function unknown	PREDICTED: U-box domain-containing protein 9-like [Populus euphratica]
c25975.graph_c0	554	539	393	646	1070	1406	18.5	20.11	17.48	30.39	48.76	63.24	7.34E-06	1.166722527	up	--	--	--	--	--	--	F-box domain	F-box protein At5g07610 OS=Arabidopsis thaliana OX=3702 GN=At5g07610 PE=2 SV=1	S	Function unknown	hypothetical protein CISIN_1g046579mg [Citrus sinensis]
c13181.graph_c0	284	292	164	321	574	648	14.17	16.27	10.42	22.31	39.14	43.82	3.65E-05	1.165656088	up	--	--	--	--	[R]	General function prediction only	Protein of unknown function (DUF1685)	--	S	Function unknown	PREDICTED: uncharacterized protein LOC105138974 isoform X1 [Populus euphratica]
c31545.graph_c0	64	63	47	126	118	119	1.66	1.81	1.61	4.6	4.18	6.06	0.000216815	1.16539768	up	--	--	Molecular Function: DNA binding (GO:0003677);; Cellular Component: nucleus (GO:0005634);; Biological Process: regulation of transcription, DNA-templated (GO:0006355);;	--	--	--	No apical meristem (NAM) protein	NAC domain-containing protein 87 OS=Arabidopsis thaliana OX=3702 GN=NAC087 PE=2 SV=1	S	Function unknown	PREDICTED: NAC domain-containing protein 100-like isoform X1 [Populus euphratica]
c31153.graph_c0	2085	2376	1885	3720	4247	5159	41.26	54.5	49.01	105.99	122.15	146.2	1.42E-10	1.165144271	up	--	--	Molecular Function: phosphatidylinositol phospholipase C activity (GO:0004435);; Molecular Function: signal transducer activity (GO:0004871);; Cellular Component: intracellular (GO:0005622);; Biological Process: lipid catabolic process (GO:0016042);; Biological Process: intracellular signal transduction (GO:0035556);;	K05857|2.49177e-159|rcu:8277606|K05857 phosphatidylinositol phospholipase C, delta [EC:3.1.4.11] | (RefSeq) phosphoinositide phospholipase C 2	[T]	Signal transduction mechanisms	Phosphatidylinositol-specific phospholipase C, X domain;; Phosphoinositide-specific phospholipase C, efhand-like;; C2 domain;; Phosphatidylinositol-specific phospholipase C, Y domain;; Phosphatidylinositol-specific phospholipase C, Y domain	Phosphoinositide phospholipase C 2 OS=Arabidopsis thaliana OX=3702 GN=PLC2 PE=1 SV=1	S	Function unknown	phosphoinositide phospholipase C 2-like [Manihot esculenta]
c27902.graph_c0	304	232	184	330	448	732	6.06	5.06	4.76	9.27	11.95	19.34	9.78E-05	1.164234163	up	[DZ]	Cell cycle control, cell division, chromosome partitioning ;; Cytoskeleton	--	--	[S]	Function unknown	Regulator of chromosome condensation (RCC1) repeat;; Regulator of chromosome condensation (RCC1) repeat;; Regulator of chromosome condensation (RCC1) repeat;; Regulator of chromosome condensation (RCC1) repeat	Ultraviolet-B receptor UVR8 OS=Arabidopsis thaliana OX=3702 GN=UVR8 PE=1 SV=1	DZ	--	ultraviolet-B receptor UVR8 [Manihot esculenta]
c26517.graph_c1	283	228	139	420	521	370	6.89	6.16	4.5	14.85	17.7	12.45	4.50E-06	1.160455427	up	[IQR]	Lipid transport and metabolism ;; Secondary metabolites biosynthesis, transport and catabolism ;; General function prediction only	--	--	[R]	General function prediction only	Enoyl-(Acyl carrier protein) reductase;; short chain dehydrogenase	Short-chain dehydrogenase reductase 3a OS=Arabidopsis thaliana OX=3702 GN=SDR3a PE=2 SV=1	S	Function unknown	uncharacterized protein LOC110600793 [Manihot esculenta]
c26973.graph_c0	401	268	281	423	747	824	10.42	8.06	9.71	15.42	26.02	28.38	1.55E-05	1.160308529	up	--	--	--	--	--	--	--	--	S	Function unknown	translocase subunit seca [Parasponia andersonii]
c20069.graph_c0	64	71	66	122	138	166	2.25	2.73	2.86	6.72	7.1	8.88	0.000224112	1.156656612	up	--	--	--	--	--	--	WRC;; QLQ	Growth-regulating factor 2 OS=Arabidopsis thaliana OX=3702 GN=GRF2 PE=1 SV=1	K	Transcription	hypothetical protein POPTR_0014s00780g [Populus trichocarpa]
c12917.graph_c0	155	178	164	461	279	301	12.03	15.69	16.54	50.15	30.26	32.26	0.000764674	1.155392394	up	--	--	--	--	[P]	Inorganic ion transport and metabolism	--	Heavy metal-associated isoprenylated plant protein 39 OS=Arabidopsis thaliana OX=3702 GN=HIPP39 PE=2 SV=1	S	Function unknown	heavy metal-associated isoprenylated plant protein 39-like [Durio zibethinus]
c28434.graph_c0	64	52	55	99	157	108	2.62	2.39	2.96	5.72	8.89	6	0.000928638	1.155005163	up	[T]	Signal transduction mechanisms	Cellular Component: plasma membrane (GO:0005886);; Biological Process: signal transduction (GO:0007165);; Cellular Component: integral component of membrane (GO:0016021);;	--	[R]	General function prediction only	Ankyrin repeats (3 copies);; Ankyrin repeats (many copies);; Ankyrin repeats (many copies);; Ankyrin repeat;; Ankyrin repeat	Ankyrin repeat-containing protein ITN1 OS=Arabidopsis thaliana OX=3702 GN=ITN1 PE=1 SV=1	S	Function unknown	PREDICTED: ankyrin repeat-containing protein At3g12360 [Ricinus communis]
c32938.graph_c0	903	1265	1171	1896	2459	2753	26.97	42.26	46.12	79.99	101.21	110.75	6.59E-06	1.154933607	up	--	--	Cellular Component: chromosome (GO:0005694);;	K11275|4.58998e-17|csv:101219077|K11275 histone H1/5 | (RefSeq) histone H1	--	--	linker histone H1 and H5 family	Histone H1 OS=Pisum sativum OX=3888 PE=2 SV=1	S	Function unknown	histone H1 [Cucurbita moschata]
c32301.graph_c2	442	320	475	621	910	1130	10.71	8.76	13.53	18.79	28.6	32.28	0.000138682	1.149467746	up	[HC]	Coenzyme transport and metabolism ;; Energy production and conversion	Molecular Function: squalene monooxygenase activity (GO:0004506);; Biological Process: response to water deprivation (GO:0009414);; Cellular Component: integral component of membrane (GO:0016021);; Biological Process: sterol biosynthetic process (GO:0016126);; Molecular Function: flavin adenine dinucleotide binding (GO:0050660);; Biological Process: oxidation-reduction process (GO:0055114);;	K00511|2.09782e-106|vvi:100265235|K00511 squalene monooxygenase [EC:1.14.14.17] | (RefSeq) squalene monooxygenase	[I]	Lipid transport and metabolism	Squalene epoxidase;; FAD binding domain;; NAD(P)-binding Rossmann-like domain;; FAD binding domain	Squalene epoxidase 2, mitochondrial OS=Arabidopsis thaliana OX=3702 GN=SQE2 PE=1 SV=1	CH	--	squalene epoxidase 3-like isoform X1 [Spinacia oleracea]
c21731.graph_c0	615	266	332	775	616	1101	12.79	6.18	9.14	22.82	17.62	30.73	0.00066121	1.148293376	up	[M]	Cell wall/membrane/envelope biogenesis	Molecular Function: zinc ion binding (GO:0008270);; Cellular Component: integral component of membrane (GO:0016021);; Molecular Function: transferase activity, transferring glycosyl groups (GO:0016757);;	--	--	--	Glycosyltransferase family 92;; Glycosyl transferase family 2	Glycosyltransferase family 92 protein RCOM_0530710 OS=Ricinus communis OX=3988 GN=RCOM_0530710 PE=3 SV=1	M	Cell wall/membrane/envelope biogenesis	hypothetical protein POPTR_0001s36210g [Populus trichocarpa]
c20449.graph_c0	3498	3461	2865	8208	5690	5907	108.6	122.92	120.79	357.6	242.36	253.15	2.33E-06	1.147502454	up	[O]	Posttranslational modification, protein turnover, chaperones	Molecular Function: cysteine-type endopeptidase activity (GO:0004197);; Cellular Component: extracellular space (GO:0005615);; Cellular Component: lysosome (GO:0005764);; Biological Process: proteolysis involved in cellular protein catabolic process (GO:0051603);;	K01373|0|pop:POPTR_0004s16740g|K01373 cathepsin F [EC:3.4.22.41] | (RefSeq) POPTRDRAFT_648662; cysteine proteinase A494 precursor	[O]	Posttranslational modification, protein turnover, chaperones	Papain family cysteine protease;; Cathepsin propeptide inhibitor domain (I29)	Cysteine protease RD19A OS=Arabidopsis thaliana OX=3702 GN=RD19A PE=1 SV=1	O	Posttranslational modification, protein turnover, chaperones	probable cysteine protease RD19B [Manihot esculenta]
c21968.graph_c1	91	73	53	167	127	147	3.41	3.22	2.57	9.45	6.99	7.97	0.000391949	1.14616759	up	--	--	--	--	--	--	--	Pentatricopeptide repeat-containing protein At4g18975, chloroplastic OS=Arabidopsis thaliana OX=3702 GN=At4g18975 PE=2 SV=2	S	Function unknown	Pentatricopeptide repeat-containing protein, chloroplastic [Capsicum annuum]
c30223.graph_c0	161	101	75	284	214	179	3.26	2.38	2.27	7.79	5.97	4.92	0.001190287	1.144565605	up	--	--	Molecular Function: ubiquitin-protein transferase activity (GO:0004842);; Biological Process: protein ubiquitination (GO:0016567);;	--	--	--	--	U-box domain-containing protein 26 OS=Arabidopsis thaliana OX=3702 GN=PUB26 PE=2 SV=1	S	Function unknown	U-box domain-containing protein 26-like [Hevea brasiliensis]
c26740.graph_c0	473	429	333	1179	613	699	6.83	8.26	6.37	26.78	10.69	12.33	0.000552895	1.144050875	up	[K]	Transcription	--	--	[R]	General function prediction only	MIF4G domain;; Domain of unknown function (DUF4283);; Leucine Rich repeats (2 copies);; Leucine Rich repeat;; F-box-like;; MIF4G domain	F-box protein SKIP1 OS=Arabidopsis thaliana OX=3702 GN=SKIP1 PE=1 SV=1	S	Function unknown	F-box protein SKIP1 [Jatropha curcas]
c32368.graph_c0	12042	11310	8588	14581	27316	23194	98.71	103.08	93.52	170.97	302.51	250.39	4.14E-08	1.141400037	up	[V]	Defense mechanisms	Molecular Function: ATP binding (GO:0005524);; Biological Process: transport (GO:0006810);; Cellular Component: integral component of membrane (GO:0016021);; Molecular Function: ATPase activity (GO:0016887);;	--	[Q]	Secondary metabolites biosynthesis, transport and catabolism	ABC-2 type transporter;; ABC transporter;; Plant PDR ABC transporter associated;; ABC-transporter extracellular N-terminal;; AAA domain, putative AbiEii toxin, Type IV TA system;; P-loop containing region of AAA domain;; ATPase family associated with various cellular activities (AAA)	ABC transporter G family member 36 OS=Arabidopsis thaliana OX=3702 GN=ABCG36 PE=1 SV=1	V	Defense mechanisms	PREDICTED: ABC transporter G family member 29-like [Populus euphratica]
c24336.graph_c0	217	143	88	342	325	225	4.77	3.32	2.53	10.89	10.7	7.2	0.000707357	1.141387967	up	--	--	--	--	--	--	Calmodulin binding protein-like	Calmodulin-binding protein 60 B OS=Arabidopsis thaliana OX=3702 GN=CBP60B PE=2 SV=1	S	Function unknown	hypothetical protein POPTR_013G010700v3 [Populus trichocarpa]
c25355.graph_c0	389	193	129	405	493	516	8.78	4.99	4.01	12.81	15.57	15.66	0.000381609	1.140570243	up	[V]	Defense mechanisms	Biological Process: drug transmembrane transport (GO:0006855);; Molecular Function: drug transmembrane transporter activity (GO:0015238);; Molecular Function: antiporter activity (GO:0015297);; Cellular Component: integral component of membrane (GO:0016021);;	K03327|0|jcu:105636905|K03327 multidrug resistance protein, MATE family | (RefSeq) MATE efflux family protein 5-like	[R]	General function prediction only	MatE	Protein DETOXIFICATION 12 OS=Arabidopsis thaliana OX=3702 GN=DTX12 PE=2 SV=1	V	Defense mechanisms	PREDICTED: MATE efflux family protein 5-like [Populus euphratica]
c21767.graph_c0	58	58	26	109	79	103	1.27	1.43	0.76	3.84	2.51	3.4	0.006019773	1.138642369	up	[V]	Defense mechanisms	Biological Process: drug transmembrane transport (GO:0006855);; Molecular Function: drug transmembrane transporter activity (GO:0015238);; Molecular Function: antiporter activity (GO:0015297);; Cellular Component: integral component of membrane (GO:0016021);;	K03327|0|rcu:8289719|K03327 multidrug resistance protein, MATE family | (RefSeq) protein DETOXIFICATION 16	[R]	General function prediction only	MatE;; MatE	Protein DETOXIFICATION 16 OS=Arabidopsis thaliana OX=3702 GN=DTX16 PE=2 SV=1	V	Defense mechanisms	PREDICTED: MATE efflux family protein 5-like isoform X1 [Populus euphratica]
c26597.graph_c1	1714	1364	1212	2732	2568	3244	43.81	38.24	42.68	101.48	90.14	103.78	3.48E-11	1.13727539	up	[P]	Inorganic ion transport and metabolism	Cellular Component: vacuolar membrane (GO:0005774);; Biological Process: cell tip growth (GO:0009932);; Molecular Function: potassium ion transmembrane transporter activity (GO:0015079);; Cellular Component: integral component of membrane (GO:0016021);; Biological Process: potassium ion transmembrane transport (GO:0071805);;	K03549|0|pop:POPTR_0014s14180g|K03549 KUP system potassium uptake protein | (RefSeq) POPTRDRAFT_572873; potassium transporter family protein	--	--	K+ potassium transporter;; K+ potassium transporter	Potassium transporter 4 OS=Arabidopsis thaliana OX=3702 GN=POT4 PE=1 SV=2	P	Inorganic ion transport and metabolism	PREDICTED: potassium transporter 4-like [Populus euphratica]
c28598.graph_c1	3789	3120	1936	5219	4838	7424	106.1	96.59	71.1	209.73	188.87	281.38	4.43E-07	1.136445138	up	[E]	Amino acid transport and metabolism	Molecular Function: glutamate-ammonia ligase activity (GO:0004356);; Molecular Function: ATP binding (GO:0005524);; Biological Process: glutamine biosynthetic process (GO:0006542);;	K01915|9.41997e-145|gra:105780042|K01915 glutamine synthetase [EC:6.3.1.2] | (RefSeq) glutamine synthetase nodule isozyme-like	[E]	Amino acid transport and metabolism	Glutamine synthetase, catalytic domain	Glutamine synthetase nodule isozyme OS=Vigna aconitifolia OX=3918 PE=2 SV=1	E	Amino acid transport and metabolism	glutamine synthetase nodule isozyme-like [Hevea brasiliensis]
c23437.graph_c0	308	231	268	563	497	580	7.87	6.49	8.98	20.42	17.07	19.8	1.93E-06	1.135584965	up	--	--	--	--	--	--	WRKY DNA -binding domain	Probable WRKY transcription factor 14 OS=Arabidopsis thaliana OX=3702 GN=WRKY14 PE=2 SV=2	K	Transcription	probable WRKY transcription factor 35 [Manihot esculenta]
c31866.graph_c0	389	349	217	506	638	758	8.06	9.13	6.12	16.43	16.75	21.1	8.22E-08	1.135581318	up	[QV]	Secondary metabolites biosynthesis, transport and catabolism ;; Defense mechanisms	Molecular Function: monooxygenase activity (GO:0004497);; Molecular Function: iron ion binding (GO:0005506);; Cellular Component: integral component of membrane (GO:0016021);; Molecular Function: oxidoreductase activity, acting on paired donors, with incorporation or reduction of molecular oxygen (GO:0016705);; Molecular Function: heme binding (GO:0020037);; Biological Process: oxidation-reductio…	K20661|0|cic:CICLE_v10031065mg|K20661 cytochrome P450 family 714 subfamily A polypeptide 1 | (RefSeq) hypothetical protein	[QI]	--	Cytochrome P450	Cytochrome P450 714A1 OS=Arabidopsis thaliana OX=3702 GN=CYP714A1 PE=2 SV=1	Q	Secondary metabolites biosynthesis, transport and catabolism	hypothetical protein POPTR_019G064200v3 [Populus trichocarpa]
c28918.graph_c0	68	63	24	84	130	104	2.21	2.18	1.47	3.87	6.22	5.04	0.006317409	1.132098899	up	[F]	Nucleotide transport and metabolism	Molecular Function: cytidylate kinase activity (GO:0004127);; Molecular Function: ATP binding (GO:0005524);; Cellular Component: nucleus (GO:0005634);; Cellular Component: cytoplasm (GO:0005737);; Biological Process: 'de novo' pyrimidine nucleobase biosynthetic process (GO:0006207);; Biological Process: pyrimidine nucleotide biosynthetic process (GO:0006221);; Molecular Function: uridylate kinase…	K13800|3.4008e-109|rcu:8266051|K13800 UMP-CMP kinase [EC:2.7.4.- 2.7.4.14] | (RefSeq) probable UMP-CMP kinase 2	[F]	Nucleotide transport and metabolism	Adenylate kinase;; AAA domain;; Thymidylate kinase	UMP-CMP kinase OS=Prunus armeniaca OX=36596 PE=2 SV=1	F	Nucleotide transport and metabolism	UMP-CMP kinase isoform X1 [Hevea brasiliensis]
c28561.graph_c0	2036	1481	777	2833	2536	2969	44.01	36.81	22.49	86.53	74.78	87.71	1.18E-05	1.131909871	up	[C]	Energy production and conversion	Molecular Function: malate dehydrogenase (decarboxylating) (NAD+) activity (GO:0004471);; Molecular Function: malate dehydrogenase (decarboxylating) (NADP+) activity (GO:0004473);; Cellular Component: cytoplasm (GO:0005737);; Biological Process: malate metabolic process (GO:0006108);; Molecular Function: oxaloacetate decarboxylase activity (GO:0008948);; Molecular Function: metal ion binding (GO:…	K00029|0|rcu:8268296|K00029 malate dehydrogenase (oxaloacetate-decarboxylating)(NADP+) [EC:1.1.1.40] | (RefSeq) NADP-dependent malic enzyme	[C]	Energy production and conversion	Malic enzyme, NAD binding domain;; Malic enzyme, N-terminal domain	NADP-dependent malic enzyme OS=Populus trichocarpa OX=3694 PE=2 SV=3	C	Energy production and conversion	PREDICTED: NADP-dependent malic enzyme [Ricinus communis]
c22731.graph_c0	315	310	229	509	479	728	7.49	8.04	7.18	16.53	14.87	22.99	9.16E-07	1.131309148	up	--	--	Cellular Component: membrane (GO:0016020);;	--	--	--	Nucleotide-diphospho-sugar transferase;; Nucleotide-diphospho-sugar transferase	Uncharacterized protein At1g28695 OS=Arabidopsis thaliana OX=3702 GN=At1g28695 PE=2 SV=1	S	Function unknown	uncharacterized protein At4g15970-like [Hevea brasiliensis]
c23988.graph_c0	2956	2383	2111	3390	5083	6666	24.08	21.58	22.87	39.21	56.7	72.41	5.77E-07	1.130330311	up	[S]	Function unknown	Molecular Function: phosphogluconate dehydrogenase (decarboxylating) activity (GO:0004616);; Biological Process: carbohydrate metabolic process (GO:0005975);; Molecular Function: zinc ion binding (GO:0008270);; Molecular Function: aldehyde-lyase activity (GO:0016832);; Molecular Function: NAD binding (GO:0051287);; Biological Process: oxidation-reduction process (GO:0055114);;	--	[R]	General function prediction only	Putative sugar-binding N-terminal domain;; NAD binding domain of 6-phosphogluconate dehydrogenase;; NAD-binding of NADP-dependent 3-hydroxyisobutyrate dehydrogenase;; Putative nucleotide-binding of sugar-metabolising enzyme;; NADP oxidoreductase coenzyme F420-dependent;; Fructose-bisphosphate aldolase class-II	Probable 3-hydroxyisobutyrate dehydrogenase, mitochondrial OS=Arabidopsis thaliana OX=3702 GN=At4g20930 PE=2 SV=3	S	Function unknown	PREDICTED: uncharacterized protein LOC105133340 isoform X2 [Populus euphratica]
c26012.graph_c0	167	147	96	175	251	420	7.01	7.02	5.39	10.55	14.74	24.18	0.001069988	1.129797099	up	--	--	Molecular Function: DNA binding (GO:0003677);; Molecular Function: protein dimerization activity (GO:0046983);;	--	--	--	Helix-loop-helix DNA-binding domain	Transcription factor bHLH51 OS=Arabidopsis thaliana OX=3702 GN=BHLH51 PE=2 SV=1	K	Transcription	PREDICTED: transcription factor bHLH51-like [Populus euphratica]
c31146.graph_c0	1250	941	700	2108	1563	1985	20.94	17.08	17.3	51.43	35.92	44.92	5.54E-07	1.129674146	up	[I]	Lipid transport and metabolism	Molecular Function: biotin carboxylase activity (GO:0004075);; Molecular Function: ATP binding (GO:0005524);; Molecular Function: metal ion binding (GO:0046872);;	K01968|0|pop:POPTR_0005s23500g|K01968 3-methylcrotonyl-CoA carboxylase alpha subunit [EC:6.4.1.4] | (RefSeq) POPTRDRAFT_559591; hypothetical protein	[IE]	--	Biotin carboxylase C-terminal domain;; Biotin-requiring enzyme;; Biotin-lipoyl like;; Biotin carboxylase, N-terminal domain;; Carbamoyl-phosphate synthase L chain, ATP binding domain;; D-ala D-ala ligase C-terminus;; Carbamoyl-phosphate synthase L chain, ATP binding domain	Methylcrotonoyl-CoA carboxylase subunit alpha, mitochondrial OS=Glycine max OX=3847 GN=MCCA PE=1 SV=2	I	Lipid transport and metabolism	PREDICTED: methylcrotonoyl-CoA carboxylase subunit alpha, mitochondrial isoform X1 [Populus euphratica]
c15607.graph_c0	109	74	68	127	182	202	8.04	6.19	6.52	13.13	18.73	20.53	0.000156538	1.127403256	up	[O]	Posttranslational modification, protein turnover, chaperones	Biological Process: sulfate assimilation (GO:0000103);; Cellular Component: cytoplasm (GO:0005737);; Biological Process: protein folding (GO:0006457);; Biological Process: glycerol ether metabolic process (GO:0006662);; Molecular Function: protein disulfide oxidoreductase activity (GO:0015035);; Molecular Function: oxidoreductase activity, acting on a sulfur group of donors, disulfide as acceptor…	K03671|2.28662e-76|pop:POPTR_0006s12500g|K03671 thioredoxin 1 | (RefSeq) hypothetical protein	--	--	Thioredoxin	Thioredoxin-like 3-3 OS=Oryza sativa subsp. japonica OX=39947 GN=Os04g0560200 PE=2 SV=2	O	Posttranslational modification, protein turnover, chaperones	thioredoxin-like 3-3 [Manihot esculenta]
c20022.graph_c0	208	125	64	201	289	301	6.93	4.66	2.81	9.48	13.46	13.68	0.001458519	1.127038916	up	[KJ]	Transcription ;; Translation, ribosomal structure and biogenesis	Cellular Component: chloroplast (GO:0009507);;	--	[S]	Function unknown	Transcriptional regulator	Probable transcriptional regulatory protein At2g25830 OS=Arabidopsis thaliana OX=3702 GN=At2g25830 PE=2 SV=2	K	Transcription	probable transcriptional regulatory protein At2g25830 isoform X1 [Durio zibethinus]
c24605.graph_c0	1762	1326	981	2159	2670	3177	66.76	57.22	50.72	115.29	140.12	163.38	8.85E-10	1.12602401	up	[C]	Energy production and conversion	Molecular Function: glutathione-disulfide reductase activity (GO:0004362);; Cellular Component: peroxisome (GO:0005777);; Biological Process: glutathione metabolic process (GO:0006749);; Biological Process: cell redox homeostasis (GO:0045454);; Molecular Function: flavin adenine dinucleotide binding (GO:0050660);; Molecular Function: NADP binding (GO:0050661);; Biological Process: oxidation-reduc…	K00383|1.4345e-140|mdm:103443500|K00383 glutathione reductase (NADPH) [EC:1.8.1.7] | (RefSeq) glutathione reductase, cytosolic	[Q]	Secondary metabolites biosynthesis, transport and catabolism	Pyridine nucleotide-disulphide oxidoreductase;; Pyridine nucleotide-disulphide oxidoreductase;; Pyridine nucleotide-disulphide oxidoreductase;; Pyridine nucleotide-disulphide oxidoreductase, dimerisation domain	Glutathione reductase, chloroplastic (Fragment) OS=Spinacia oleracea OX=3562 PE=2 SV=1	C	Energy production and conversion	glutathione reductase, chloroplastic isoform X2 [Olea europaea var. sylvestris]
c13227.graph_c0	64	51	22	84	89	105	1.51	1.35	0.69	2.81	2.9	3.34	0.006620965	1.125115997	up	--	--	Cellular Component: membrane (GO:0016020);;	--	--	--	--	--	S	Function unknown	hypothetical protein POPTR_0005s18010g [Populus trichocarpa]
c20035.graph_c0	66	50	37	92	147	77	1.78	1.51	1.32	3.51	5.46	2.79	0.005755425	1.12458554	up	[P]	Inorganic ion transport and metabolism	Cellular Component: integral component of plasma membrane (GO:0005887);; Molecular Function: ammonium transmembrane transporter activity (GO:0008519);; Biological Process: organic cation transport (GO:0015695);; Biological Process: nitrogen utilization (GO:0019740);; Biological Process: ammonium transmembrane transport (GO:0072488);;	K03320|0|pop:POPTR_0006s10370g|K03320 ammonium transporter, Amt family | (RefSeq) POPTRDRAFT_802015; amt2-like family protein	[P]	Inorganic ion transport and metabolism	Ammonium Transporter Family	Ammonium transporter 2 OS=Arabidopsis thaliana OX=3702 GN=AMT2 PE=1 SV=2	P	Inorganic ion transport and metabolism	amt2-like family protein [Populus trichocarpa]
c22950.graph_c0	90	64	43	136	107	152	2.94	2.27	1.63	6.52	5.16	6.11	0.001378447	1.123952258	up	[JO]	Translation, ribosomal structure and biogenesis ;; Posttranslational modification, protein turnover, chaperones	Molecular Function: procollagen-proline 4-dioxygenase activity (GO:0004656);; Molecular Function: iron ion binding (GO:0005506);; Biological Process: peptidyl-proline hydroxylation (GO:0019511);; Molecular Function: L-ascorbic acid binding (GO:0031418);; Biological Process: oxidation-reduction process (GO:0055114);;	K00472|1.63548e-168|pper:PRUPE_ppa008787mg|K00472 prolyl 4-hydroxylase [EC:1.14.11.2] | (RefSeq) hypothetical protein	[E]	Amino acid transport and metabolism	2OG-Fe(II) oxygenase superfamily;; 2OG-Fe(II) oxygenase superfamily	Probable prolyl 4-hydroxylase 7 OS=Arabidopsis thaliana OX=3702 GN=P4H7 PE=2 SV=1	S	Function unknown	Isopenicillin N synthase [Trema orientalis]
c29110.graph_c0	512	344	273	709	703	794	10.94	8.17	7.57	21.2	20.6	22.71	6.64E-08	1.122871531	up	[Q]	Secondary metabolites biosynthesis, transport and catabolism	Cellular Component: plasma membrane (GO:0005886);; Molecular Function: phytanoyl-CoA dioxygenase activity (GO:0048244);; Biological Process: oxidation-reduction process (GO:0055114);;	K00477|8.87787e-163|jcu:105634069|K00477 phytanoyl-CoA hydroxylase [EC:1.14.11.18] | (RefSeq) phytanoyl-CoA dioxygenase	[I]	Lipid transport and metabolism	Phytanoyl-CoA dioxygenase (PhyH)	Phytanoyl-CoA dioxygenase OS=Arabidopsis thaliana OX=3702 GN=PAHX PE=2 SV=2	Q	Secondary metabolites biosynthesis, transport and catabolism	phytanoyl-CoA dioxygenase [Hevea brasiliensis]
c31010.graph_c0	122	99	58	134	238	190	3.01	2.5	1.74	4.77	7.82	6.68	0.000438963	1.122716499	up	--	--	--	--	[R]	General function prediction only	PPR repeat family;; Pentatricopeptide repeat domain;; PPR repeat family;; PPR repeat;; Pentatricopeptide repeat domain;; PPR repeat	Pentatricopeptide repeat-containing protein At1g76280 OS=Arabidopsis thaliana OX=3702 GN=At1g76280 PE=2 SV=2	S	Function unknown	PREDICTED: pentatricopeptide repeat-containing protein At1g76280 isoform X2 [Populus euphratica]
c17774.graph_c0	210	145	124	210	373	387	6.3	4.86	4.9	8.87	15.42	15.64	7.26E-05	1.122496749	up	[R]	General function prediction only	Molecular Function: histone acetyltransferase activity (GO:0004402);; Cellular Component: nucleus (GO:0005634);; Biological Process: histone acetylation (GO:0016573);;	K10752|3.29578e-179|pop:POPTR_0004s18130g|K10752 histone-binding protein RBBP4 | (RefSeq) POPTRDRAFT_818199; hypothetical protein	[B]	Chromatin structure and dynamics	Histone-binding protein RBBP4 or subunit C of CAF1 complex;; WD domain, G-beta repeat	WD-40 repeat-containing protein MSI2 OS=Arabidopsis thaliana OX=3702 GN=MSI2 PE=2 SV=1	S	Function unknown	hypothetical protein [Populus tomentosa]
c32751.graph_c0	3192	1749	1859	3553	4618	5338	68.87	43.9	55.69	109.22	138.57	153.61	1.10E-06	1.120287756	up	[H]	Coenzyme transport and metabolism	--	--	--	--	TENA/THI-4/PQQC family	Bifunctional TH2 protein, mitochondrial OS=Arabidopsis thaliana OX=3702 GN=TH2 PE=1 SV=1	S	Function unknown	hypothetical protein POPTR_0019s03960g [Populus trichocarpa]
c32055.graph_c2	86	65	34	106	143	121	1.66	1.4	0.87	2.9	3.8	3.14	0.001687824	1.118198842	up	--	--	Molecular Function: zinc ion binding (GO:0008270);;	--	[R]	General function prediction only	PPR repeat;; PPR repeat family;; DYW family of nucleic acid deaminases;; PPR repeat;; Pentatricopeptide repeat domain;; Pentacotripeptide-repeat region of PRORP	Pentatricopeptide repeat-containing protein At3g14330 OS=Arabidopsis thaliana OX=3702 GN=PCMP-H57 PE=2 SV=2	S	Function unknown	hypothetical protein POPTR_0017s02260g [Populus trichocarpa]
c28029.graph_c0	1440	1050	824	1902	2243	2294	33.15	26.98	25.07	61.46	71.35	71.36	9.66E-12	1.115509792	up	[Q]	Secondary metabolites biosynthesis, transport and catabolism	--	--	--	--	Wax ester synthase-like Acyl-CoA acyltransferase domain;; Protein of unknown function (DUF1298)	O-acyltransferase WSD1 OS=Arabidopsis thaliana OX=3702 GN=WSD1 PE=2 SV=1	S	Function unknown	conserved hypothetical protein [Ricinus communis]
c19811.graph_c0	474	336	323	847	681	693	9.14	7.3	8.32	22.88	18.06	17.79	2.64E-06	1.113727235	up	[QV]	Secondary metabolites biosynthesis, transport and catabolism ;; Defense mechanisms	Molecular Function: monooxygenase activity (GO:0004497);; Molecular Function: iron ion binding (GO:0005506);; Biological Process: multicellular organism development (GO:0007275);; Biological Process: brassinosteroid homeostasis (GO:0010268);; Cellular Component: integral component of membrane (GO:0016021);; Biological Process: sterol metabolic process (GO:0016125);; Biological Process: brassinost…	--	[QI]	--	Cytochrome P450	Taxadiene 5-alpha hydroxylase OS=Taxus cuspidata OX=99806 PE=1 SV=2	Q	Secondary metabolites biosynthesis, transport and catabolism	hypothetical protein POPTR_001G422500v3 [Populus trichocarpa]
c14414.graph_c0	110	72	57	129	186	161	5.78	4.22	3.91	9.56	13.59	11.43	0.000267969	1.111374433	up	--	--	--	K17411|5.00129e-45|jcu:105629070|K17411 small subunit ribosomal protein S33 | (RefSeq) uncharacterized LOC105629070	[J]	Translation, ribosomal structure and biogenesis	Mitochondrial ribosomal subunit S27	--	S	Function unknown	uncharacterized protein LOC105629070 [Jatropha curcas]
c30751.graph_c0	266	227	166	378	396	518	3.04	2.97	2.53	6.25	6.25	8.05	2.59E-07	1.109431537	up	[J]	Translation, ribosomal structure and biogenesis	Molecular Function: non-membrane spanning protein tyrosine kinase activity (GO:0004715);; Molecular Function: ATP binding (GO:0005524);; Biological Process: response to stress (GO:0006950);; Molecular Function: hydrolase activity (GO:0016787);; Biological Process: peptidyl-tyrosine phosphorylation (GO:0018108);;	--	--	--	Protein tyrosine kinase;; Protein kinase domain	U-box domain-containing protein 35 OS=Arabidopsis thaliana OX=3702 GN=PUB35 PE=2 SV=2	T	Signal transduction mechanisms	hypothetical protein POPTR_0007s15230g [Populus trichocarpa]
c31346.graph_c0	157	162	94	359	189	264	6.48	7.31	5.04	21.33	10.81	14.51	0.002390131	1.104877805	up	--	--	Biological Process: amino acid transmembrane transport (GO:0003333);; Molecular Function: amino acid transmembrane transporter activity (GO:0015171);; Cellular Component: integral component of membrane (GO:0016021);;	K15015|0|rcu:8281805|K15015 solute carrier family 32 (vesicular inhibitory amino acid transporter) | (RefSeq) vacuolar amino acid transporter 1	[E]	Amino acid transport and metabolism	Transmembrane amino acid transporter protein	Amino acid transporter AVT1J OS=Arabidopsis thaliana OX=3702 GN=AVT1J PE=2 SV=1	E	Amino acid transport and metabolism	hypothetical protein MANES_05G102800 [Manihot esculenta]
c30590.graph_c1	37	48	36	62	89	101	0.61	1.14	1.09	1.8	2.78	2.91	0.006338972	1.102813758	up	[M]	Cell wall/membrane/envelope biogenesis	Molecular Function: protein serine/threonine kinase activity (GO:0004674);; Molecular Function: ATP binding (GO:0005524);; Biological Process: protein phosphorylation (GO:0006468);; Cellular Component: integral component of membrane (GO:0016021);;	--	[T]	Signal transduction mechanisms	Protein tyrosine kinase;; Protein kinase domain	Proline-rich receptor-like protein kinase PERK12 OS=Arabidopsis thaliana OX=3702 GN=PERK12 PE=2 SV=2	T	Signal transduction mechanisms	hypothetical protein POPTR_010G041400v3 [Populus trichocarpa]
c31962.graph_c0	7088	6464	1901	6958	10314	12983	220.06	225.19	80.79	308.28	440.3	543.24	0.003730202	1.101649425	up	[HR]	Coenzyme transport and metabolism ;; General function prediction only	Molecular Function: non-membrane spanning protein tyrosine kinase activity (GO:0004715);; Cellular Component: peroxisome (GO:0005777);; Molecular Function: hydrolase activity (GO:0016787);; Biological Process: peptidyl-tyrosine phosphorylation (GO:0018108);;	--	[I]	Lipid transport and metabolism	zinc-binding in reverse transcriptase;; alpha/beta hydrolase fold;; Alpha/beta hydrolase family;; Serine aminopeptidase, S33	--	S	Function unknown	hypothetical protein CISIN_1g048209mg, partial [Citrus sinensis]
c29573.graph_c0	84	57	47	125	127	119	1.81	1.32	1.37	3.75	3.91	3.27	0.000698277	1.099881839	up	[K]	Transcription	Molecular Function: DNA ligase (ATP) activity (GO:0003910);; Molecular Function: NAD+ ADP-ribosyltransferase activity (GO:0003950);; Cellular Component: cytoplasm (GO:0005737);; Biological Process: lagging strand elongation (GO:0006273);; Biological Process: protein ADP-ribosylation (GO:0006471);; Biological Process: DNA ligation involved in DNA repair (GO:0051103);;	K10798|0|pop:POPTR_0014s12290g|K10798 poly [ADP-ribose] polymerase [EC:2.4.2.30] | (RefSeq) Poly [ADP-ribose] polymerase family protein	[KLO]	--	Poly(ADP-ribose) polymerase, regulatory domain;; WGR domain;; SAP domain;; Poly(ADP-ribose) polymerase catalytic domain	Poly [ADP-ribose] polymerase 2 OS=Arabidopsis thaliana OX=3702 GN=PARP2 PE=2 SV=1	S	Function unknown	Poly [ADP-ribose] polymerase family protein [Populus trichocarpa]
c21529.graph_c0	91	59	57	112	156	145	10.1	7.23	7.93	17.63	24.59	23.71	0.000428791	1.099667829	up	--	--	Biological Process: branched-chain amino acid metabolic process (GO:0009081);; Molecular Function: L-leucine transaminase activity (GO:0052654);; Molecular Function: L-valine transaminase activity (GO:0052655);; Molecular Function: L-isoleucine transaminase activity (GO:0052656);;	K00826|7.66462e-11|pop:POPTR_0007s14620g|K00826 branched-chain amino acid aminotransferase [EC:2.6.1.42] | (RefSeq) POPTRDRAFT_1083945; hypothetical protein	[E]	Amino acid transport and metabolism	--	Branched-chain-amino-acid aminotransferase 3, chloroplastic OS=Arabidopsis thaliana OX=3702 GN=BCAT3 PE=1 SV=1	E	Amino acid transport and metabolism	branched-chain amino acid aminotransferase 2, chloroplastic-like isoform X1 [Olea europaea var. sylvestris]
c22208.graph_c0	790	510	738	769	1772	1722	21.74	16.02	27.28	30.29	68.33	65	0.001293212	1.098351565	up	[C]	Energy production and conversion	Molecular Function: NADPH dehydrogenase activity (GO:0003959);; Cellular Component: peroxisome (GO:0005777);; Biological Process: jasmonic acid biosynthetic process (GO:0009695);; Molecular Function: FMN binding (GO:0010181);; Molecular Function: 12-oxophytodienoate reductase activity (GO:0016629);; Biological Process: oxylipin biosynthetic process (GO:0031408);; Biological Process: oxidation-red…	K05894|5.70971e-130|pop:POPTR_0006s14520g|K05894 12-oxophytodienoic acid reductase [EC:1.3.1.42] | (RefSeq) hypothetical protein	[CR]	--	NADH:flavin oxidoreductase / NADH oxidase family;; NADH:flavin oxidoreductase / NADH oxidase family	12-oxophytodienoate reductase 3 OS=Solanum lycopersicum OX=4081 GN=OPR3 PE=1 SV=1	C	Energy production and conversion	hypothetical protein POPTR_006G142800v3 [Populus trichocarpa]
c23209.graph_c0	178	239	176	322	374	495	6.78	10.21	8.82	17.28	19.68	25.51	3.65E-05	1.098339392	up	[G]	Carbohydrate transport and metabolism	Molecular Function: alpha-mannosidase activity (GO:0004559);; Biological Process: mannose metabolic process (GO:0006013);; Biological Process: protein deglycosylation (GO:0006517);; Molecular Function: zinc ion binding (GO:0008270);; Molecular Function: carbohydrate binding (GO:0030246);;	K01191|0|jcu:105648721|K01191 alpha-mannosidase [EC:3.2.1.24] | (RefSeq) alpha-mannosidase-like	[G]	Carbohydrate transport and metabolism	Glycosyl hydrolases family 38 N-terminal domain	Probable alpha-mannosidase At5g13980 OS=Arabidopsis thaliana OX=3702 GN=At5g13980 PE=2 SV=1	G	Carbohydrate transport and metabolism	probable alpha-mannosidase At5g13980 [Jatropha curcas]
c20016.graph_c0	540	454	277	664	936	849	34.52	32.49	23.24	59.9	83.66	74.75	1.13E-07	1.097530351	up	--	--	Cellular Component: cytoplasm (GO:0005737);; Biological Process: metal ion transport (GO:0030001);; Molecular Function: transition metal ion binding (GO:0046914);; Biological Process: cellular transition metal ion homeostasis (GO:0046916);;	--	[P]	Inorganic ion transport and metabolism	--	Heavy metal-associated isoprenylated plant protein 39 OS=Arabidopsis thaliana OX=3702 GN=HIPP39 PE=2 SV=1	S	Function unknown	PREDICTED: putative late blight resistance protein homolog R1B-19 [Ricinus communis]
c23794.graph_c0	771	497	550	1157	1183	1202	11.01	8.09	10.42	22.95	22.95	22.39	1.07E-07	1.096432644	up	--	--	Molecular Function: transcription factor activity, sequence-specific DNA binding (GO:0003700);; Biological Process: regulation of transcription, DNA-templated (GO:0006355);; Molecular Function: sequence-specific DNA binding (GO:0043565);;	--	--	--	WRKY DNA -binding domain	Probable WRKY transcription factor 3 OS=Arabidopsis thaliana OX=3702 GN=WRKY3 PE=2 SV=1	K	Transcription	WRKY transcription factor 05 [Jatropha curcas]
c17574.graph_c0	48	42	28	73	76	87	1.24	1.21	0.96	2.67	2.71	3.03	0.004244798	1.092294025	up	--	--	Cellular Component: nucleus (GO:0005634);; Cellular Component: cytoplasm (GO:0005737);; Molecular Function: ligase activity (GO:0016874);;	--	[S]	Function unknown	Armadillo/beta-catenin-like repeat	U-box domain-containing protein 7 OS=Arabidopsis thaliana OX=3702 GN=PUB7 PE=2 SV=1	S	Function unknown	hypothetical protein POPTR_004G055500v3 [Populus trichocarpa]
c30374.graph_c0	1080	788	742	1123	2672	1447	16.91	13.75	15.39	24.9	57.43	30.33	0.000379149	1.091712326	up	[T]	Signal transduction mechanisms	Molecular Function: protein serine/threonine kinase activity (GO:0004674);; Molecular Function: ATP binding (GO:0005524);; Cellular Component: plasma membrane (GO:0005886);; Biological Process: protein phosphorylation (GO:0006468);; Cellular Component: integral component of membrane (GO:0016021);; Molecular Function: carbohydrate binding (GO:0030246);; Biological Process: recognition of pollen (G…	--	--	--	Protein kinase domain;; Protein tyrosine kinase;; D-mannose binding lectin;; S-locus glycoprotein domain	G-type lectin S-receptor-like serine/threonine-protein kinase At1g34300 OS=Arabidopsis thaliana OX=3702 GN=At1g34300 PE=1 SV=1	T	Signal transduction mechanisms	hypothetical protein POPTR_010G103300v3 [Populus trichocarpa]
c30555.graph_c1	392	298	111	521	490	508	4.35	3.44	1.63	9.6	7.54	7.56	0.002117295	1.086508851	up	[R]	General function prediction only	--	--	--	--	NB-ARC domain;; Leucine Rich repeats (2 copies);; Leucine rich repeat;; TIR domain;; TIR domain	TMV resistance protein N OS=Nicotiana glutinosa OX=35889 GN=N PE=1 SV=1	S	Function unknown	TMV resistance protein N-like isoform X1 [Hevea brasiliensis]
c32410.graph_c0	74	59	55	129	115	126	1.54	1.23	1.36	3.62	3.04	3.38	0.000748239	1.083262985	up	[V]	Defense mechanisms	Biological Process: drug transmembrane transport (GO:0006855);; Molecular Function: drug transmembrane transporter activity (GO:0015238);; Cellular Component: membrane (GO:0016020);;	K03327|3.15536e-156|pop:POPTR_0004s09390g|K03327 multidrug resistance protein, MATE family | (RefSeq) POPTRDRAFT_858893; hypothetical protein	[R]	General function prediction only	MatE;; MatE	Protein DETOXIFICATION 2 OS=Arabidopsis thaliana OX=3702 GN=DTX2 PE=2 SV=1	V	Defense mechanisms	protein DETOXIFICATION 8-like isoform X1 [Herrania umbratica]
c32587.graph_c1	165	130	145	241	278	353	5.24	4.57	5.52	9.62	10.8	14.56	3.65E-05	1.082738891	up	--	--	--	--	--	--	Plant protein of unknown function	--	S	Function unknown	PREDICTED: UPF0481 protein At3g47200-like [Pyrus x bretschneideri]
c29228.graph_c0	1621	1002	948	2046	1759	3101	26.85	18.38	20.47	47.81	40.06	68.53	4.93E-05	1.081463007	up	[I]	Lipid transport and metabolism	Molecular Function: acetate-CoA ligase activity (GO:0003987);; Biological Process: metabolic process (GO:0008152);; Cellular Component: integral component of membrane (GO:0016021);;	--	[I]	Lipid transport and metabolism	AMP-binding enzyme;; AMP-binding enzyme;; AMP-binding enzyme C-terminal domain	Probable acyl-activating enzyme 17, peroxisomal OS=Arabidopsis thaliana OX=3702 GN=AAE17 PE=2 SV=1	I	Lipid transport and metabolism	probable acyl-activating enzyme 17, peroxisomal [Jatropha curcas]
c21757.graph_c0	190	181	124	314	305	329	4.76	5.1	4.12	11.13	10.62	11.1	1.00E-06	1.080611788	up	--	--	--	--	--	--	--	--	S	Function unknown	hypothetical protein CCACVL1_21570 [Corchorus capsularis]
c31862.graph_c0	435	310	198	564	490	739	7.27	5.01	3.51	12.7	10.19	15.3	5.65E-05	1.080453037	up	[V]	Defense mechanisms	--	--	[F]	Nucleotide transport and metabolism	Domain of unknown function (DUF4743)	Nudix hydrolase 20, chloroplastic OS=Arabidopsis thaliana OX=3702 GN=NUDT20 PE=2 SV=1	L	Replication, recombination and repair	nudix hydrolase 20, chloroplastic-like [Hevea brasiliensis]
c33357.graph_c0	248	222	178	374	339	548	10.66	10.68	10.01	22.63	20.08	31.83	2.32E-05	1.080293974	up	[R]	General function prediction only	--	--	--	--	NmrA-like family;; NAD(P)H-binding;; NAD dependent epimerase/dehydratase family;; Saccharopine dehydrogenase NADP binding domain;; 3-beta hydroxysteroid dehydrogenase/isomerase family	Isoflavone reductase homolog PCBER OS=Populus trichocarpa OX=3694 GN=PCBER PE=1 SV=1	S	Function unknown	PREDICTED: isoflavone reductase homolog [Theobroma cacao]
c20191.graph_c0	49	34	39	83	82	80	1.75	1.37	1.85	4.15	4.04	3.81	0.006032833	1.079882629	up	--	--	Biological Process: microtubule-based process (GO:0007017);; Cellular Component: dynein complex (GO:0030286);;	K10418|1.27122e-48|pop:POPTR_0001s41180g|K10418 dynein light chain LC8-type | (RefSeq) hypothetical protein	[Z]	Cytoskeleton	Dynein light chain type 1	Dynein 8 kDa light chain, flagellar outer arm OS=Chlamydomonas reinhardtii OX=3055 PE=1 SV=1	S	Function unknown	PREDICTED: dynein light chain 1, cytoplasmic-like [Populus euphratica]
c19864.graph_c0	222	120	98	283	309	248	4.92	2.97	2.87	8.87	9.42	7.38	0.000458877	1.078752619	up	[MDT]	Cell wall/membrane/envelope biogenesis ;; Cell cycle control, cell division, chromosome partitioning ;; Signal transduction mechanisms	Molecular Function: ATP binding (GO:0005524);;	K08900|0|rcu:8275997|K08900 mitochondrial chaperone BCS1 | (RefSeq) AAA-ATPase ASD, mitochondrial	[O]	Posttranslational modification, protein turnover, chaperones	Domain associated at C-terminal with AAA;; ATPase family associated with various cellular activities (AAA);; Holliday junction DNA helicase ruvB N-terminus	AAA-ATPase ASD, mitochondrial OS=Arabidopsis thaliana OX=3702 GN=AATP1 PE=1 SV=1	O	Posttranslational modification, protein turnover, chaperones	AAA-ATPase ASD, mitochondrial-like [Manihot esculenta]
c15928.graph_c0	584	532	448	731	1042	1282	27.26	28.15	28.49	48.28	66.24	80.73	5.04E-07	1.078274707	up	--	--	--	--	--	--	--	Bifunctional TH2 protein, mitochondrial OS=Arabidopsis thaliana OX=3702 GN=TH2 PE=1 SV=1	S	Function unknown	hypothetical protein MANES_08G140900 [Manihot esculenta]
c23756.graph_c0	669	556	823	1309	1367	1460	23.85	21.95	38.31	65.75	67.13	69.68	0.000125529	1.077290096	up	--	--	Molecular Function: electron carrier activity (GO:0009055);; Cellular Component: integral component of membrane (GO:0016021);; Cellular Component: anchored component of plasma membrane (GO:0046658);;	--	--	--	Plastocyanin-like domain	Early nodulin-like protein 2 OS=Arabidopsis thaliana OX=3702 GN=At4g27520 PE=1 SV=1	S	Function unknown	early nodulin-like protein 1 [Carica papaya]
c24337.graph_c0	174	166	106	281	363	217	3.35	3.57	2.7	7.67	9.62	5.61	0.000248866	1.076969764	up	[NW]	Cell motility ;; Extracellular structures	Molecular Function: nucleotide binding (GO:0000166);; Molecular Function: protein kinase activity (GO:0004672);; Biological Process: protein phosphorylation (GO:0006468);; Cellular Component: membrane (GO:0016020);;	K04733|0|rcu:8284322|K04733 interleukin-1 receptor-associated kinase 4 [EC:2.7.11.1] | (RefSeq) L-type lectin-domain containing receptor kinase IX.1	--	--	Legume lectin domain;; Protein kinase domain;; Protein tyrosine kinase	L-type lectin-domain containing receptor kinase IX.1 OS=Arabidopsis thaliana OX=3702 GN=LECRK91 PE=1 SV=1	T	Signal transduction mechanisms	PREDICTED: L-type lectin-domain containing receptor kinase IX.1 [Ricinus communis]
c32571.graph_c2	474	414	365	631	802	1001	4.89	4.4	4.44	7.52	9.92	12.03	1.12E-07	1.076918369	up	[E]	Amino acid transport and metabolism	Molecular Function: polyamine oxidase activity (GO:0046592);; Biological Process: oxidation-reduction process (GO:0055114);;	K13366|0|pop:POPTR_0001s27060g|K13366 polyamine oxidase [EC:1.5.3.14 1.5.3.16 1.5.3.-] | (RefSeq) POPTRDRAFT_839752; hypothetical protein	[Q]	Secondary metabolites biosynthesis, transport and catabolism	Flavin containing amine oxidoreductase;; NAD(P)-binding Rossmann-like domain;; Alpha-N-acetylglucosaminidase (NAGLU) tim-barrel domain;; Alpha-N-acetylglucosaminidase (NAGLU) N-terminal domain;; Alpha-N-acetylglucosaminidase (NAGLU) C-terminal domain;; Alpha-N-acetylglucosaminidase (NAGLU) tim-barrel domain	Polyamine oxidase 1 OS=Arabidopsis thaliana OX=3702 GN=PAO1 PE=1 SV=1	S	Function unknown	hypothetical protein POPTR_009G058200v3 [Populus trichocarpa]
c27508.graph_c1	85	65	55	112	142	146	7.27	6.23	5.39	14.75	17.1	17.87	0.000321802	1.074476241	up	--	--	Cellular Component: vacuole (GO:0005773);; Molecular Function: FMN binding (GO:0010181);; Molecular Function: oxidoreductase activity (GO:0016491);; Biological Process: oxidation-reduction process (GO:0055114);;	--	[K]	Transcription	--	--	S	Function unknown	protein CREG2-like [Hevea brasiliensis]
c33230.graph_c0	58	37	25	78	77	80	4.67	3.39	2.61	8.81	8.68	8.92	0.009914927	1.07315915	up	[R]	General function prediction only	--	K19761|4.76497e-71|jcu:105637389|K19761 gamma-glutamylaminecyclotransferase [EC:2.3.2.-] | (RefSeq) putative gamma-glutamylcyclotransferase At3g02910	[S]	Function unknown	Gamma-glutamyl cyclotransferase, AIG2-like	Putative gamma-glutamylcyclotransferase At3g02910 OS=Arabidopsis thaliana OX=3702 GN=At3g02910 PE=2 SV=2	S	Function unknown	putative gamma-glutamylcyclotransferase At3g02910 [Jatropha curcas]
c18294.graph_c0	938	648	540	1386	1263	1348	24.32	18.78	18.49	50.81	45.09	47.02	8.06E-08	1.071442134	up	[E]	Amino acid transport and metabolism	Molecular Function: L-aspartate:2-oxoglutarate aminotransferase activity (GO:0004069);; Biological Process: cellular amino acid metabolic process (GO:0006520);; Biological Process: biosynthetic process (GO:0009058);; Molecular Function: pyridoxal phosphate binding (GO:0030170);; Molecular Function: identical protein binding (GO:0042802);; Molecular Function: L-phenylalanine:2-oxoglutarate aminotr…	K14454|0|rcu:8268349|K14454 aspartate aminotransferase, cytoplasmic [EC:2.6.1.1] | (RefSeq) aspartate aminotransferase, cytoplasmic	[E]	Amino acid transport and metabolism	Aminotransferase class I and II	Aspartate aminotransferase, cytoplasmic OS=Daucus carota OX=4039 PE=2 SV=1	E	Amino acid transport and metabolism	PREDICTED: aspartate aminotransferase, cytoplasmic [Ricinus communis]
c26096.graph_c0	199	281	209	246	713	460	8.46	13.48	11.63	14.85	42.37	26.76	0.005687179	1.070330743	up	[O]	Posttranslational modification, protein turnover, chaperones	Molecular Function: glutathione transferase activity (GO:0004364);; Cellular Component: cytoplasm (GO:0005737);; Biological Process: glutathione metabolic process (GO:0006749);; Biological Process: toxin catabolic process (GO:0009407);;	K00799|1.90103e-85|jcu:105632140|K00799 glutathione S-transferase [EC:2.5.1.18] | (RefSeq) glutathione transferase GST 23-like	[O]	Posttranslational modification, protein turnover, chaperones	Glutathione S-transferase, C-terminal domain;; Glutathione S-transferase, C-terminal domain;; Glutathione S-transferase, C-terminal domain;; Glutathione S-transferase, N-terminal domain;; Glutathione S-transferase, N-terminal domain;; Glutathione S-transferase, N-terminal domain	Probable glutathione S-transferase OS=Glycine max OX=3847 GN=HSP26-A PE=2 SV=1	O	Posttranslational modification, protein turnover, chaperones	glutathione transferase GST 23-like [Herrania umbratica]
c25185.graph_c0	396	353	306	665	586	766	8.53	8.31	8.8	19.86	17.01	22.02	2.01E-07	1.068911114	up	[R]	General function prediction only	--	K08999|9.78869e-102|pop:POPTR_0005s10800g|K08999 uncharacterized protein | (RefSeq) hypothetical protein	--	--	Bifunctional nuclease;; Bifunctional nuclease;; UvrB/uvrC motif	Bifunctional nuclease 2 OS=Oryza sativa subsp. japonica OX=39947 GN=BBD2 PE=2 SV=1	S	Function unknown	hypothetical protein POPTR_005G105900v3 [Populus trichocarpa]
c28530.graph_c0	507	451	286	724	792	820	17.36	17.73	12.21	37.46	38.59	38.16	6.08E-09	1.06794072	up	--	--	--	K11866|1.02626e-33|cit:102615340|K11866 STAM-binding protein [EC:3.4.19.12] | (RefSeq) AMSH-like ubiquitin thioesterase 2	[T]	Signal transduction mechanisms	JAB1/Mov34/MPN/PAD-1 ubiquitin protease	AMSH-like ubiquitin thioesterase 2 OS=Arabidopsis thaliana OX=3702 GN=AMSH2 PE=2 SV=1	S	Function unknown	AMSH-like ubiquitin thioesterase 2 isoform X2 [Manihot esculenta]
c31675.graph_c0	152	127	136	228	273	309	3.27	3.35	3.95	7.91	8.87	10	2.08E-05	1.066116299	up	--	--	--	K08064|1.52852e-23|rcu:8284676|K08064 nuclear transcription factor Y, alpha | (RefSeq) nuclear transcription factor Y subunit A-3	--	--	--	--	--	--	nuclear transcription factor Y subunit A-3-like isoform X2 [Herrania umbratica]
c23729.graph_c0	1583	1294	1199	3124	2327	2275	45.74	41.77	45.63	127.45	92.73	88.61	8.75E-06	1.064746947	up	[IQR]	Lipid transport and metabolism ;; Secondary metabolites biosynthesis, transport and catabolism ;; General function prediction only	Molecular Function: oxidoreductase activity (GO:0016491);; Biological Process: oxidation-reduction process (GO:0055114);;	K08081|4.74687e-131|pop:POPTR_0001s25180g|K08081 tropinone reductase I [EC:1.1.1.206] | (RefSeq) POPTRDRAFT_706088; hypothetical protein	[R]	General function prediction only	Enoyl-(Acyl carrier protein) reductase;; short chain dehydrogenase;; KR domain	Tropinone reductase homolog At2g29290 OS=Arabidopsis thaliana OX=3702 GN=At2g29290 PE=2 SV=1	S	Function unknown	tropinone reductase family protein [Populus trichocarpa]
c24117.graph_c0	890	836	668	1781	1188	1559	22.67	23.49	22.34	65.84	40.96	53.46	1.29E-05	1.061487145	up	[I]	Lipid transport and metabolism	Biological Process: secondary shoot formation (GO:0010223);; Molecular Function: carboxylic ester hydrolase activity (GO:0052689);; Biological Process: strigolactone biosynthetic process (GO:1901601);;	--	--	--	alpha/beta hydrolase fold;; Alpha/beta hydrolase family;; Serine aminopeptidase, S33	Strigolactone esterase D14 OS=Arabidopsis thaliana OX=3702 GN=D14 PE=1 SV=1	S	Function unknown	PREDICTED: probable strigolactone esterase DAD2 [Populus euphratica]
c19034.graph_c0	645	1045	797	1266	1665	2011	33.6	59.78	53.37	102.51	129.93	163.52	0.000152763	1.061199418	up	--	--	--	--	--	--	Pathogenesis-related protein Bet v I family	Major allergen Pru av 1 OS=Prunus avium OX=42229 GN=PRUA1 PE=1 SV=1	S	Function unknown	PREDICTED: pathogenesis-related protein STH-2-like [Eucalyptus grandis]
c18021.graph_c0	80	64	46	108	114	144	13.92	13	10.1	25.95	28.67	36.15	0.001027341	1.060145913	up	--	--	Molecular Function: core promoter sequence-specific DNA binding (GO:0001046);; Molecular Function: transcriptional activator activity, RNA polymerase II transcription regulatory region sequence-specific binding (GO:0001228);; Cellular Component: nucleus (GO:0005634);; Biological Process: transcription from RNA polymerase II promoter (GO:0006366);;	--	--	--	--	--	K	Transcription	hypothetical protein JCGZ_04017 [Jatropha curcas]
c30814.graph_c0	1958	1906	1746	3832	3407	3438	45.78	49.77	54.55	127.81	109.46	107.38	5.75E-08	1.059539231	up	--	--	Molecular Function: nuclease activity (GO:0004518);; Cellular Component: integral component of membrane (GO:0016021);; Biological Process: nucleic acid phosphodiester bond hydrolysis (GO:0090305);;	--	--	--	Bifunctional nuclease;; Bifunctional nuclease	Bifunctional nuclease 2 OS=Arabidopsis thaliana OX=3702 GN=BBD2 PE=2 SV=1	S	Function unknown	PREDICTED: bifunctional nuclease 1 [Citrus sinensis]
c20076.graph_c0	258	124	93	281	274	338	6.78	3.64	3.23	10.44	9.95	11.95	0.001996853	1.058250956	up	--	--	Biological Process: amino acid transmembrane transport (GO:0003333);; Molecular Function: amino acid transmembrane transporter activity (GO:0015171);; Cellular Component: integral component of membrane (GO:0016021);;	K14209|0|jcu:105628575|K14209 solute carrier family 36 (proton-coupled amino acid transporter) | (RefSeq) proton-coupled amino acid transporter 3	[E]	Amino acid transport and metabolism	Transmembrane amino acid transporter protein	Amino acid transporter AVT3B OS=Arabidopsis thaliana OX=3702 GN=AVT3B PE=2 SV=1	E	Amino acid transport and metabolism	amino acid transporter AVT3B-like [Manihot esculenta]
c30668.graph_c0	125	100	78	185	153	242	1.01	0.96	0.9	2.61	2.21	2.61	0.000541179	1.057082803	up	[G]	Carbohydrate transport and metabolism	Molecular Function: protein histidine kinase activity (GO:0004673);; Molecular Function: ATP binding (GO:0005524);; Biological Process: peptidyl-histidine phosphorylation (GO:0018106);;	K08244|0|pop:POPTR_0010s05400g|K08244 alpha-glucan, water dikinase [EC:2.7.9.4] | (RefSeq) POPTRDRAFT_1089922; hypothetical protein	--	--	Pyruvate phosphate dikinase, PEP/pyruvate binding domain	Alpha-glucan water dikinase, chloroplastic OS=Citrus reticulata OX=85571 GN=R1 PE=2 SV=1	S	Function unknown	alpha-glucan water dikinase, chloroplastic [Hevea brasiliensis]
c17055.graph_c0	219	181	146	198	375	503	3.24	2.98	2.86	4.16	7.7	10.1	0.001610991	1.056781281	up	[IR]	Lipid transport and metabolism ;; General function prediction only	Cellular Component: integral component of membrane (GO:0016021);; Molecular Function: long-chain-alcohol oxidase activity (GO:0046577);; Molecular Function: flavin adenine dinucleotide binding (GO:0050660);; Biological Process: oxidation-reduction process (GO:0055114);;	K17756|0|pop:POPTR_0004s24310g|K17756 long-chain-alcohol oxidase [EC:1.1.3.20] | (RefSeq) alcohol oxidase-related family protein	--	--	GMC oxidoreductase;; GMC oxidoreductase	Long-chain-alcohol oxidase FAO4A OS=Arabidopsis thaliana OX=3702 GN=FAO4A PE=3 SV=2	E	Amino acid transport and metabolism	long-chain-alcohol oxidase FAO4A [Manihot esculenta]
c20240.graph_c0	77	87	110	157	200	198	6.49	8.26	11.88	18.31	23.31	22.83	0.002788215	1.056075137	up	--	--	--	--	--	--	--	--	S	Function unknown	uncharacterized protein LOC110605036 [Manihot esculenta]
c26347.graph_c0	421	270	194	661	418	563	9.24	6.59	5.59	20.4	12.57	16.48	0.000790448	1.052203388	up	--	--	Molecular Function: transcription factor activity, sequence-specific DNA binding (GO:0003700);; Cellular Component: nucleus (GO:0005634);; Biological Process: regulation of transcription, DNA-templated (GO:0006355);; Biological Process: cell differentiation (GO:0030154);; Molecular Function: sequence-specific DNA binding (GO:0043565);; Biological Process: regulation of shoot system development (G…	--	--	--	GRAS domain family	Scarecrow-like protein 15 OS=Arabidopsis thaliana OX=3702 GN=SCL15 PE=1 SV=3	K	Transcription	hypothetical protein POPTR_007G029200v3 [Populus trichocarpa]
c30852.graph_c0	121	57	109	162	188	225	3.21	1.53	3.9	6.2	7.32	8.1	0.007266417	1.050414013	up	[J]	Translation, ribosomal structure and biogenesis	Molecular Function: rRNA (uridine-N3-)-methyltransferase activity (GO:0070042);; Biological Process: rRNA base methylation (GO:0070475);;	K09761|3.73793e-116|cit:102624062|K09761 16S rRNA (uracil1498-N3)-methyltransferase [EC:2.1.1.193] | (RefSeq) ribosomal RNA small subunit methyltransferase E	--	--	RNA methyltransferase	--	S	Function unknown	uncharacterized protein LOC110619806 isoform X4 [Manihot esculenta]
c27683.graph_c0	314	326	170	345	473	733	5.01	6.32	3.88	7.8	10.42	15.47	0.000838332	1.049175309	up	--	--	Cellular Component: membrane (GO:0016020);;	--	--	--	--	Membrane protein of ER body-like protein OS=Arabidopsis thaliana OX=3702 GN=MEBL PE=2 SV=1	S	Function unknown	PREDICTED: uncharacterized protein LOC105111661 isoform X2 [Populus euphratica]
c21497.graph_c0	639	692	590	1138	1191	1315	19.35	23.99	23.82	50.2	50.82	55.08	1.34E-08	1.047275186	up	--	--	Molecular Function: transcription corepressor activity (GO:0003714);; Cellular Component: nucleus (GO:0005634);; Biological Process: response to wounding (GO:0009611);; Biological Process: regulation of defense response (GO:0031347);; Biological Process: negative regulation of nucleic acid-templated transcription (GO:1903507);; Biological Process: regulation of jasmonic acid mediated signaling pa…	K13464|6.51869e-66|pop:POPTR_0006s14160g|K13464 jasmonate ZIM domain-containing protein | (RefSeq) hypothetical protein	--	--	tify domain;; Divergent CCT motif	Protein TIFY 10b OS=Oryza sativa subsp. indica OX=39946 GN=TIFY10B PE=3 SV=1	S	Function unknown	protein TIFY 10A-like [Hevea brasiliensis]
c17071.graph_c0	290	194	205	403	434	463	3.56	2.65	3.34	7.01	7.31	7.6	2.23E-06	1.046501973	up	[K]	Transcription	Molecular Function: protein kinase activity (GO:0004672);; Molecular Function: ATP binding (GO:0005524);; Biological Process: protein phosphorylation (GO:0006468);; Cellular Component: integral component of membrane (GO:0016021);; Molecular Function: oxidoreductase activity (GO:0016491);; Biological Process: oxidation-reduction process (GO:0055114);;	--	--	--	Leucine rich repeat;; Leucine Rich repeats (2 copies);; Protein kinase domain;; Protein tyrosine kinase;; Leucine Rich Repeat;; Leucine rich repeat N-terminal domain	Leucine-rich repeat receptor-like tyrosine-protein kinase PXC3 OS=Arabidopsis thaliana OX=3702 GN=PXC3 PE=2 SV=1	S	Function unknown	PREDICTED: leucine-rich repeat receptor-like tyrosine-protein kinase PXC3 isoform X1 [Ricinus communis]
c26785.graph_c0	1410	1058	843	1830	1762	2574	40.88	34.41	32.38	74.46	72.02	99.3	5.12E-07	1.043697474	up	[C]	Energy production and conversion	Cellular Component: peroxisome (GO:0005777);; Biological Process: carbohydrate metabolic process (GO:0005975);; Biological Process: tricarboxylic acid cycle (GO:0006099);; Biological Process: malate metabolic process (GO:0006108);; Cellular Component: chloroplast (GO:0009507);; Molecular Function: L-malate dehydrogenase activity (GO:0030060);; Biological Process: regulation of fatty acid beta-oxi…	K00026|3.75475e-161|rcu:8275944|K00026 malate dehydrogenase [EC:1.1.1.37] | (RefSeq) malate dehydrogenase, glyoxysomal	[C]	Energy production and conversion	lactate/malate dehydrogenase, NAD binding domain;; lactate/malate dehydrogenase, alpha/beta C-terminal domain;; 3-beta hydroxysteroid dehydrogenase/isomerase family	Malate dehydrogenase, glyoxysomal OS=Citrullus lanatus OX=3654 PE=1 SV=1	C	Energy production and conversion	malate dehydrogenase, glyoxysomal-like [Hevea brasiliensis]
c27176.graph_c0	472	420	261	630	625	885	11.5	12.28	8.88	22.03	22.83	30.22	4.72E-06	1.040747683	up	[I]	Lipid transport and metabolism	Molecular Function: 3-hydroxyisobutyryl-CoA hydrolase activity (GO:0003860);; Molecular Function: enoyl-CoA hydratase activity (GO:0004300);; Molecular Function: isomerase activity (GO:0016853);;	K05605|1.5208e-58|mtr:MTR_8g005990|K05605 3-hydroxyisobutyryl-CoA hydrolase [EC:3.1.2.4] | (RefSeq) enoyl-CoA hydratase/isomerase	[I]	Lipid transport and metabolism	Enoyl-CoA hydratase/isomerase;; Enoyl-CoA hydratase/isomerase;; Enoyl-CoA hydratase/isomerase	3-hydroxyisobutyryl-CoA hydrolase-like protein 2, mitochondrial OS=Arabidopsis thaliana OX=3702 GN=At4g31810 PE=1 SV=1	I	Lipid transport and metabolism	3-hydroxyisobutyryl-CoA hydrolase-like protein 1, mitochondrial isoform X3 [Hevea brasiliensis]
c30201.graph_c1	92	110	96	120	231	240	1.05	1.73	2.07	3.08	5.7	5.97	0.003195051	1.038236417	up	--	--	--	K18422|3.62632e-136|pop:POPTR_0007s07450g|K18422 helicase MOV-10 [EC:3.6.4.13] | (RefSeq) hypothetical protein	[A]	RNA processing and modification	AAA domain	Probable RNA helicase SDE3 OS=Arabidopsis thaliana OX=3702 GN=SDE3 PE=1 SV=1	L	Replication, recombination and repair	PREDICTED: probable RNA helicase SDE3 [Populus euphratica]
c28641.graph_c0	52	61	62	122	119	102	1.25	1.63	2.13	4.56	4.23	3.92	0.006390238	1.035642668	up	--	--	--	--	--	--	Zeta toxin	--	S	Function unknown	PREDICTED: uncharacterized protein LOC105129489 isoform X2 [Populus euphratica]
c25803.graph_c0	772	618	570	1088	1215	1345	21.63	19.24	20.82	42.73	46.92	50.27	3.22E-10	1.035125807	up	[I]	Lipid transport and metabolism	Molecular Function: enoyl-CoA hydratase activity (GO:0004300);; Cellular Component: peroxisome (GO:0005777);; Biological Process: metabolic process (GO:0008152);; Molecular Function: isomerase activity (GO:0016853);;	--	[I]	Lipid transport and metabolism	Enoyl-CoA hydratase/isomerase;; Enoyl-CoA hydratase/isomerase	Probable enoyl-CoA hydratase 1, peroxisomal OS=Arabidopsis thaliana OX=3702 GN=ECHIA PE=1 SV=1	I	Lipid transport and metabolism	probable enoyl-CoA hydratase 1, peroxisomal [Manihot esculenta]
c24934.graph_c0	1955	1584	1335	1927	3343	4003	60.81	54.62	53.43	82.05	139.87	163.73	2.41E-05	1.035104275	up	[G]	Carbohydrate transport and metabolism	Cellular Component: endoplasmic reticulum (GO:0005783);; Biological Process: biosynthetic process (GO:0009058);; Cellular Component: integral component of membrane (GO:0016021);; Molecular Function: hydrolase activity, acting on ester bonds (GO:0016788);; Molecular Function: strictosidine synthase activity (GO:0016844);;	--	[R]	General function prediction only	NHL repeat	Protein STRICTOSIDINE SYNTHASE-LIKE 4 OS=Arabidopsis thaliana OX=3702 GN=SSL4 PE=1 SV=1	G	Carbohydrate transport and metabolism	PREDICTED: protein YLS2-like [Populus euphratica]
c31232.graph_c0	591	481	297	799	677	1037	8.36	7.88	5.82	14.57	11.67	17.17	4.03E-05	1.031610256	up	[G]	Carbohydrate transport and metabolism	Molecular Function: sugar:proton symporter activity (GO:0005351);; Molecular Function: glucose transmembrane transporter activity (GO:0005355);; Cellular Component: integral component of plasma membrane (GO:0005887);; Biological Process: proton transport (GO:0015992);; Biological Process: glucose import (GO:0046323);; Biological Process: glucose transmembrane transport (GO:1904659);;	--	[R]	General function prediction only	Sugar (and other) transporter;; Major Facilitator Superfamily	Plastidic glucose transporter 4 OS=Arabidopsis thaliana OX=3702 GN=At5g16150 PE=1 SV=2	G	Carbohydrate transport and metabolism	hypothetical protein POPTR_017G116400v3 [Populus trichocarpa]
c30933.graph_c0	2102	1942	1413	2765	3552	3748	26.27	26.91	23.3	49.49	61.1	63.02	3.45E-12	1.029913463	up	[L]	Replication, recombination and repair	Molecular Function: deoxyribodipyrimidine photo-lyase activity (GO:0003904);; Cellular Component: nucleus (GO:0005634);; Cellular Component: vacuole (GO:0005773);; Biological Process: chromatin remodeling (GO:0006338);; Biological Process: response to water deprivation (GO:0009414);; Biological Process: blue light signaling pathway (GO:0009785);; Molecular Function: blue light photoreceptor activ…	K12119|0|jcu:105632132|K12119 cryptochrome 2 | (RefSeq) cryptochrome-1	[LT]	--	FAD binding domain of DNA photolyase;; DNA photolyase	Cryptochrome-2 OS=Arabidopsis thaliana OX=3702 GN=CRY2 PE=1 SV=2	L	Replication, recombination and repair	hypothetical protein POPTR_010G071200v3 [Populus trichocarpa]
c23086.graph_c0	160	83	84	198	216	195	2.22	1.4	1.56	4.16	4.09	3.78	0.001055621	1.028399292	up	[G]	Carbohydrate transport and metabolism	Molecular Function: alpha-amylase activity (GO:0004556);; Molecular Function: calcium ion binding (GO:0005509);; Biological Process: carbohydrate metabolic process (GO:0005975);; Molecular Function: glucan 1,4-alpha-maltotetraohydrolase activity (GO:0033910);;	--	[G]	Carbohydrate transport and metabolism	Alpha-amylase C-terminal beta-sheet domain;; Alpha amylase, catalytic domain	Alpha-amylase 3, chloroplastic OS=Arabidopsis thaliana OX=3702 GN=AMY3 PE=1 SV=1	G	Carbohydrate transport and metabolism	alpha-amylase 3, chloroplastic-like isoform X1 [Hevea brasiliensis]
c28601.graph_c0	2664	3233	2487	4116	4609	7244	50.96	68.89	62.94	110.95	120.99	185.23	3.61E-05	1.02714549	up	--	--	Molecular Function: magnesium ion binding (GO:0000287);; Biological Process: metabolic process (GO:0008152);; Molecular Function: terpene synthase activity (GO:0010333);;	--	--	--	Terpene synthase family, metal binding domain;; Terpene synthase, N-terminal domain	(-)-alpha-terpineol synthase OS=Vitis vinifera OX=29760 PE=1 SV=1	O	Posttranslational modification, protein turnover, chaperones	hypothetical protein POPTR_001G308300v3 [Populus trichocarpa]
c23803.graph_c0	523	770	489	1123	1213	1000	16.7	26.9	20.6	50.97	53.84	43.54	3.83E-05	1.02521698	up	--	--	--	--	--	--	WRKY DNA -binding domain	Probable WRKY transcription factor 11 OS=Arabidopsis thaliana OX=3702 GN=WRKY11 PE=2 SV=2	K	Transcription	probable WRKY transcription factor 17 [Manihot esculenta]
c29137.graph_c0	289	211	231	394	467	508	6.78	5.66	8.74	15.59	17.36	17.98	3.52E-06	1.022978757	up	[GM]	Carbohydrate transport and metabolism ;; Cell wall/membrane/envelope biogenesis	Cellular Component: integral component of membrane (GO:0016021);;	--	--	--	BNR repeat-like domain;; BNR repeat-like domain;; BNR repeat-like domain	--	G	Carbohydrate transport and metabolism	PREDICTED: uncharacterized protein LOC105121268 isoform X1 [Populus euphratica]
c33377.graph_c0	106	80	75	151	161	176	11.15	9.64	10.16	22.16	23.85	25.92	0.000236264	1.021853395	up	--	--	--	--	--	--	--	--	S	Function unknown	hypothetical protein POPTR_0002s17440g [Populus trichocarpa]
c22173.graph_c0	86	92	55	94	178	173	1.22	1.41	1	1.83	3.39	3.21	0.003941162	1.021341861	up	--	--	--	--	--	--	Domain of unknown function (DUF3527)	--	S	Function unknown	hypothetical protein POPTR_0001s09390g [Populus trichocarpa]
c20453.graph_c0	1589	1413	978	2094	2319	2841	34.14	33.9	27.8	63.67	68.53	81.93	1.36E-09	1.0191533	up	[G]	Carbohydrate transport and metabolism	Molecular Function: sedoheptulose-7-phosphate:D-glyceraldehyde-3-phosphate glyceronetransferase activity (GO:0004801);; Cellular Component: cytoplasm (GO:0005737);; Biological Process: carbohydrate metabolic process (GO:0005975);; Biological Process: pentose-phosphate shunt (GO:0006098);;	K00616|0|pop:POPTR_0003s16030g|K00616 transaldolase [EC:2.2.1.2] | (RefSeq) POPTRDRAFT_646955; transaldolase family protein	[G]	Carbohydrate transport and metabolism	Transaldolase/Fructose-6-phosphate aldolase	Transaldolase (Fragments) OS=Capsicum annuum var. annuum OX=40321 PE=1 SV=1	G	Carbohydrate transport and metabolism	PREDICTED: uncharacterized protein LOC105133779 [Populus euphratica]
c20286.graph_c0	244	204	156	280	477	365	7.72	7.23	6.51	12.52	20.82	15.58	3.78E-05	1.016821689	up	[K]	Transcription	--	--	[R]	General function prediction only	WD domain, G-beta repeat	Protein JINGUBANG OS=Arabidopsis thaliana OX=3702 GN=JGB PE=1 SV=1	S	Function unknown	PREDICTED: uncharacterized protein LOC100260428 [Vitis vinifera]
c27207.graph_c1	102	105	80	149	176	213	2.39	2.84	2.57	5.33	5.8	7.15	0.000230006	1.016654639	up	[T]	Signal transduction mechanisms	Molecular Function: hydrolase activity (GO:0016787);;	--	[R]	General function prediction only	Serine aminopeptidase, S33;; alpha/beta hydrolase fold;; Prolyl oligopeptidase family;; Dienelactone hydrolase family;; Serine hydrolase (FSH1)	--	S	Function unknown	PREDICTED: alpha/beta hydrolase domain-containing protein 17B-like [Populus euphratica]
c23175.graph_c0	428	381	424	898	717	696	11.64	11.53	15.28	34.66	26.93	25.5	0.000162636	1.016624669	up	--	--	--	--	[P]	Inorganic ion transport and metabolism	Rhodanese-like domain	Rhodanese-like domain-containing protein 15, chloroplastic OS=Arabidopsis thaliana OX=3702 GN=STR15 PE=2 SV=1	P	Inorganic ion transport and metabolism	hypothetical protein POPTR_005G106400v3 [Populus trichocarpa]
c27019.graph_c0	141	125	113	311	215	181	4.65	4.37	5.3	15.5	9.66	8.15	0.004313804	1.015613104	up	--	--	Molecular Function: zinc ion binding (GO:0008270);;	--	[O]	Posttranslational modification, protein turnover, chaperones	--	E3 ubiquitin-protein ligase AIRP2 OS=Arabidopsis thaliana OX=3702 GN=AIRP2 PE=1 SV=1	S	Function unknown	hypothetical protein CISIN_1g041918mg [Citrus sinensis]
c27389.graph_c0	351	269	170	495	367	571	6.37	5.66	4.5	20.11	9.67	15.71	0.000390104	1.014000103	up	--	--	--	--	--	--	Targeting protein for Xklp2 (TPX2)	Protein WVD2-like 7 OS=Arabidopsis thaliana OX=3702 GN=WDL7 PE=2 SV=1	--	--	PREDICTED: uncharacterized protein LOC105138040 [Populus euphratica]
c24593.graph_c0	123	125	83	153	236	228	4.36	5.87	4.02	8.37	12.52	11.87	0.000223541	1.01311704	up	--	--	Cellular Component: PSII associated light-harvesting complex II (GO:0009517);; Biological Process: abscisic acid biosynthetic process (GO:0009688);; Cellular Component: chloroplast envelope (GO:0009941);; Biological Process: photoprotection (GO:0010117);; Cellular Component: integral component of membrane (GO:0016021);; Biological Process: xanthophyll metabolic process (GO:0016122);; Biological P…	--	--	--	Domain of unknown function (DUF4281)	Protein ABA DEFICIENT 4, chloroplastic OS=Arabidopsis thaliana OX=3702 GN=ABA4 PE=2 SV=1	S	Function unknown	hypothetical protein POPTR_0004s09860g [Populus trichocarpa]
c29016.graph_c0	105	129	132	247	175	284	3.09	4.57	5.21	12.05	7.53	12.13	0.00519017	1.012379044	up	--	--	--	--	--	--	--	--	S	Function unknown	hypothetical protein POPTR_007G053300v3 [Populus trichocarpa]
c30449.graph_c1	963	635	915	1441	1474	1847	33.94	23.46	39.37	66.42	69.13	80.68	0.000134533	1.011734471	up	[IQ]	Lipid transport and metabolism ;; Secondary metabolites biosynthesis, transport and catabolism	Cellular Component: integral component of membrane (GO:0016021);; Molecular Function: ligase activity (GO:0016874);; Molecular Function: Photinus-luciferin 4-monooxygenase (ATP-hydrolyzing) activity (GO:0047077);; Biological Process: oxidation-reduction process (GO:0055114);;	K01904|0|jcu:105628033|K01904 4-coumarate--CoA ligase [EC:6.2.1.12] | (RefSeq) 4-coumarate--CoA ligase-like 7	[I]	Lipid transport and metabolism	AMP-binding enzyme;; AMP-binding enzyme C-terminal domain	4-coumarate--CoA ligase-like 7 OS=Arabidopsis thaliana OX=3702 GN=4CLL7 PE=1 SV=1	IQ	--	4-coumarate--CoA ligase-like 7 [Hevea brasiliensis]
c31798.graph_c0	3733	3678	2703	4341	6419	8011	47.76	52.85	46.88	81.25	112.43	138.06	1.98E-06	1.011159063	up	[Q]	Secondary metabolites biosynthesis, transport and catabolism	Molecular Function: copper ion binding (GO:0005507);; Molecular Function: primary amine oxidase activity (GO:0008131);; Biological Process: amine metabolic process (GO:0009308);; Molecular Function: quinone binding (GO:0048038);; Biological Process: oxidation-reduction process (GO:0055114);;	K00276|0|vra:106777802|K00276 primary-amine oxidase [EC:1.4.3.21] | (RefSeq) copper methylamine oxidase-like	[Q]	Secondary metabolites biosynthesis, transport and catabolism	Copper amine oxidase, enzyme domain;; Copper amine oxidase, N3 domain;; Copper amine oxidase, N2 domain	Primary amine oxidase 2 OS=Arabidopsis thaliana OX=3702 GN=At1g31672 PE=3 SV=1	Q	Secondary metabolites biosynthesis, transport and catabolism	uncharacterized protein LOC106777802 [Vigna radiata var. radiata]
c31785.graph_c2	444	365	329	706	686	679	19.97	17.89	19.25	45.02	42.96	41.56	1.44E-07	1.0073749	up	[I]	Lipid transport and metabolism	Molecular Function: catalytic activity (GO:0003824);; Biological Process: metabolic process (GO:0008152);;	K01897|8.11382e-39|jcu:105632205|K01897 long-chain acyl-CoA synthetase [EC:6.2.1.3] | (RefSeq) long chain acyl-CoA synthetase 6, peroxisomal	[I]	Lipid transport and metabolism	AMP-binding enzyme C-terminal domain	Long chain acyl-CoA synthetase 7, peroxisomal OS=Arabidopsis thaliana OX=3702 GN=LACS7 PE=1 SV=2	I	Lipid transport and metabolism	PREDICTED: long chain acyl-CoA synthetase 7, peroxisomal-like [Nicotiana attenuata]
c31831.graph_c0	8682	8434	6180	15197	14231	12595	161.77	176.42	153.21	403.51	366.01	314.34	4.56E-08	1.007113539	up	--	--	Molecular Function: transporter activity (GO:0005215);; Biological Process: transport (GO:0006810);; Cellular Component: integral component of membrane (GO:0016021);;	K14638|0|rcu:8282548|K14638 solute carrier family 15 (peptide/histidine transporter), member 3/4 | (RefSeq) protein NRT1/ PTR FAMILY 6.4	[E]	Amino acid transport and metabolism	POT family	Protein NRT1/ PTR FAMILY 6.4 OS=Arabidopsis thaliana OX=3702 GN=NPF6.4 PE=1 SV=1	E	Amino acid transport and metabolism	PREDICTED: protein NRT1/ PTR FAMILY 6.4 [Ricinus communis]
c32181.graph_c3	5952	5568	4229	12528	7411	8569	74.36	76.48	71.55	192.49	120.4	135.28	0.000333468	1.006953788	up	--	--	Molecular Function: nucleic acid binding (GO:0003676);;	K11593|0|pop:POPTR_0009s00660g|K11593 eukaryotic translation initiation factor 2C | (RefSeq) POPTRDRAFT_821668; argonaute family protein	[J]	Translation, ribosomal structure and biogenesis	Piwi domain;; PAZ domain;; Argonaute linker 1 domain;; Argonaute linker 2 domain;; Mid domain of argonaute;; N-terminal domain of argonaute;; Mitochondrial carrier protein;; Piwi domain;; Mitochondrial carrier protein	Protein argonaute 5 OS=Arabidopsis thaliana OX=3702 GN=AGO5 PE=1 SV=2	J	Translation, ribosomal structure and biogenesis	hypothetical protein POPTR_009G001500v3 [Populus trichocarpa]
c32643.graph_c0	1167	941	815	1140	1796	2540	15.89	14.85	15.08	22.73	35.43	48.94	0.000189064	1.00634058	up	--	--	Molecular Function: binding (GO:0005488);;	--	[R]	General function prediction only	Reverse transcriptase (RNA-dependent DNA polymerase);; gag-polypeptide of LTR copia-type;; Reverse transcriptase (RNA-dependent DNA polymerase);; GAG-pre-integrase domain	Retrovirus-related Pol polyprotein from transposon RE1 OS=Arabidopsis thaliana OX=3702 GN=RE1 PE=2 SV=1	S	Function unknown	hypothetical protein VITISV_011792 [Vitis vinifera]
c17994.graph_c0	538	467	471	836	1015	872	14.73	14.31	17.03	32.36	38.29	32.15	2.31E-07	1.005570164	up	--	--	--	--	--	--	C2 domain	Protein SRC2 OS=Glycine max OX=3847 GN=SRC2 PE=2 SV=1	S	Function unknown	protein SRC2 [Manihot esculenta]
c26988.graph_c0	165	99	65	152	241	210	2.48	1.82	1.36	3.56	5.09	4.88	0.003178067	1.005332478	up	--	--	Cellular Component: nucleus (GO:0005634);; Biological Process: DNA repair (GO:0006281);; Molecular Function: phosphoric diester hydrolase activity (GO:0008081);;	K10862|1.4809e-166|tcc:TCM_030158|K10862 tyrosyl-DNA phosphodiesterase 1 [EC:3.1.4.-] | (RefSeq) Tyrosyl-DNA phosphodiesterase-related isoform 1	[L]	Replication, recombination and repair	FHA domain;; Tyrosyl-DNA phosphodiesterase;; Tyrosyl-DNA phosphodiesterase	Tyrosyl-DNA phosphodiesterase 1 OS=Arabidopsis thaliana OX=3702 GN=TDP1 PE=1 SV=1	S	Function unknown	tyrosyl-DNA phosphodiesterase 1 isoform X2 [Manihot esculenta]
c23812.graph_c0	950	689	736	1023	1717	1696	24.56	19.84	25.48	38.44	63.07	59.65	1.58E-05	1.005028572	up	[I]	Lipid transport and metabolism	Molecular Function: phospholipase A2 activity (GO:0004623);; Molecular Function: lysophosphatidic acid acyltransferase activity (GO:0042171);; Biological Process: fatty acid homeostasis (GO:0055089);; Biological Process: phospholipid homeostasis (GO:0055091);; Biological Process: triglyceride homeostasis (GO:0070328);;	--	[R]	General function prediction only	alpha/beta hydrolase fold;; Alpha/beta hydrolase family;; Serine aminopeptidase, S33	Probable 1-acylglycerol-3-phosphate O-acyltransferase OS=Oryza sativa subsp. japonica OX=39947 GN=Os09g0520200 PE=3 SV=3	S	Function unknown	probable 1-acylglycerol-3-phosphate O-acyltransferase [Hevea brasiliensis]
c33299.graph_c0	1717	1733	1677	3283	2458	3791	61.46	69.55	79.06	165.84	121.46	183.43	5.22E-05	1.004393642	up	--	--	Molecular Function: peroxidase activity (GO:0004601);; Molecular Function: copper ion binding (GO:0005507);; Molecular Function: calcium ion binding (GO:0005509);; Molecular Function: ATP binding (GO:0005524);; Molecular Function: calcium-dependent phospholipid binding (GO:0005544);; Cellular Component: cell wall (GO:0005618);; Cellular Component: mitochondrion (GO:0005739);; Cellular Component: …	--	[U]	Intracellular trafficking, secretion, and vesicular transport	Annexin	Annexin D1 OS=Arabidopsis thaliana OX=3702 GN=ANN1 PE=1 SV=1	S	Function unknown	Annexin 1 [Theobroma cacao]
c29714.graph_c0	215	166	171	278	343	403	4.79	4.13	5.39	9.63	11.19	12.16	2.43E-05	1.004351035	up	[QV]	Secondary metabolites biosynthesis, transport and catabolism ;; Defense mechanisms	Molecular Function: monooxygenase activity (GO:0004497);; Biological Process: multicellular organism development (GO:0007275);; Biological Process: brassinosteroid homeostasis (GO:0010268);; Cellular Component: membrane (GO:0016020);; Biological Process: sterol metabolic process (GO:0016125);; Biological Process: brassinosteroid biosynthetic process (GO:0016132);; Molecular Function: metal ion bi…	--	[QI]	--	Cytochrome P450;; Cytochrome P450	Ent-kaurenoic acid oxidase 1 OS=Arabidopsis thaliana OX=3702 GN=KAO1 PE=2 SV=1	Q	Secondary metabolites biosynthesis, transport and catabolism	Cytochrome P450 [Parasponia andersonii]
c25201.graph_c0	185	152	157	292	359	265	5.46	5.02	6.11	12.18	14.6	10.54	0.000107568	1.003850761	up	[G]	Carbohydrate transport and metabolism	Biological Process: flavonoid biosynthetic process (GO:0009813);; Cellular Component: membrane (GO:0016020);; Cellular Component: intracellular membrane-bounded organelle (GO:0043231);; Molecular Function: anthocyanidin 3-O-glucosyltransferase activity (GO:0047213);; Biological Process: flavonoid glucuronidation (GO:0052696);; Molecular Function: quercetin 3-O-glucosyltransferase activity (GO:008…	--	[GC]	--	UDP-glucoronosyl and UDP-glucosyl transferase	UDP-glycosyltransferase 87A2 OS=Arabidopsis thaliana OX=3702 GN=UGT87A2 PE=1 SV=1	S	Function unknown	hypothetical protein POPTR_0001s28890g [Populus trichocarpa]
c20390.graph_c1	221	203	186	286	437	411	5.18	5.25	5.69	9.19	13.72	12.36	1.48E-05	1.002903254	up	--	--	--	--	--	--	--	Alpha carbonic anhydrase 1, chloroplastic OS=Arabidopsis thaliana OX=3702 GN=ACA1 PE=1 SV=2	S	Function unknown	uncharacterized protein LOC110645971 [Hevea brasiliensis]
c29742.graph_c0	5462	4625	3578	9177	7274	8028	124.05	111.82	107.67	316.78	240.11	258.01	4.46E-07	1.002457316	up	[EG]	Amino acid transport and metabolism ;; Carbohydrate transport and metabolism	Molecular Function: dihydroxy-acid dehydratase activity (GO:0004160);; Biological Process: branched-chain amino acid biosynthetic process (GO:0009082);; Cellular Component: chloroplast stroma (GO:0009570);;	K01687|0|pop:POPTR_0001s14300g|K01687 dihydroxy-acid dehydratase [EC:4.2.1.9] | (RefSeq) POPTRDRAFT_814873; dehydratase family protein	[E]	Amino acid transport and metabolism	Dehydratase family;; FeoA domain;; Thiolase, N-terminal domain;; Thiolase, C-terminal domain;; Dehydratase family	Dihydroxy-acid dehydratase, chloroplastic OS=Arabidopsis thaliana OX=3702 GN=DHAD PE=1 SV=1	E	Amino acid transport and metabolism	PREDICTED: dihydroxy-acid dehydratase, chloroplastic-like [Populus euphratica]
c26348.graph_c0	271	180	100	406	298	279	11.49	8.31	5.41	24.03	17.47	15.8	0.005952114	1.001842866	up	--	--	Cellular Component: intracellular (GO:0005622);; Biological Process: retrograde vesicle-mediated transport, Golgi to ER (GO:0006890);; Cellular Component: integral component of membrane (GO:0016021);;	--	[U]	Intracellular trafficking, secretion, and vesicular transport	Rer1 family	Protein RER1B OS=Arabidopsis thaliana OX=3702 GN=RER1B PE=1 SV=2	U	Intracellular trafficking, secretion, and vesicular transport	protein RER1B-like [Quercus suber]
c29338.graph_c0	251	267	204	451	422	443	7.94	9.45	8.5	20.14	18.41	18.89	3.39E-06	1.00177734	up	--	--	Biological Process: organic substance metabolic process (GO:0071704);;	--	--	--	--	Protein NDH-DEPENDENT CYCLIC ELECTRON FLOW 5 OS=Arabidopsis thaliana OX=3702 GN=NDF5 PE=2 SV=1	S	Function unknown	PREDICTED: protein NDH-DEPENDENT CYCLIC ELECTRON FLOW 5 [Ricinus communis]
c12891.graph_c0	115	83	80	127	213	179	7.8	6.38	7.07	12.1	20.14	16.69	0.001098786	1.001163971	up	[T]	Signal transduction mechanisms	Biological Process: formation of translation preinitiation complex (GO:0001731);; Molecular Function: translation initiation factor activity (GO:0003743);; Cellular Component: eukaryotic translation initiation factor 3 complex (GO:0005852);; Biological Process: regulation of translational initiation (GO:0006446);; Cellular Component: eukaryotic 43S preinitiation complex (GO:0016282);; Cellular Co…	--	[T]	Signal transduction mechanisms	BolA-like protein	SufE-like protein 1, chloroplastic/mitochondrial OS=Arabidopsis thaliana OX=3702 GN=SUFE1 PE=1 SV=2	T	Signal transduction mechanisms	hypothetical protein Csa_1G043070 [Cucumis sativus]
