# Supplementary material for: Transcriptome analysis of yellow passion fruit in response to cucumber mosaic virus infection
Source: PLoS One. 2021 Feb 24;16(2):e0247127. doi: 10.1371/journal.pone.0247127 (PMC7904197; doi:10.1371/journal.pone.0247127)
Supplement: S2 Data — (XLS) [file pone.0247127.s013.xls]

#ID	CK1_Count	CK2_Count	CK3_Count	CMV1_Count	CMV2_Count	CMV3_Count	CK1_FPKM	CK2_FPKM	CK3_FPKM	CMV1_FPKM	CMV2_FPKM	CMV3_FPKM	FDR	log2FC	regulated	COG_class	COG_class_annotation	GO_annotation	KEGG_annotation	KOG_class	KOG_class_annotation	Pfam_annotation	Swissprot_annotation	eggNOG_class	eggNOG_class_annotation	nr_annotation
c24954.graph_c0	556	469	122	0	0	0	35.44	30.52	9.72	0	0	0	6.47E-36	-6.350490485	down	--	--	--	--	--	--	--	--	--	--	unknown [Picea sitchensis]
c20405.graph_c0	689	540	229	2	1	3	51.95	46.25	22.45	0.21	0.11	0.31	7.10E-47	-6.185471694	down	[P]	Inorganic ion transport and metabolism	Molecular Function: ferredoxin-NADP+ reductase activity (GO:0004324);; Biological Process: oxidation-reduction process (GO:0055114);;	K02641|4.50029e-110|pop:POPTR_0007s09630g|K02641 ferredoxin--NADP+ reductase [EC:1.18.1.2] | (RefSeq) Chain A family protein	[C]	Energy production and conversion	--	Ferredoxin--NADP reductase, leaf-type isozyme, chloroplastic OS=Nicotiana tabacum OX=4097 GN=PETH PE=2 SV=1	P	Inorganic ion transport and metabolism	PREDICTED: ferredoxin--NADP reductase, leaf isozyme, chloroplastic-like [Populus euphratica]
c25575.graph_c0	576	541	200	0	5	3	7.86	8.22	3.62	0	0.09	0.05	1.58E-42	-5.853115779	down	--	--	Molecular Function: catalytic activity (GO:0003824);; Biological Process: nucleic acid metabolic process (GO:0090304);;	--	[R]	General function prediction only	Reverse transcriptase (RNA-dependent DNA polymerase);; zinc-binding in reverse transcriptase	Putative ribonuclease H protein At1g65750 OS=Arabidopsis thaliana OX=3702 GN=At1g65750 PE=3 SV=1	S	Function unknown	hypothetical protein [Beta vulgaris subsp. vulgaris]
c24855.graph_c0	533	395	148	3	3	3	5.16	3.82	1.72	0.04	0.04	0.05	5.80E-36	-5.450422569	down	--	--	Molecular Function: catalytic activity (GO:0003824);; Biological Process: macromolecule metabolic process (GO:0043170);; Biological Process: primary metabolic process (GO:0044238);;	--	[R]	General function prediction only	Reverse transcriptase (RNA-dependent DNA polymerase);; Integrase core domain;; Retroviral aspartyl protease	Uncharacterized mitochondrial protein AtMg00860 OS=Arabidopsis thaliana OX=3702 GN=AtMg00860 PE=4 SV=1	L	Replication, recombination and repair	PREDICTED: uncharacterized protein LOC104814705 [Tarenaya hassleriana]
c32725.graph_c0	92	236	39	0	0	0	7.53	22.66	5.01	0	0	0	7.99E-17	-4.776872467	down	--	--	Molecular Function: nutrient reservoir activity (GO:0045735);;	--	--	--	Cys-rich Gliadin N-terminal;; Protease inhibitor/seed storage/LTP family	Gamma-gliadin OS=Triticum aestivum OX=4565 PE=3 SV=1	--	--	gamma gliadin, partial [Triticum monococcum]
c31178.graph_c0	85	83	69	0	0	1	7.21	8.89	7.99	0	0	0.12	5.50E-18	-4.649687861	down	[G]	Carbohydrate transport and metabolism	Molecular Function: monooxygenase activity (GO:0004497);; Cellular Component: cell wall (GO:0005618);; Cellular Component: chloroplast ribulose bisphosphate carboxylase complex (GO:0009573);; Cellular Component: thylakoid (GO:0009579);; Biological Process: response to blue light (GO:0009637);; Biological Process: photorespiration (GO:0009853);; Cellular Component: chloroplast envelope (GO:0009941…	K01602|1.0166e-116|bna:106446351|K01602 ribulose-bisphosphate carboxylase small chain [EC:4.1.1.39] | (RefSeq) rbcS; ribulose bisphosphate carboxylase small chain F1, chloroplastic-like	--	--	Ribulose bisphosphate carboxylase, small chain;; Ribulose-1,5-bisphosphate carboxylase small subunit	Ribulose bisphosphate carboxylase small chain 3B, chloroplastic OS=Arabidopsis thaliana OX=3702 GN=RBCS-3B PE=2 SV=2	C	Energy production and conversion	PREDICTED: ribulose bisphosphate carboxylase small chain F1, chloroplastic-like [Camelina sativa]
c33227.graph_c0	27	104	100	0	0	0	1.42	6.16	6.88	0	0	0	2.71E-13	-4.331491506	down	--	--	Cellular Component: photosystem I reaction center (GO:0009538);; Biological Process: photosynthesis (GO:0015979);;	K02692|1.42372e-108|rcu:8261461|K02692 photosystem I subunit II | (RefSeq) photosystem I reaction center subunit II, chloroplastic	--	--	PsaD	Photosystem I reaction center subunit II, chloroplastic OS=Cucumis sativus OX=3659 GN=psaD PE=1 SV=1	C	Energy production and conversion	PREDICTED: photosystem I reaction center subunit II, chloroplastic [Ricinus communis]
c16271.graph_c0	54	55	41	0	0	0	4.01	4.54	3.84	0	0	0	5.30E-13	-4.206176276	down	--	--	--	--	--	--	Lectin C-type domain	--	S	Function unknown	30S ribosomal protein S2 [Symbiodinium microadriaticum]
c32414.graph_c0	52	83	44	0	1	0	3.07	5.53	3.39	0	0.08	0	2.17E-13	-4.174438592	down	--	--	Biological Process: protein polyubiquitination (GO:0000209);; Biological Process: protein ubiquitination involved in ubiquitin-dependent protein catabolic process (GO:0042787);; Biological Process: proteasome-mediated ubiquitin-dependent protein catabolic process (GO:0043161);; Molecular Function: metal ion binding (GO:0046872);; Molecular Function: ubiquitin protein ligase activity (GO:0061630);;	K19043|2.46609e-37|jcu:105631938|K19043 E3 ubiquitin-protein ligase RHF [EC:2.3.2.27] | (RefSeq) E3 ubiquitin-protein ligase RHF1A	[O]	Posttranslational modification, protein turnover, chaperones	Ring finger domain	E3 ubiquitin-protein ligase RHF1A OS=Arabidopsis thaliana OX=3702 GN=RHF1A PE=1 SV=1	O	Posttranslational modification, protein turnover, chaperones	PREDICTED: E3 ubiquitin-protein ligase RHF1A-like isoform X3 [Populus euphratica]
c32414.graph_c1	51	60	36	0	0	0	4.27	5.72	3.91	0	0	0	1.47E-12	-4.150340531	down	--	--	Molecular Function: catalytic activity (GO:0003824);; Biological Process: ubiquitin-dependent protein catabolic process (GO:0006511);; Biological Process: protein ubiquitination (GO:0016567);;	K19043|6.25328e-36|jcu:105631938|K19043 E3 ubiquitin-protein ligase RHF [EC:2.3.2.27] | (RefSeq) E3 ubiquitin-protein ligase RHF1A	[O]	Posttranslational modification, protein turnover, chaperones	--	E3 ubiquitin-protein ligase RHF1A OS=Arabidopsis thaliana OX=3702 GN=RHF1A PE=1 SV=1	O	Posttranslational modification, protein turnover, chaperones	E3 ubiquitin-protein ligase RHF1A-like isoform X1 [Hevea brasiliensis]
c28369.graph_c0	49	130	26	0	0	0	3.02	8.78	2.18	0	0	0	4.93E-12	-4.142511266	down	--	--	Molecular Function: nutrient reservoir activity (GO:0045735);;	--	--	--	Cys-rich Gliadin N-terminal;; Protease inhibitor/seed storage/LTP family	Avenin-like b1 OS=Triticum aestivum OX=4565 GN=AVNLB PE=1 SV=1	--	--	avenin-like b6 [Aegilops tauschii subsp. tauschii]
c24149.graph_c0	121	152	58	0	5	2	2.1	2.92	1.33	0	0.12	0.05	8.02E-17	-4.138127676	down	--	--	--	--	[R]	General function prediction only	--	Putative ribonuclease H protein At1g65750 OS=Arabidopsis thaliana OX=3702 GN=At1g65750 PE=3 SV=1	S	Function unknown	PREDICTED: uncharacterized protein LOC108808055 [Raphanus sativus]
c29788.graph_c0	41	113	24	0	0	0	3.42	10.68	2.59	0	0	0	5.62E-11	-3.982273827	down	--	--	Molecular Function: nutrient reservoir activity (GO:0045735);;	--	--	--	Cys-rich Gliadin N-terminal;; Protease inhibitor/seed storage/LTP family	Avenin-like a4 OS=Triticum aestivum OX=4565 PE=2 SV=1	S	Function unknown	Gamma-hordein-3 [Triticum urartu]
c34460.graph_c0	35	66	35	0	0	0	0.42	0.88	0.55	0	0	0	4.34E-11	-3.960275266	down	--	--	--	--	[W]	Extracellular structures	Fibrillar collagen C-terminal domain;; Collagen triple helix repeat (20 copies)	--	S	Function unknown	--
c24288.graph_c0	19	93	62	0	0	0	0.62	3.4	2.67	0	0	0	1.10E-10	-3.946982438	down	--	--	--	--	--	--	Fantastic Four meristem regulator	Protein FANTASTIC FOUR 3 OS=Arabidopsis thaliana OX=3702 GN=FAF3 PE=2 SV=1	S	Function unknown	hypothetical protein POPTR_0010s10190g [Populus trichocarpa]
c18592.graph_c0	47	76	32	1	0	0	1.81	3.43	1.83	0.05	0	0	1.91E-11	-3.922533581	down	[G]	Carbohydrate transport and metabolism	Molecular Function: hydrolase activity, hydrolyzing O-glycosyl compounds (GO:0004553);; Biological Process: carbohydrate metabolic process (GO:0005975);; Cellular Component: membrane (GO:0016020);;	--	--	--	Carbohydrate binding domain	--	G	Carbohydrate transport and metabolism	uncharacterized protein LOC110615573 [Manihot esculenta]
c19715.graph_c0	152	244	195	7	10	8	5.66	8.86	8.87	0.71	0.69	0.63	2.99E-24	-3.919020917	down	--	--	--	--	[S]	Function unknown	Ndr family;; alpha/beta hydrolase fold;; Ndr family	Protein NDL1 OS=Arabidopsis thaliana OX=3702 GN=NDL1 PE=1 SV=1	S	Function unknown	pollen-specific protein SF21-like [Manihot esculenta]
c27430.graph_c0	169	114	72	7	2	2	5.2	4.06	3.22	0.31	0.1	0.13	2.56E-17	-3.909381606	down	[Q]	Secondary metabolites biosynthesis, transport and catabolism	Molecular Function: iron ion binding (GO:0005506);; Cellular Component: membrane (GO:0016020);; Molecular Function: flavonol synthase activity (GO:0045431);; Biological Process: gibberellin catabolic process (GO:0045487);; Biological Process: flavonol biosynthetic process (GO:0051555);; Molecular Function: C-19 gibberellin 2-beta-dioxygenase activity (GO:0052634);; Biological Process: oxidation-r…	K04125|5.45702e-126|jcu:105643585|K04125 gibberellin 2-oxidase [EC:1.14.11.13] | (RefSeq) gibberellin 2-beta-dioxygenase 2	[QR]	--	non-haem dioxygenase in morphine synthesis N-terminal;; 2OG-Fe(II) oxygenase superfamily	Gibberellin 2-beta-dioxygenase 2 OS=Pisum sativum OX=3888 GN=GA2OX2 PE=2 SV=1	S	Function unknown	gibberellin 2-beta-dioxygenase 2-like [Manihot esculenta]
c25092.graph_c0	41	42	37	0	0	0	3.66	4.3	4.19	0	0	0	8.32E-11	-3.903037947	down	--	--	Cellular Component: photosystem I (GO:0009522);; Cellular Component: chloroplast thylakoid membrane (GO:0009535);; Biological Process: photosynthesis, light harvesting (GO:0009765);; Cellular Component: integral component of membrane (GO:0016021);; Molecular Function: chlorophyll binding (GO:0016168);; Biological Process: protein-chromophore linkage (GO:0018298);; Molecular Function: metal ion bi…	K08912|2.1187e-130|bna:106361618|K08912 light-harvesting complex II chlorophyll a/b binding protein 1 | (RefSeq) chlorophyll a-b binding protein 1, chloroplastic	--	--	Chlorophyll A-B binding protein	Chlorophyll a-b binding protein 1, chloroplastic OS=Arabidopsis thaliana OX=3702 GN=LHCB1.3 PE=1 SV=1	J	Translation, ribosomal structure and biogenesis	PREDICTED: chlorophyll a-b binding protein 1, chloroplastic [Brassica oleracea var. oleracea]
c29649.graph_c0	46	94	16	0	0	0	4.26	7.82	1.39	0	0	0	8.89E-10	-3.790919376	down	--	--	Molecular Function: alpha-amylase inhibitor activity (GO:0015066);; Biological Process: negative regulation of catalytic activity (GO:0043086);; Molecular Function: nutrient reservoir activity (GO:0045735);;	--	--	--	Cys-rich Gliadin N-terminal;; Protease inhibitor/seed storage/LTP family	Gamma-gliadin B OS=Triticum aestivum OX=4565 PE=3 SV=1	S	Function unknown	avenin-3-like [Aegilops tauschii subsp. tauschii]
c22667.graph_c0	30	40	42	0	0	0	1.17	1.77	1.94	0	0	0	8.75E-10	-3.757066611	down	[C]	Energy production and conversion	Molecular Function: cytochrome-c oxidase activity (GO:0004129);; Molecular Function: iron ion binding (GO:0005506);; Molecular Function: copper ion binding (GO:0005507);; Cellular Component: mitochondrial inner membrane (GO:0005743);; Cellular Component: plasma membrane (GO:0005886);; Biological Process: oxidative phosphorylation (GO:0006119);; Biological Process: aerobic respiration (GO:0009060)…	K02256|0|ppp:PhpafMp01|K02256 cytochrome c oxidase subunit 1 [EC:1.9.3.1] | (RefSeq) cox1; cytochrome c oxidase subunit 1	[C]	Energy production and conversion	Cytochrome C and Quinol oxidase polypeptide I	Cytochrome c oxidase subunit 1 OS=Marchantia polymorpha OX=3197 GN=COX1 PE=3 SV=2	C	Energy production and conversion	cytochrome c oxidase subunit I, partial (mitochondrion) [Lingulodinium polyedrum]
c28661.graph_c0	494	477	342	16	39	23	18.51	20.1	16.76	0.84	1.96	1.15	1.02E-41	-3.702945934	down	--	--	--	--	--	--	--	--	--	--	PREDICTED: glycine-rich cell wall structural protein 1.8 [Theobroma cacao]
c13684.graph_c0	86	31	18	0	0	0	2.6	1.05	0.72	0	0	0	4.31E-09	-3.664798744	down	[C]	Energy production and conversion	Cellular Component: mitochondrion (GO:0005739);; Biological Process: generation of precursor metabolites and energy (GO:0006091);; Biological Process: transport (GO:0006810);; Molecular Function: electron carrier activity (GO:0009055);; Molecular Function: oxidoreductase activity (GO:0016491);; Cellular Component: membrane part (GO:0044425);; Biological Process: single-organism cellular process (…	K02256|1.25148e-175|cvr:OJ20_p01|K02256 cytochrome c oxidase subunit 1 [EC:1.9.3.1] | (RefSeq) cox1; cytochrome c oxidase subunit 1	[C]	Energy production and conversion	Cytochrome C and Quinol oxidase polypeptide I;; Cytochrome C and Quinol oxidase polypeptide I	Cytochrome c oxidase subunit 1 OS=Beta vulgaris OX=161934 GN=COX1 PE=3 SV=2	C	Energy production and conversion	cytochrome c oxidase subunit 1, partial (mitochondrion) [Cyanophora paradoxa]
c24812.graph_c0	183	374	145	8	21	7	5.98	13.68	7.04	0.51	0.98	0.42	2.82E-17	-3.565380051	down	--	--	--	--	--	--	--	--	S	Function unknown	PREDICTED: uncharacterized protein LOC105123354 isoform X1 [Populus euphratica]
c30644.graph_c0	73	21	23	0	0	0	1.71	0.55	0.71	0	0	0	1.96E-08	-3.544137711	down	--	--	--	--	--	--	von Willebrand factor type D domain	--	S	Function unknown	--
c20728.graph_c0	19	79	26	0	0	0	1.04	5.13	1.97	0	0	0	2.34E-08	-3.541652153	down	[QV]	Secondary metabolites biosynthesis, transport and catabolism ;; Defense mechanisms	Molecular Function: monooxygenase activity (GO:0004497);; Molecular Function: iron ion binding (GO:0005506);; Molecular Function: oxidoreductase activity, acting on paired donors, with incorporation or reduction of molecular oxygen (GO:0016705);; Molecular Function: heme binding (GO:0020037);; Molecular Function: secologanin synthase activity (GO:0050616);; Biological Process: oxidation-reduction…	K10717|0|pop:POPTR_0004s09950g|K10717 cytokinin trans-hydroxylase | (RefSeq) POPTRDRAFT_555847; cytochrome P450 family protein	[QI]	--	Cytochrome P450	Cytokinin hydroxylase OS=Arabidopsis thaliana OX=3702 GN=CYP735A1 PE=1 SV=1	Q	Secondary metabolites biosynthesis, transport and catabolism	PREDICTED: cytokinin hydroxylase [Populus euphratica]
c21019.graph_c1	41	35	19	0	0	0	1.15	1.01	0.68	0	0	0	2.36E-08	-3.508803302	down	--	--	--	--	[W]	Extracellular structures	Fibrillar collagen C-terminal domain	--	S	Function unknown	--
c12417.graph_c0	38	29	24	0	0	0	1.01	0.86	0.84	0	0	0	2.40E-08	-3.504259858	down	--	--	--	--	[R]	General function prediction only	7 transmembrane receptor (rhodopsin family);; Serpentine type 7TM GPCR chemoreceptor Srsx	--	U	Intracellular trafficking, secretion, and vesicular transport	--
c33887.graph_c0	71	300	123	5	13	2	3.82	18.22	8.67	0.38	0.97	0.15	2.16E-11	-3.485064328	down	[O]	Posttranslational modification, protein turnover, chaperones	Biological Process: protein peptidyl-prolyl isomerization (GO:0000413);; Molecular Function: peptidyl-prolyl cis-trans isomerase activity (GO:0003755);; Cellular Component: Golgi apparatus (GO:0005794);; Cellular Component: cytosol (GO:0005829);; Cellular Component: plasma membrane (GO:0005886);; Biological Process: protein folding (GO:0006457);; Biological Process: signal transduction (GO:000716…	K01802|3.44135e-18|adu:107468020|K01802 peptidylprolyl isomerase [EC:5.2.1.8] | (RefSeq) peptidyl-prolyl cis-trans isomerase	[O]	Posttranslational modification, protein turnover, chaperones	--	Peptidyl-prolyl cis-trans isomerase CYP19-1 OS=Arabidopsis thaliana OX=3702 GN=CYP19-1 PE=1 SV=1	O	Posttranslational modification, protein turnover, chaperones	peptidyl-prolyl cis-trans isomerase [Quercus suber]
c12803.graph_c0	359	370	331	29	21	24	8.17	9.41	9.96	0.93	0.66	0.73	3.77E-36	-3.481535827	down	[JO]	Translation, ribosomal structure and biogenesis ;; Posttranslational modification, protein turnover, chaperones	Biological Process: N-terminal protein amino acid acetylation (GO:0006474);; Molecular Function: N-acetyltransferase activity (GO:0008080);; Cellular Component: membrane (GO:0016020);;	--	--	--	Acetyltransferase (GNAT) domain;; Acetyltransferase (GNAT) family;; Acetyltransferase (GNAT) domain;; Acetyltransferase (GNAT) domain;; Acetyltransferase (GNAT) family	--	J	Translation, ribosomal structure and biogenesis	GCN5-related N-acetyltransferase family protein [Populus trichocarpa]
c19387.graph_c0	137	321	203	4	22	13	6.97	18.41	13.54	0.29	1.55	0.9	6.67E-15	-3.408434769	down	--	--	Cellular Component: membrane (GO:0016020);;	--	--	--	--	Classical arabinogalactan protein 26 OS=Arabidopsis thaliana OX=3702 GN=AGP26 PE=2 SV=2	S	Function unknown	classical arabinogalactan protein 26 [Hevea brasiliensis]
c25934.graph_c1	35	97	9	0	0	0	3.08	9.71	1.02	0	0	0	1.41E-07	-3.405256304	down	--	--	Molecular Function: serine-type endopeptidase inhibitor activity (GO:0004867);; Cellular Component: extracellular region (GO:0005576);; Biological Process: negative regulation of endopeptidase activity (GO:0010951);; Molecular Function: alpha-amylase inhibitor activity (GO:0015066);;	--	--	--	Protease inhibitor/seed storage/LTP family	Alpha-amylase/trypsin inhibitor CM1 OS=Triticum aestivum OX=4565 PE=1 SV=1	--	--	alpha-amylase/trypsin inhibitor CM1 [Aegilops tauschii subsp. tauschii]
c31737.graph_c0	25	118	10	0	0	0	6.88	31.35	3.14	0	0	0	2.62E-07	-3.356697093	down	--	--	Molecular Function: nutrient reservoir activity (GO:0045735);;	--	--	--	Cys-rich Gliadin N-terminal	Glutenin, low molecular weight subunit OS=Triticum aestivum OX=4565 PE=3 SV=1	--	--	low-molecular-weight glutenin subunit [Triticum aestivum]
c32541.graph_c0	28	82	11	0	0	0	0.81	2.66	0.42	0	0	0	2.52E-07	-3.345565886	down	[G]	Carbohydrate transport and metabolism	Biological Process: polysaccharide catabolic process (GO:0000272);; Molecular Function: beta-amylase activity (GO:0016161);; Molecular Function: identical protein binding (GO:0042802);;	--	--	--	Glycosyl hydrolase family 14	Beta-amylase OS=Hordeum vulgare subsp. spontaneum OX=77009 GN=BMY1 PE=1 SV=1	G	Carbohydrate transport and metabolism	Beta-amylase [Triticum urartu]
c16789.graph_c0	65	106	40	1	6	2	1.44	2.63	1.17	0.03	0.18	0.06	3.45E-10	-3.326306564	down	[M]	Cell wall/membrane/envelope biogenesis	Molecular Function: galactose oxidase activity (GO:0045480);; Biological Process: oxidation-reduction process (GO:0055114);;	K20929|0|jcu:105633889|K20929 glyoxal/methylglyoxal oxidase [EC:1.2.3.15] | (RefSeq) galactose oxidase-like	--	--	Glyoxal oxidase N-terminus;; Domain of unknown function (DUF1929)	Aldehyde oxidase GLOX OS=Vitis pseudoreticulata OX=231512 GN=GLOX PE=2 SV=1	S	Function unknown	hypothetical protein POPTR_002G027000v3 [Populus trichocarpa]
c31737.graph_c1	25	73	11	0	0	0	3.47	9.52	1.78	0	0	0	6.05E-07	-3.260504798	down	--	--	Molecular Function: nutrient reservoir activity (GO:0045735);;	--	--	--	Cys-rich Gliadin N-terminal;; Protease inhibitor/seed storage/LTP family	Glutenin, low molecular weight subunit 1D1 OS=Triticum aestivum OX=4565 PE=2 SV=1	--	--	low molecular weight glutenin [Triticum aestivum]
c20145.graph_c0	320	202	219	21	15	22	23.15	16.33	21.72	1.82	1.28	2.55	3.28E-25	-3.256900202	down	--	--	--	--	--	--	--	Uncharacterized protein At5g01610 OS=Arabidopsis thaliana OX=3702 GN=At5g01610 PE=1 SV=1	S	Function unknown	uncharacterized protein At5g01610-like [Manihot esculenta]
c28799.graph_c0	18	116	11	0	0	0	0.76	5.42	0.6	0	0	0	7.88E-07	-3.252491506	down	[C]	Energy production and conversion	Cellular Component: mitochondrion (GO:0005739);; Biological Process: nucleobase-containing compound metabolic process (GO:0006139);; Cellular Component: integral component of membrane (GO:0016021);; Molecular Function: oxidoreductase activity (GO:0016491);; Biological Process: respiratory electron transport chain (GO:0022904);; Cellular Component: respiratory chain (GO:0070469);;	K00412|2.95436e-86|ppp:PhpafMp28|K00412 ubiquinol-cytochrome c reductase cytochrome b subunit | (RefSeq) cob; cytochrome b	[C]	Energy production and conversion	--	Cytochrome b OS=Chondrus crispus OX=2769 GN=MT-CYB PE=3 SV=1	C	Energy production and conversion	apocytochrome b (mitochondrion) [Roya obtusa]
c15024.graph_c1	124	336	242	25	12	9	9.42	28.99	23.9	2.66	1.27	0.94	8.50E-13	-3.213006126	down	--	--	Cellular Component: integral component of membrane (GO:0016021);;	--	--	--	Arabinogalactan peptide	Arabinogalactan protein 20 OS=Arabidopsis thaliana OX=3702 GN=AGP20 PE=1 SV=1	S	Function unknown	Arabinogalactan protein 20 [Theobroma cacao]
c19258.graph_c0	292	504	196	11	46	11	12.85	24.34	11.15	0.66	2.69	0.63	2.90E-13	-3.190584876	down	--	--	--	--	--	--	--	--	S	Function unknown	ATP-dependent RNA helicase ddx54-like [Hevea brasiliensis]
c26251.graph_c0	89	102	48	9	0	2	1.38	1.79	0.92	0.2	0	0.05	4.53E-09	-3.170707903	down	--	--	--	--	[S]	Function unknown	--	--	S	Function unknown	mitogen-activated protein kinase-binding protein 1 [Quercus suber]
c25905.graph_c0	20	114	8	0	0	0	0.93	5.88	0.47	0	0	0	1.85E-06	-3.168372159	down	[C]	Energy production and conversion	Molecular Function: oxidoreductase activity (GO:0016491);; Biological Process: oxidation-reduction process (GO:0055114);;	K02262|8.41322e-71|mis:MicpuN_mit22|K02262 cytochrome c oxidase subunit 3 | (RefSeq) cox3; cytochrome oxidase subunit 3	[C]	Energy production and conversion	--	Cytochrome c oxidase subunit 3 OS=Prototheca wickerhamii OX=3111 GN=COX3 PE=3 SV=1	C	Energy production and conversion	cytochrome oxidase subunit 3 (mitochondrion) [Cymbomonas tetramitiformis]
c34954.graph_c0	21	33	18	0	0	0	0.53	0.92	0.6	0	0	0	1.64E-06	-3.142960709	down	[G]	Carbohydrate transport and metabolism	Cellular Component: vacuole (GO:0005773);; Biological Process: carbohydrate metabolic process (GO:0005975);; Molecular Function: thioglucosidase activity (GO:0019137);; Molecular Function: metal ion binding (GO:0046872);;	--	[G]	Carbohydrate transport and metabolism	Glycosyl hydrolase family 1	Myrosinase OS=Brassica napus OX=3708 PE=2 SV=1	G	Carbohydrate transport and metabolism	myrosinase, partial [Brassica rapa subsp. pekinensis]
c27087.graph_c0	15	82	12	0	0	0	0.58	3.57	0.61	0	0	0	3.03E-06	-3.108234156	down	--	--	Molecular Function: structural constituent of ribosome (GO:0003735);; Molecular Function: transporter activity (GO:0005215);; Cellular Component: mitochondrial inner membrane (GO:0005743);; Biological Process: translation (GO:0006412);; Cellular Component: integral component of membrane (GO:0016021);; Biological Process: transmembrane transport (GO:0055085);;	K05863|1.67133e-135|cme:CYME_CMN084C|K05863 solute carrier family 25 (mitochondrial adenine nucleotide translocator), member 4/5/6/31 | (RefSeq) ADP/ATP translocase	[C]	Energy production and conversion	Mitochondrial carrier protein	ADP,ATP carrier protein OS=Parachlorella kessleri OX=3074 PE=3 SV=1	U	Intracellular trafficking, secretion, and vesicular transport	ADP/ATP translocase [Cyanidioschyzon merolae strain 10D]
c33136.graph_c0	3466	5057	2674	310	464	289	108.04	176.55	109.93	13.65	19.95	12.15	4.69E-38	-3.102630507	down	--	--	Cellular Component: vacuolar membrane (GO:0005774);; Cellular Component: integral component of membrane (GO:0016021);; Cellular Component: anchored component of plasma membrane (GO:0046658);;	--	--	--	Fasciclin domain	Fasciclin-like arabinogalactan protein 2 OS=Arabidopsis thaliana OX=3702 GN=FLA2 PE=1 SV=1	M	Cell wall/membrane/envelope biogenesis	PREDICTED: fasciclin-like arabinogalactan protein 2 [Populus euphratica]
c25247.graph_c0	962	2240	964	139	134	89	38.56	100.93	50.99	7.9	7.51	4.84	4.78E-21	-3.09570588	down	[G]	Carbohydrate transport and metabolism	Molecular Function: hydrolase activity, hydrolyzing O-glycosyl compounds (GO:0004553);; Cellular Component: cell wall (GO:0005618);; Biological Process: xyloglucan metabolic process (GO:0010411);; Cellular Component: integral component of membrane (GO:0016021);; Molecular Function: xyloglucan:xyloglucosyl transferase activity (GO:0016762);; Biological Process: cell wall biogenesis (GO:0042546);; …	K08235|1.36552e-153|fve:101306522|K08235 xyloglucan:xyloglucosyl transferase [EC:2.4.1.207] | (RefSeq) xyloglucan endotransglucosylase/hydrolase 2-like	--	--	Glycosyl hydrolases family 16;; Xyloglucan endo-transglycosylase (XET) C-terminus	Xyloglucan endotransglucosylase/hydrolase 2 OS=Glycine max OX=3847 PE=2 SV=1	G	Carbohydrate transport and metabolism	xyloglucan endotransglucosylase/hydrolase 2 [Hevea brasiliensis]
c26405.graph_c0	21	69	9	0	0	0	1.73	6.48	0.96	0	0	0	3.77E-06	-3.080422062	down	--	--	Molecular Function: serine-type endopeptidase inhibitor activity (GO:0004867);; Cellular Component: extracellular space (GO:0005615);; Biological Process: negative regulation of endopeptidase activity (GO:0010951);; Molecular Function: alpha-amylase inhibitor activity (GO:0015066);;	--	--	--	Protease inhibitor/seed storage/LTP family;; Cys-rich Gliadin N-terminal	Alpha-amylase inhibitor 0.19 OS=Triticum aestivum OX=4565 PE=1 SV=1	--	--	alpha-amylase inhibitor 0.19 [Aegilops tauschii subsp. tauschii]
c26310.graph_c0	3	78	52	0	0	0	0.19	6.73	4.53	0	0	0	5.07E-06	-3.063715732	down	--	--	Molecular Function: hydrolase activity, acting on ester bonds (GO:0016788);;	--	--	--	GDSL-like Lipase/Acylhydrolase	GDSL esterase/lipase At5g18430 OS=Arabidopsis thaliana OX=3702 GN=At5g18430 PE=2 SV=1	S	Function unknown	hypothetical protein POPTR_0019s04140g [Populus trichocarpa]
c24434.graph_c0	136	214	156	16	20	4	12.97	23	18.99	2.1	2.69	0.52	7.78E-13	-3.047138836	down	[G]	Carbohydrate transport and metabolism	Cellular Component: vacuole (GO:0005773);; Cellular Component: integral component of plasma membrane (GO:0005887);; Biological Process: water transport (GO:0006833);; Cellular Component: plasmodesma (GO:0009506);; Biological Process: cellular water homeostasis (GO:0009992);; Molecular Function: water channel activity (GO:0015250);; Molecular Function: glycerol channel activity (GO:0015254);; Biol…	K09872|1.29829e-96|tcc:TCM_006606|K09872 aquaporin PIP | (RefSeq) Plasma membrane intrinsic protein 2,8 isoform 1	[G]	Carbohydrate transport and metabolism	Major intrinsic protein	Probable aquaporin PIP2-8 OS=Arabidopsis thaliana OX=3702 GN=PIP2-8 PE=1 SV=1	G	Carbohydrate transport and metabolism	Plasma membrane intrinsic protein 3 isoform 2, partial [Theobroma cacao]
c31779.graph_c0	39	13	20	0	0	0	1.01	0.37	0.68	0	0	0	5.19E-06	-3.031419388	down	--	--	Molecular Function: adenosylmethionine decarboxylase activity (GO:0004014);; Cellular Component: cytosol (GO:0005829);; Biological Process: S-adenosylmethioninamine biosynthetic process (GO:0006557);; Biological Process: spermine biosynthetic process (GO:0006597);; Biological Process: spermidine biosynthetic process (GO:0008295);;	K01611|0|bdi:100821874|K01611 S-adenosylmethionine decarboxylase [EC:4.1.1.50] | (RefSeq) S-adenosylmethionine decarboxylase proenzyme	[T]	Signal transduction mechanisms	Adenosylmethionine decarboxylase;; S-adenosyl-l-methionine decarboxylase leader peptide	S-adenosylmethionine decarboxylase proenzyme OS=Hordeum chilense OX=15565 GN=SAMDC PE=2 SV=1	E	Amino acid transport and metabolism	S-adenosylmethionine decarboxylase proenzyme [Aegilops tauschii subsp. tauschii]
c32422.graph_c6	511	331	290	42	39	29	28.97	21.14	21.52	3.34	3.07	2.24	4.63E-28	-3.006506319	down	--	--	Molecular Function: transcription factor activity, sequence-specific DNA binding (GO:0003700);; Cellular Component: nucleus (GO:0005634);; Biological Process: regulation of transcription, DNA-templated (GO:0006355);; Molecular Function: sequence-specific DNA binding (GO:0043565);;	K09419|1.38698e-22|jcu:105649932|K09419 heat shock transcription factor, other eukaryote | (RefSeq) heat stress transcription factor A-6b	[K]	Transcription	HSF-type DNA-binding	Heat stress transcription factor A-2b OS=Oryza sativa subsp. japonica OX=39947 GN=HSFA2B PE=2 SV=1	K	Transcription	heat stress transcription factor A-6b-like [Hevea brasiliensis]
c21239.graph_c0	15	42	15	0	0	0	1.45	4.65	1.87	0	0	0	8.40E-06	-2.984589396	down	[S]	Function unknown	Cellular Component: extracellular region (GO:0005576);;	--	[S]	Function unknown	Cysteine-rich secretory protein family	Pathogenesis-related protein PR-1 OS=Medicago truncatula OX=3880 GN=PR-1 PE=2 SV=1	S	Function unknown	pathogenesis-related protein PR-1-like [Prunus avium]
c24884.graph_c0	20	47	10	0	0	0	1.9	5.11	1.23	0	0	0	9.24E-06	-2.977201715	down	--	--	Molecular Function: serine-type endopeptidase inhibitor activity (GO:0004867);; Cellular Component: extracellular region (GO:0005576);; Biological Process: negative regulation of endopeptidase activity (GO:0010951);; Molecular Function: alpha-amylase inhibitor activity (GO:0015066);;	--	--	--	Protease inhibitor/seed storage/LTP family;; Cys-rich Gliadin N-terminal	Alpha-amylase/trypsin inhibitor CM3 OS=Triticum aestivum OX=4565 PE=1 SV=1	--	--	RecName: Full=Alpha-amylase/trypsin inhibitor CM3; AltName: Full=Chloroform/methanol-soluble protein CM3; Flags: Precursor
c12692.graph_c0	16	45	13	0	0	0	0.84	2.65	0.89	0	0	0	9.26E-06	-2.975440444	down	--	--	--	--	--	--	AP2 domain	Dehydration-responsive element-binding protein 3 OS=Arabidopsis thaliana OX=3702 GN=DREB3 PE=2 SV=1	K	Transcription	PREDICTED: ethylene-responsive transcription factor ERF039-like [Populus euphratica]
c20008.graph_c0	14	94	8	0	0	0	1.2	9.16	0.89	0	0	0	1.15E-05	-2.970052753	down	[C]	Energy production and conversion	Cellular Component: mitochondrion (GO:0005739);; Molecular Function: oxidoreductase activity (GO:0016491);; Cellular Component: membrane part (GO:0044425);; Molecular Function: metal ion binding (GO:0046872);; Biological Process: oxidation-reduction process (GO:0055114);;	K02261|6.10947e-54|ota:OstapMp32|K02261 cytochrome c oxidase subunit 2 | (RefSeq) Cox2; Cox2	[C]	Energy production and conversion	Cytochrome C oxidase subunit II, transmembrane domain	Cytochrome c oxidase subunit 2 OS=Marchantia polymorpha OX=3197 GN=COX2 PE=3 SV=3	C	Energy production and conversion	Cox2 (mitochondrion) [Ostreococcus tauri]
c30505.graph_c0	38	15	13	0	0	0	1.78	1.33	0.78	0	0	0	1.82E-05	-2.898678675	down	--	--	--	--	--	--	Ricin-type beta-trefoil lectin domain-like	Ricin B-like lectin R40C1 OS=Oryza sativa subsp. japonica OX=39947 GN=R40C1 PE=1 SV=1	S	Function unknown	hypothetical protein TRIUR3_29100 [Triticum urartu]
c23433.graph_c1	105	110	66	9	10	6	3.49	4.1	3.97	0.72	0.46	0.27	2.57E-12	-2.896283684	down	--	--	Molecular Function: methyltransferase activity (GO:0008168);; Cellular Component: integral component of membrane (GO:0016021);; Biological Process: methylation (GO:0032259);;	--	--	--	Putative S-adenosyl-L-methionine-dependent methyltransferase	Probable methyltransferase PMT10 OS=Arabidopsis thaliana OX=3702 GN=At1g77260 PE=2 SV=1	S	Function unknown	PREDICTED: probable methyltransferase PMT10 [Populus euphratica]
c22675.graph_c0	103	124	96	7	14	10	4.05	4.73	4.42	0.33	0.65	0.45	2.50E-13	-2.880606989	down	[Q]	Secondary metabolites biosynthesis, transport and catabolism	Biological Process: response to light stimulus (GO:0009416);; Biological Process: gibberellin biosynthetic process (GO:0009686);; Biological Process: gibberellic acid mediated signaling pathway (GO:0009740);; Molecular Function: gibberellin 3-beta-dioxygenase activity (GO:0016707);; Molecular Function: metal ion binding (GO:0046872);; Biological Process: oxidation-reduction process (GO:0055114);;	K04124|0|pop:POPTR_0003s05610g|K04124 gibberellin 3-beta-dioxygenase [EC:1.14.11.15] | (RefSeq) POPTRDRAFT_756811; gibberellin 3-beta-hydroxylase family protein	[QR]	--	2OG-Fe(II) oxygenase superfamily;; non-haem dioxygenase in morphine synthesis N-terminal	Gibberellin 3-beta-dioxygenase 1 OS=Pisum sativum OX=3888 GN=LE PE=1 SV=1	S	Function unknown	gibberellin 3-beta-hydroxylase family protein [Populus trichocarpa]
c31161.graph_c0	10	98	8	0	0	0	0.25	2.73	0.27	0	0	0	2.99E-05	-2.861092188	down	--	--	Molecular Function: nutrient reservoir activity (GO:0045735);;	--	--	--	Cupin;; Cupin domain;; ARD/ARD' family	12S seed storage globulin 1 OS=Avena sativa OX=4498 PE=2 SV=1	S	Function unknown	triticin [Triticum aestivum]
c21749.graph_c0	41	116	79	2	12	0	1.18	3.7	2.81	0.08	0.4	0	2.80E-06	-2.811121226	down	--	--	Molecular Function: monooxygenase activity (GO:0004497);; Cellular Component: integral component of membrane (GO:0016021);; Biological Process: oxidation-reduction process (GO:0055114);;	--	[T]	Signal transduction mechanisms	--	Cytochrome b561 domain-containing protein At4g18260 OS=Arabidopsis thaliana OX=3702 GN=At4g18260 PE=2 SV=1	S	Function unknown	cytochrome b561 domain-containing protein At4g18260-like [Manihot esculenta]
c18605.graph_c0	11	28	20	0	0	0	0.5	1.43	1.19	0	0	0	3.94E-05	-2.810201327	down	--	--	Molecular Function: transcription factor activity, sequence-specific DNA binding (GO:0003700);; Cellular Component: nucleus (GO:0005634);; Biological Process: regulation of transcription, DNA-templated (GO:0006355);; Molecular Function: sequence-specific DNA binding (GO:0043565);;	K09338|5.68976e-125|pop:POPTR_0017s11800g|K09338 homeobox-leucine zipper protein | (RefSeq) POPTRDRAFT_1105227; hypothetical protein	[K]	Transcription	Homeobox associated leucine zipper;; Homeobox domain;; Homeobox KN domain	Homeobox-leucine zipper protein HAT7 OS=Arabidopsis thaliana OX=3702 GN=HAT7 PE=2 SV=4	K	Transcription	hypothetical protein POPTR_0017s11800g [Populus trichocarpa]
c24530.graph_c0	886	1116	798	140	101	89	18.77	25.66	22.17	4.08	3.18	2.44	3.15E-27	-2.779851744	down	[G]	Carbohydrate transport and metabolism	Biological Process: carbohydrate metabolic process (GO:0005975);; Molecular Function: beta-glucosidase activity (GO:0008422);; Cellular Component: chloroplast (GO:0009507);; Cellular Component: integral component of membrane (GO:0016021);; Cellular Component: apoplast (GO:0048046);; Molecular Function: scopolin beta-glucosidase activity (GO:0102483);; Biological Process: glycosyl compound metabol…	K01188|0|pop:POPTR_0008s09380g|K01188 beta-glucosidase [EC:3.2.1.21] | (RefSeq) POPTRDRAFT_1084811; hydroxyisourate hydrolase family protein	[G]	Carbohydrate transport and metabolism	Glycosyl hydrolase family 1;; Cellulase (glycosyl hydrolase family 5)	Beta-glucosidase 40 OS=Arabidopsis thaliana OX=3702 GN=BGLU40 PE=2 SV=1	G	Carbohydrate transport and metabolism	hypothetical protein POPTR_008G094200v3 [Populus trichocarpa]
c30379.graph_c0	21	18	14	0	0	0	0.86	0.83	0.76	0	0	0	5.30E-05	-2.770509725	down	--	--	Molecular Function: calcium ion binding (GO:0005509);; Molecular Function: protein binding (GO:0005515);; Molecular Function: poly(U) RNA binding (GO:0008266);; Cellular Component: chloroplast thylakoid lumen (GO:0009543);; Cellular Component: photosystem II oxygen evolving complex (GO:0009654);; Biological Process: photoinhibition (GO:0010205);; Biological Process: photosystem II assembly (GO:00…	K02716|0|ath:AT5G66570|K02716 photosystem II oxygen-evolving enhancer protein 1 | (RefSeq) PSBO1; PS II oxygen-evolving complex 1	--	--	Manganese-stabilising protein / photosystem II polypeptide	Oxygen-evolving enhancer protein 1-1, chloroplastic OS=Arabidopsis thaliana OX=3702 GN=PSBO1 PE=1 SV=2	G	Carbohydrate transport and metabolism	PREDICTED: oxygen-evolving enhancer protein 1-1, chloroplastic [Camelina sativa]
c15762.graph_c0	17	26	12	0	0	0	1.88	3.76	1.7	0	0	0	5.74E-05	-2.762775143	down	--	--	Molecular Function: protein binding (GO:0005515);; Cellular Component: chloroplast thylakoid membrane (GO:0009535);; Cellular Component: photosystem II oxygen evolving complex (GO:0009654);; Biological Process: response to cytokinin (GO:0009735);; Biological Process: photosystem II oxygen evolving complex assembly (GO:0010270);; Cellular Component: integral component of membrane (GO:0016021);;	K03541|4.25217e-80|bna:106354761|K03541 photosystem II 10kDa protein | (RefSeq) photosystem II 10 kDa polypeptide, chloroplastic	--	--	Photosystem II 10 kDa polypeptide PsbR	Photosystem II 10 kDa polypeptide, chloroplastic OS=Brassica campestris OX=3711 GN=PSBR PE=2 SV=1	S	Function unknown	PREDICTED: photosystem II 10 kDa polypeptide, chloroplastic [Raphanus sativus]
c28356.graph_c0	75	148	85	4	19	3	3.21	7.27	4.47	0.45	0.97	0.14	1.04E-07	-2.759989829	down	[G]	Carbohydrate transport and metabolism	Molecular Function: pectate lyase activity (GO:0030570);; Biological Process: pectin catabolic process (GO:0045490);; Molecular Function: metal ion binding (GO:0046872);;	K01728|0|vvi:100242302|K01728 pectate lyase [EC:4.2.2.2] | (RefSeq) probable pectate lyase 5	--	--	Pectate lyase	Probable pectate lyase 5 OS=Arabidopsis thaliana OX=3702 GN=At1g67750 PE=2 SV=2	G	Carbohydrate transport and metabolism	PREDICTED: probable pectate lyase 5 [Populus euphratica]
c29112.graph_c0	1106	1799	1492	103	299	102	33.79	61.48	59.87	4.49	12.71	4.4	4.77E-14	-2.749933176	down	--	--	Cellular Component: plant-type cell wall (GO:0009505);; Cellular Component: plasmodesma (GO:0009506);;	--	--	--	Phosphate-induced protein 1 conserved region	Protein EXORDIUM-like 3 OS=Arabidopsis thaliana OX=3702 GN=EXL3 PE=2 SV=1	S	Function unknown	PREDICTED: protein EXORDIUM-like 3 [Populus euphratica]
c22823.graph_c0	7	79	10	0	0	0	0.32	4.09	0.6	0	0	0	7.76E-05	-2.74157744	down	[J]	Translation, ribosomal structure and biogenesis	Molecular Function: translation elongation factor activity (GO:0003746);; Molecular Function: GTPase activity (GO:0003924);; Molecular Function: GTP binding (GO:0005525);; Cellular Component: cytoplasm (GO:0005737);; Biological Process: translational elongation (GO:0006414);;	K03231|5.45593e-103|gsl:Gasu_19840|K03231 elongation factor 1-alpha | (RefSeq) elongation factor EF-1 alpha subunit	[J]	Translation, ribosomal structure and biogenesis	Elongation factor Tu C-terminal domain;; Elongation factor Tu domain 2	Elongation factor 1-alpha OS=Daucus carota OX=4039 PE=2 SV=1	J	Translation, ribosomal structure and biogenesis	putative translation elongation factor EF-1 alpha subunit, partial [Aspergillus rambellii]
c26130.graph_c0	826	910	703	82	151	60	35.18	41.64	38.98	6.03	9.08	4.02	4.27E-21	-2.741047088	down	[TK]	Signal transduction mechanisms ;; Transcription	Biological Process: phosphorelay signal transduction system (GO:0000160);; Cellular Component: intracellular (GO:0005622);;	K14492|4.06318e-47|pop:POPTR_0002s08270g|K14492 two-component response regulator ARR-A family | (RefSeq) POPTRDRAFT_816269; hypothetical protein	[K]	Transcription	Response regulator receiver domain	Two-component response regulator ARR9 OS=Arabidopsis thaliana OX=3702 GN=ARR9 PE=1 SV=1	K	Transcription	two-component response regulator ORR9-like [Manihot esculenta]
c16966.graph_c0	18	51	38	1	3	2	1.72	5.57	4.69	0.13	0.4	0.27	1.26E-05	-2.711834496	down	[M]	Cell wall/membrane/envelope biogenesis	Molecular Function: protein binding (GO:0005515);; Cellular Component: endosome (GO:0005768);; Cellular Component: trans-Golgi network (GO:0005802);; Biological Process: nucleotide-sugar metabolic process (GO:0009225);; Cellular Component: integral component of membrane (GO:0016021);; Cellular Component: Golgi cisterna membrane (GO:0032580);; Biological Process: galacturonate biosynthetic process…	K08679|2.54665e-43|bna:106389666|K08679 UDP-glucuronate 4-epimerase [EC:5.1.3.6] | (RefSeq) UDP-glucuronate 4-epimerase 6	[M]	Cell wall/membrane/envelope biogenesis	--	UDP-glucuronate 4-epimerase 6 OS=Arabidopsis thaliana OX=3702 GN=GAE6 PE=1 SV=1	M	Cell wall/membrane/envelope biogenesis	PREDICTED: UDP-glucuronate 4-epimerase 6 [Ziziphus jujuba]
c24747.graph_c0	9	71	8	0	0	0	0.34	3.05	0.4	0	0	0	9.72E-05	-2.71161289	down	--	--	--	--	[Z]	Cytoskeleton	Tropomyosin;; Tropomyosin like;; Laminin Domain II;; Protein of unknown function (DUF745)	--	Z	Cytoskeleton	--
c24253.graph_c0	305	643	321	33	70	46	4.9	11.53	6.86	0.75	1.55	1	5.04E-15	-2.711179789	down	[DPM]	Cell cycle control, cell division, chromosome partitioning ;; Inorganic ion transport and metabolism ;; Cell wall/membrane/envelope biogenesis	Molecular Function: copper ion binding (GO:0005507);; Molecular Function: L-ascorbate oxidase activity (GO:0008447);; Cellular Component: plant-type cell wall (GO:0009505);; Cellular Component: plasmodesma (GO:0009506);; Molecular Function: oxidoreductase activity, oxidizing metal ions (GO:0016722);; Cellular Component: anchored component of plasma membrane (GO:0046658);; Biological Process: oxid…	--	[Q]	Secondary metabolites biosynthesis, transport and catabolism	Multicopper oxidase;; Multicopper oxidase;; Multicopper oxidase	Monocopper oxidase-like protein SKU5 OS=Arabidopsis thaliana OX=3702 GN=SKU5 PE=1 SV=1	Q	Secondary metabolites biosynthesis, transport and catabolism	monocopper oxidase precursor family protein [Populus trichocarpa]
c33998.graph_c0	15	24	13	0	0	0	1.1	2	1.24	0	0	0	9.08E-05	-2.707570013	down	[M]	Cell wall/membrane/envelope biogenesis	--	--	--	--	Lectin C-type domain	--	S	Function unknown	30S ribosomal protein S2 [Symbiodinium microadriaticum]
c27930.graph_c0	18	44	6	0	0	0	1.52	4.22	0.66	0	0	0	0.000102316	-2.699542195	down	--	--	Cellular Component: extracellular region (GO:0005576);; Biological Process: defense response (GO:0006952);;	--	--	--	Plant thionin	Alpha-1-purothionin (Fragment) OS=Triticum aestivum OX=4565 GN=THI1.1 PE=1 SV=2	D	Cell cycle control, cell division, chromosome partitioning	alpha purothionin [Triticum aestivum]
c31026.graph_c1	45	15	7	0	0	0	2.44	2.6	0.48	0	0	0	0.000102893	-2.697606305	down	[O]	Posttranslational modification, protein turnover, chaperones	Molecular Function: ATP binding (GO:0005524);; Biological Process: protein folding (GO:0006457);; Biological Process: response to stress (GO:0006950);; Molecular Function: unfolded protein binding (GO:0051082);;	K04079|1.55154e-177|bdi:100838713|K04079 molecular chaperone HtpG | (RefSeq) heat shock protein 81-1	[O]	Posttranslational modification, protein turnover, chaperones	Hsp90 protein	Heat shock protein 81-3 OS=Oryza sativa subsp. japonica OX=39947 GN=HSP81-3 PE=1 SV=2	O	Posttranslational modification, protein turnover, chaperones	heat shock protein 90 [Triticum aestivum]
c33376.graph_c0	92	136	119	6	19	13	2.56	4.23	4.37	0.24	0.73	0.49	1.69E-10	-2.697180363	down	--	--	Molecular Function: aspartic-type endopeptidase activity (GO:0004190);; Biological Process: proteolysis (GO:0006508);; Cellular Component: plant-type cell wall (GO:0009505);; Cellular Component: chloroplast (GO:0009507);; Cellular Component: apoplast (GO:0048046);;	--	[O]	Posttranslational modification, protein turnover, chaperones	Xylanase inhibitor N-terminal;; Xylanase inhibitor C-terminal;; Eukaryotic aspartyl protease	Aspartyl protease AED3 OS=Arabidopsis thaliana OX=3702 GN=AED3 PE=1 SV=1	O	Posttranslational modification, protein turnover, chaperones	PREDICTED: protein ASPARTIC PROTEASE IN GUARD CELL 1 [Ricinus communis]
c19475.graph_c0	553	1595	634	64	162	91	16.88	54.37	25.51	2.74	6.82	3.73	2.62E-12	-2.694983734	down	[R]	General function prediction only	Biological Process: lipid catabolic process (GO:0016042);; Molecular Function: hydrolase activity (GO:0016787);;	--	[I]	Lipid transport and metabolism	Patatin-like phospholipase	Patatin-like protein 6 OS=Arabidopsis thaliana OX=3702 GN=PLP6 PE=2 SV=1	S	Function unknown	PREDICTED: patatin-like protein 7 [Populus euphratica]
c30226.graph_c0	17	53	5	0	0	0	0.41	1.43	0.16	0	0	0	0.000121714	-2.679877839	down	[O]	Posttranslational modification, protein turnover, chaperones	Molecular Function: protein disulfide isomerase activity (GO:0003756);; Cellular Component: endoplasmic reticulum lumen (GO:0005788);; Biological Process: endosperm development (GO:0009960);; Biological Process: protein folding in endoplasmic reticulum (GO:0034975);; Biological Process: response to endoplasmic reticulum stress (GO:0034976);; Biological Process: cell redox homeostasis (GO:0045454)…	K09580|0|bdi:100846545|K09580 protein disulfide-isomerase A1 [EC:5.3.4.1] | (RefSeq) protein disulfide-isomerase	[O]	Posttranslational modification, protein turnover, chaperones	Thioredoxin;; Thioredoxin-like domain;; Thioredoxin-like domain;; Thioredoxin-like;; Thioredoxin-like;; OST3 / OST6 family, transporter family;; AhpC/TSA family	Protein disulfide-isomerase OS=Triticum aestivum OX=4565 GN=PDI PE=2 SV=1	O	Posttranslational modification, protein turnover, chaperones	protein disulfide-isomerase [Aegilops tauschii subsp. tauschii]
c23560.graph_c2	21	26	8	0	0	0	0.45	0.62	0.23	0	0	0	0.000115596	-2.678759272	down	[X]	Mobilome: prophages, transposons	--	--	[R]	General function prediction only	Reverse transcriptase (RNA-dependent DNA polymerase)	Uncharacterized mitochondrial protein AtMg01250 OS=Arabidopsis thaliana OX=3702 GN=AtMg01250 PE=4 SV=1	S	Function unknown	hypothetical protein [Beta vulgaris subsp. vulgaris]
c31026.graph_c0	75	5	12	0	0	0	2.85	0.21	0.6	0	0	0	0.000125529	-2.678416969	down	[O]	Posttranslational modification, protein turnover, chaperones	Molecular Function: ATP binding (GO:0005524);; Cellular Component: cytoplasm (GO:0005737);; Biological Process: protein folding (GO:0006457);; Biological Process: response to stress (GO:0006950);; Molecular Function: unfolded protein binding (GO:0051082);;	K04079|0|zma:100384473|K04079 molecular chaperone HtpG | (RefSeq) pco153543(105), GRMZM2G024668, HSP90-1; uncharacterized LOC100384473	[O]	Posttranslational modification, protein turnover, chaperones	Hsp90 protein;; Histidine kinase-, DNA gyrase B-, and HSP90-like ATPase;; Histidine kinase-, DNA gyrase B-, and HSP90-like ATPase	Heat shock protein 81-3 OS=Oryza sativa subsp. japonica OX=39947 GN=HSP81-3 PE=1 SV=2	O	Posttranslational modification, protein turnover, chaperones	heat shock protein 81-3 [Aegilops tauschii subsp. tauschii]
c32479.graph_c0	6	69	11	0	0	0	0.64	10.97	1.73	0	0	0	0.000129535	-2.674593899	down	--	--	--	--	--	--	Insect cuticle protein	--	S	Function unknown	predicted protein [Hordeum vulgare subsp. vulgare]
c30677.graph_c0	11	28	14	0	0	0	0.37	1.04	0.58	0	0	0	0.000133733	-2.661200822	down	--	--	--	--	--	--	Hemocyanin, copper containing domain;; Hemocyanin, ig-like domain	--	S	Function unknown	hexamerine [Trichophyton violaceum]
c27452.graph_c0	28	54	75	7	1	3	1.54	3.43	5.23	0.53	0.08	0.25	9.63E-06	-2.655273554	down	--	--	--	--	[R]	General function prediction only	--	Putative ribonuclease H protein At1g65750 OS=Arabidopsis thaliana OX=3702 GN=At1g65750 PE=3 SV=1	S	Function unknown	putative ribonuclease h protein [Quercus suber]
c17392.graph_c0	3456	2334	1222	71	202	329	84.87	64.21	39.1	2.49	6.87	10.98	1.28E-06	-2.645979265	down	[E]	Amino acid transport and metabolism	Molecular Function: proline dehydrogenase activity (GO:0004657);; Biological Process: proline catabolic process (GO:0006562);; Biological Process: oxidation-reduction process (GO:0055114);;	K00318|1.94207e-149|rcu:8272332|K00318 proline dehydrogenase [EC:1.5.-.-] | (RefSeq) proline dehydrogenase 2, mitochondrial	[E]	Amino acid transport and metabolism	Proline dehydrogenase	Proline dehydrogenase 2, mitochondrial OS=Arabidopsis thaliana OX=3702 GN=POX2 PE=2 SV=1	E	Amino acid transport and metabolism	Proline dehydrogenase [Corchorus capsularis]
c18489.graph_c0	1089	1705	977	84	231	179	34.49	60.47	40.79	3.76	10.09	7.65	6.04E-18	-2.62839511	down	--	--	Molecular Function: aspartic-type endopeptidase activity (GO:0004190);; Biological Process: proteolysis (GO:0006508);; Biological Process: protein catabolic process (GO:0030163);;	--	[O]	Posttranslational modification, protein turnover, chaperones	Xylanase inhibitor C-terminal;; Xylanase inhibitor N-terminal	Basic 7S globulin OS=Glycine max OX=3847 GN=BG PE=1 SV=2	O	Posttranslational modification, protein turnover, chaperones	basic 7S globulin [Jatropha curcas]
c31195.graph_c0	72	53	78	6	10	5	1.73	1.42	2.48	0.2	0.33	0.16	5.08E-08	-2.625204121	down	[V]	Defense mechanisms	Biological Process: drug transmembrane transport (GO:0006855);; Molecular Function: drug transmembrane transporter activity (GO:0015238);; Molecular Function: antiporter activity (GO:0015297);; Cellular Component: integral component of membrane (GO:0016021);;	K03327|0|pop:POPTR_0019s09190g|K03327 multidrug resistance protein, MATE family | (RefSeq) hypothetical protein	[R]	General function prediction only	MatE	Protein DETOXIFICATION 29 OS=Arabidopsis thaliana OX=3702 GN=DTX29 PE=1 SV=1	V	Defense mechanisms	PREDICTED: protein TRANSPARENT TESTA 12-like [Populus euphratica]
c24782.graph_c0	14104	11319	8119	1370	2048	1049	242.13	213.41	183.28	33.19	49.69	24.06	4.77E-29	-2.624436827	down	[V]	Defense mechanisms	Molecular Function: ATP binding (GO:0005524);; Cellular Component: integral component of membrane (GO:0016021);; Molecular Function: 2-alkenal reductase [NAD(P)] activity (GO:0032440);; Molecular Function: ATPase activity, coupled to transmembrane movement of substances (GO:0042626);; Biological Process: transmembrane transport (GO:0055085);; Biological Process: oxidation-reduction process (GO:00…	K05666|0|jcu:105648379|K05666 ATP-binding cassette, subfamily C (CFTR/MRP), member 2 | (RefSeq) ABC transporter C family member 10-like	[Q]	Secondary metabolites biosynthesis, transport and catabolism	ABC transporter transmembrane region;; ABC transporter;; ABC transporter transmembrane region	ABC transporter C family member 10 OS=Arabidopsis thaliana OX=3702 GN=ABCC10 PE=2 SV=2	V	Defense mechanisms	ABC transporter C family member 10 [Jatropha curcas]
c12193.graph_c0	15	14	18	0	0	0	0.71	0.75	1.12	0	0	0	0.000193388	-2.612005034	down	--	--	Molecular Function: protein binding (GO:0005515);; Biological Process: response to cold (GO:0009409);; Cellular Component: photosystem I (GO:0009522);; Cellular Component: chloroplast thylakoid membrane (GO:0009535);; Biological Process: response to high light intensity (GO:0009644);; Biological Process: response to low light intensity stimulus (GO:0009645);; Biological Process: response to cytok…	K08909|1.1834e-169|brp:103830657|K08909 light-harvesting complex I chlorophyll a/b binding protein 3 | (RefSeq) photosystem I chlorophyll a/b-binding protein 3-1, chloroplastic	--	--	Chlorophyll A-B binding protein	Photosystem I chlorophyll a/b-binding protein 3-1, chloroplastic OS=Arabidopsis thaliana OX=3702 GN=LHCA3 PE=1 SV=1	S	Function unknown	PREDICTED: photosystem I chlorophyll a/b-binding protein 3-1, chloroplastic [Brassica rapa]
c20456.graph_c0	85	107	69	2	19	4	1.94	2.73	2.09	0.06	0.6	0.12	6.47E-07	-2.609533718	down	--	--	--	--	--	--	Plant protein of unknown function (DUF868)	--	S	Function unknown	PREDICTED: uncharacterized protein LOC8276103 [Ricinus communis]
c33598.graph_c0	367	604	222	31	84	16	41.31	78.09	32.26	4.86	13.35	2.53	6.64E-09	-2.598466896	down	--	--	Molecular Function: hydrolase activity, hydrolyzing O-glycosyl compounds (GO:0004553);; Cellular Component: cell wall (GO:0005618);; Biological Process: xyloglucan metabolic process (GO:0010411);; Cellular Component: integral component of membrane (GO:0016021);; Molecular Function: xyloglucan:xyloglucosyl transferase activity (GO:0016762);; Biological Process: cell wall biogenesis (GO:0042546);; …	K08235|4.59724e-46|jcu:105639898|K08235 xyloglucan:xyloglucosyl transferase [EC:2.4.1.207] | (RefSeq) probable xyloglucan endotransglucosylase/hydrolase protein 7	--	--	Xyloglucan endo-transglycosylase (XET) C-terminus	Probable xyloglucan endotransglucosylase/hydrolase protein 7 OS=Arabidopsis thaliana OX=3702 GN=XTH7 PE=2 SV=2	G	Carbohydrate transport and metabolism	probable xyloglucan endotransglucosylase/hydrolase protein 7 [Jatropha curcas]
c22823.graph_c1	9	46	9	0	0	0	0.55	3.15	0.71	0	0	0	0.000234105	-2.592748578	down	[J]	Translation, ribosomal structure and biogenesis	Molecular Function: translation elongation factor activity (GO:0003746);; Molecular Function: GTPase activity (GO:0003924);; Molecular Function: GTP binding (GO:0005525);; Cellular Component: cytoplasm (GO:0005737);; Biological Process: translational elongation (GO:0006414);;	K03231|2.48621e-134|egr:104421815|K03231 elongation factor 1-alpha | (RefSeq) elongation factor 1-alpha	[J]	Translation, ribosomal structure and biogenesis	Elongation factor Tu GTP binding domain;; 50S ribosome-binding GTPase	Elongation factor 1-alpha OS=Triticum aestivum OX=4565 GN=TEF1 PE=2 SV=1	J	Translation, ribosomal structure and biogenesis	translation elongation factor [Mortierella elongata AG-77]
c33314.graph_c0	87	127	106	17	12	8	21.04	36.31	31.79	5.62	4.2	2.85	9.66E-10	-2.591844546	down	--	--	--	K06966|6.46748e-06|rcu:8284521|K06966 uncharacterized protein | (RefSeq) cytokinin riboside 5'-monophosphate phosphoribohydrolase LOG3	--	--	--	Probable cytokinin riboside 5&apos;-monophosphate phosphoribohydrolase LOGL6 OS=Oryza sativa subsp. japonica OX=39947 GN=LOGL6 PE=2 SV=1	--	--	--
c22569.graph_c0	1732	1519	2066	292	197	245	71.87	73.46	115.44	18.6	11.53	13.95	3.78E-21	-2.5854231	down	--	--	Cellular Component: integral component of membrane (GO:0016021);;	K06685|1.39729e-71|mdm:103400948|K06685 MOB kinase activator 1 | (RefSeq) MOB kinase activator-like 1A	[D]	Cell cycle control, cell division, chromosome partitioning	Mob1/phocein family	MOB kinase activator-like 1A OS=Arabidopsis thaliana OX=3702 GN=MOB1A PE=2 SV=1	S	Function unknown	PREDICTED: MOB kinase activator-like 1A isoform X2 [Nicotiana tomentosiformis]
c20374.graph_c0	143	138	108	8	29	9	8.84	8.69	9.06	0.59	2.1	0.64	8.52E-10	-2.579218163	down	--	--	--	--	--	--	Phytosulfokine precursor protein (PSK)	Putative phytosulfokines 6 OS=Arabidopsis thaliana OX=3702 GN=PSK6 PE=2 SV=2	S	Function unknown	PSK domain-containing protein [Cephalotus follicularis]
c20705.graph_c0	55	70	68	5	6	10	4.63	6.71	7.42	0.59	0.71	1.17	7.74E-08	-2.576905467	down	--	--	--	--	--	--	--	--	S	Function unknown	uncharacterized protein LOC105631382 [Jatropha curcas]
c27521.graph_c0	927	1154	534	62	189	90	32.16	44.14	24.36	3.13	9.15	4.27	2.10E-14	-2.567149679	down	[T]	Signal transduction mechanisms	Biological Process: phosphorelay signal transduction system (GO:0000160);; Cellular Component: intracellular (GO:0005622);; Molecular Function: kinase activity (GO:0016301);; Biological Process: phosphorylation (GO:0016310);;	K14492|1.88774e-50|jcu:105640448|K14492 two-component response regulator ARR-A family | (RefSeq) two-component response regulator ARR5-like	[K]	Transcription	Response regulator receiver domain	Two-component response regulator ARR6 OS=Arabidopsis thaliana OX=3702 GN=ARR6 PE=1 SV=2	K	Transcription	two-component response regulator ARR5 [Jatropha curcas]
c28632.graph_c1	375	622	329	52	87	32	23.86	44.77	27.32	4.65	7.71	2.79	2.60E-13	-2.56362937	down	[K]	Transcription	--	--	--	--	Leucine rich repeat;; Leucine Rich repeats (2 copies);; Leucine Rich Repeat	Leucine-rich repeat extensin-like protein 4 OS=Arabidopsis thaliana OX=3702 GN=LRX4 PE=1 SV=1	S	Function unknown	hypothetical protein POPTR_0028s00200g, partial [Populus trichocarpa]
c31637.graph_c0	6757	8729	13741	876	1487	1779	261.67	379.08	739.47	48.12	78.64	92.68	2.12E-14	-2.561070246	down	[IQR]	Lipid transport and metabolism ;; Secondary metabolites biosynthesis, transport and catabolism ;; General function prediction only	Molecular Function: 3-oxoacyl-[acyl-carrier-protein] reductase (NADPH) activity (GO:0004316);; Biological Process: oxidation-reduction process (GO:0055114);;	--	[R]	General function prediction only	Enoyl-(Acyl carrier protein) reductase;; short chain dehydrogenase	NADPH-dependent aldehyde reductase 1, chloroplastic OS=Arabidopsis thaliana OX=3702 GN=ChlADR1 PE=1 SV=1	S	Function unknown	PREDICTED: glucose and ribitol dehydrogenase-like [Populus euphratica]
c25611.graph_c0	1085	1021	1345	134	187	186	25.98	27.34	42.37	4.43	6.17	5.98	7.75E-24	-2.547703488	down	--	--	--	--	--	--	NPH3 family	Root phototropism protein 3 OS=Arabidopsis thaliana OX=3702 GN=RPT3 PE=1 SV=2	S	Function unknown	hypothetical protein POPTR_0001s17540g [Populus trichocarpa]
c23049.graph_c1	12993	25022	14903	1206	1217	147	503.45	1089.8	760.36	65.89	64.92	7.68	0.000173011	-2.546255733	down	--	--	Molecular Function: superoxide dismutase activity (GO:0004784);; Cellular Component: extracellular region (GO:0005576);; Cellular Component: cell wall (GO:0005618);; Biological Process: removal of superoxide radicals (GO:0019430);; Molecular Function: manganese ion binding (GO:0030145);; Biological Process: oxalate metabolic process (GO:0033609);; Molecular Function: nutrient reservoir activity (…	--	--	--	Cupin;; Cupin domain	Auxin-binding protein ABP19a OS=Prunus persica OX=3760 GN=ABP19A PE=3 SV=1	S	Function unknown	auxin-binding protein ABP19a [Manihot esculenta]
c21958.graph_c0	478	610	595	114	56	47	17.31	24.43	28.09	5.79	2.77	2.27	1.80E-12	-2.54521983	down	--	--	Cellular Component: integral component of membrane (GO:0016021);;	--	--	--	Protein RETICULATA-related;; Protein RETICULATA-related	Protein RETICULATA-RELATED 4, chloroplastic OS=Arabidopsis thaliana OX=3702 GN=RER4 PE=2 SV=1	S	Function unknown	PREDICTED: protein RETICULATA-RELATED 4, chloroplastic [Ricinus communis]
c24138.graph_c0	212	259	147	21	32	31	10.83	14.99	9.51	1.64	2.39	2.13	7.72E-17	-2.54381885	down	--	--	Cellular Component: integral component of membrane (GO:0016021);; Molecular Function: transferase activity, transferring glycosyl groups (GO:0016757);;	--	[IM]	--	--	--	M	Cell wall/membrane/envelope biogenesis	hypothetical protein MANES_03G027300 [Manihot esculenta]
c22679.graph_c0	53	73	42	1	4	11	2.26	3.59	2.36	0.05	0.19	0.67	3.52E-06	-2.541292562	down	--	--	Molecular Function: phosphoprotein phosphatase activity (GO:0004721);; Molecular Function: cation binding (GO:0043169);;	K14497|3.40823e-101|jcu:105637917|K14497 protein phosphatase 2C [EC:3.1.3.16] | (RefSeq) protein phosphatase 2C 77	[T]	Signal transduction mechanisms	Protein phosphatase 2C	Protein phosphatase 2C 56 OS=Arabidopsis thaliana OX=3702 GN=ABI1 PE=1 SV=2	T	Signal transduction mechanisms	protein phosphatase 2C 77 [Jatropha curcas]
c18974.graph_c1	752	3010	1262	52	164	26	56.55	258.95	123.82	5.39	16.86	2.69	0.000201115	-2.538680611	down	--	--	Cellular Component: extracellular region (GO:0005576);; Cellular Component: cell wall (GO:0005618);; Biological Process: plant-type cell wall organization (GO:0009664);; Cellular Component: membrane (GO:0016020);;	--	--	--	Lytic transglycolase	Expansin-A1 OS=Arabidopsis thaliana OX=3702 GN=EXPA1 PE=2 SV=1	G	Carbohydrate transport and metabolism	PREDICTED: expansin-A1 [Populus euphratica]
c28892.graph_c0	33	12	8	0	0	0	2.31	0.95	0.73	0	0	0	0.000346985	-2.53633004	down	--	--	Cellular Component: cytoplasm (GO:0005737);;	--	[DZ]	--	Translationally controlled tumour protein	Translationally-controlled tumor protein homolog OS=Triticum aestivum OX=4565 GN=TCTP PE=2 SV=1	S	Function unknown	translationally-controlled tumor protein homolog [Aegilops tauschii subsp. tauschii]
c29057.graph_c0	5533	7875	3481	92	162	5	145.03	235.48	114.99	3.35	7.47	0.28	0.000379356	-2.527228619	down	--	--	Molecular Function: magnesium ion binding (GO:0000287);; Cellular Component: cytoplasm (GO:0005737);; Biological Process: terpenoid biosynthetic process (GO:0016114);; Molecular Function: germacradienol synthase activity (GO:0034004);; Molecular Function: germacrene-D synthase activity (GO:0052577);;	--	--	--	Terpene synthase family, metal binding domain;; Terpene synthase, N-terminal domain;; Terpene synthase, N-terminal domain	(-)-germacrene D synthase OS=Vitis vinifera OX=29760 GN=VIT_19s0014g04930 PE=1 SV=1	S	Function unknown	(-)-germacrene D synthase-like [Hevea brasiliensis]
c16200.graph_c0	2	70	26	0	1	0	0.1	4.1	1.77	0	0.07	0	0.000379149	-2.52453415	down	--	--	--	--	--	--	Stress responsive A/B Barrel Domain	Stress-response A/B barrel domain-containing protein HS1 OS=Arabidopsis thaliana OX=3702 GN=HS1 PE=1 SV=1	S	Function unknown	hydroxynitrile lyase [Passiflora edulis]
c20759.graph_c0	17	48	17	0	2	2	1.79	5.79	2.3	0	0.3	0.29	0.000163816	-2.522311653	down	--	--	--	--	--	--	--	--	--	--	basic leucine zipper 61-like [Cajanus cajan]
c23433.graph_c0	80	117	58	17	2	4	3.81	6.28	3.63	1.14	0.13	0.26	5.28E-06	-2.518877351	down	--	--	Cellular Component: endosome (GO:0005768);; Cellular Component: vacuolar membrane (GO:0005774);; Cellular Component: trans-Golgi network (GO:0005802);; Molecular Function: S-adenosylmethionine-dependent methyltransferase activity (GO:0008757);; Biological Process: methylation (GO:0032259);;	--	--	--	Putative S-adenosyl-L-methionine-dependent methyltransferase	Probable methyltransferase PMT10 OS=Arabidopsis thaliana OX=3702 GN=At1g77260 PE=2 SV=1	S	Function unknown	PREDICTED: probable methyltransferase PMT10 [Populus euphratica]
c23589.graph_c0	15	25	8	0	0	0	0.78	1.46	0.53	0	0	0	0.000398392	-2.515419932	down	[G]	Carbohydrate transport and metabolism	Molecular Function: ATP binding (GO:0005524);;	--	[O]	Posttranslational modification, protein turnover, chaperones	ATPase family associated with various cellular activities (AAA)	Ribulose bisphosphate carboxylase/oxygenase activase, chloroplastic OS=Arabidopsis thaliana OX=3702 GN=RCA PE=1 SV=2	O	Posttranslational modification, protein turnover, chaperones	ribulose bisphosphate carboxylase/oxygenase activase, chloroplastic isoform X2 [Eutrema salsugineum]
c23572.graph_c0	26	18	10	0	0	1	0.94	0.72	0.5	0	0	0.06	0.000332607	-2.514769664	down	[T]	Signal transduction mechanisms	Molecular Function: protein serine/threonine kinase activity (GO:0004674);; Molecular Function: ATP binding (GO:0005524);; Biological Process: protein phosphorylation (GO:0006468);; Cellular Component: integral component of membrane (GO:0016021);;	K04733|1.88196e-92|jcu:105639495|K04733 interleukin-1 receptor-associated kinase 4 [EC:2.7.11.1] | (RefSeq) probable receptor-like protein kinase At1g49730	[T]	Signal transduction mechanisms	Protein tyrosine kinase;; Protein kinase domain	Probable receptor-like protein kinase At1g49730 OS=Arabidopsis thaliana OX=3702 GN=At1g49730 PE=2 SV=1	T	Signal transduction mechanisms	hypothetical protein MANES_10G079500 [Manihot esculenta]
c31072.graph_c2	65	54	35	4	4	8	2.11	1.9	1.72	0.23	0.17	0.34	7.81E-07	-2.514413295	down	--	--	Molecular Function: protein serine/threonine phosphatase activity (GO:0004722);; Biological Process: protein dephosphorylation (GO:0006470);; Molecular Function: metal ion binding (GO:0046872);;	K14803|4.68864e-63|fve:101296420|K14803 protein phosphatase PTC2/3 [EC:3.1.3.16] | (RefSeq) probable protein phosphatase 2C 27	[T]	Signal transduction mechanisms	Protein phosphatase 2C	Probable protein phosphatase 2C 27 OS=Oryza sativa subsp. japonica OX=39947 GN=Os02g0799000 PE=2 SV=1	T	Signal transduction mechanisms	PREDICTED: probable protein phosphatase 2C 27 [Fragaria vesca subsp. vesca]
c32658.graph_c0	50	319	46	0	0	0	1.98	14.34	2.36	0	0	0	0.000433297	-2.505437042	down	--	--	--	--	--	--	Cystatin domain;; Aspartic acid proteinase inhibitor	Cysteine proteinase inhibitor 7 OS=Arabidopsis thaliana OX=3702 GN=CYS7 PE=2 SV=2	O	Posttranslational modification, protein turnover, chaperones	PREDICTED: multicystatin-like [Vigna angularis]
c28843.graph_c0	9	41	8	0	0	0	0.95	4.98	1.09	0	0	0	0.000439306	-2.504527916	down	--	--	Molecular Function: serine-type endopeptidase inhibitor activity (GO:0004867);; Biological Process: negative regulation of endopeptidase activity (GO:0010951);;	--	--	--	Protease inhibitor/seed storage/LTP family;; Cys-rich Gliadin N-terminal	Puroindoline-B OS=Triticum aestivum OX=4565 GN=PINB PE=1 SV=1	S	Function unknown	grain softness protein-1 [Triticum urartu]
c26084.graph_c0	81	225	71	6	26	7	1.99	6.88	2.53	0.24	1.11	0.21	2.60E-06	-2.503648583	down	--	--	Biological Process: response to salicylic acid (GO:0009751);; Biological Process: response to lithium ion (GO:0010226);; Cellular Component: integral component of membrane (GO:0016021);; Molecular Function: hydrolase activity, acting on ester bonds (GO:0016788);; Biological Process: hyperosmotic salinity response (GO:0042538);;	--	--	--	--	GDSL esterase/lipase LTL1 OS=Arabidopsis thaliana OX=3702 GN=LTL1 PE=2 SV=1	S	Function unknown	GDSL esterase/lipase LTL1-like [Herrania umbratica]
c12998.graph_c0	63	141	59	12	7	11	2.13	5.33	2.62	0.57	0.33	0.5	2.62E-07	-2.481484348	down	[K]	Transcription	Cellular Component: integral component of membrane (GO:0016021);; Molecular Function: kinase activity (GO:0016301);; Biological Process: phosphorylation (GO:0016310);;	--	[R]	General function prediction only	Leucine rich repeat;; Leucine Rich repeats (2 copies);; Leucine Rich Repeat	Inactive LRR receptor-like serine/threonine-protein kinase BIR2 OS=Arabidopsis thaliana OX=3702 GN=BIR2 PE=1 SV=1	S	Function unknown	PREDICTED: probable LRR receptor-like serine/threonine-protein kinase At1g34110 [Populus euphratica]
c32818.graph_c2	432	764	167	34	81	60	12.35	22.24	6.56	1.98	3.95	2.31	2.43E-09	-2.4566647	down	--	--	--	--	[R]	General function prediction only	Retrotransposon gag protein	--	L	Replication, recombination and repair	PREDICTED: uncharacterized protein LOC108660967 [Theobroma cacao]
c20881.graph_c0	13	15	13	0	0	0	1.92	2.57	2.44	0	0	0	0.000659467	-2.442682682	down	--	--	Molecular Function: monooxygenase activity (GO:0004497);; Cellular Component: chloroplast (GO:0009507);; Biological Process: photorespiration (GO:0009853);; Biological Process: carbon fixation (GO:0015977);; Biological Process: photosynthesis (GO:0015979);; Molecular Function: ribulose-bisphosphate carboxylase activity (GO:0016984);; Biological Process: oxidation-reduction process (GO:0055114);;	K01602|1.75588e-53|fve:101315253|K01602 ribulose-bisphosphate carboxylase small chain [EC:4.1.1.39] | (RefSeq) ribulose bisphosphate carboxylase small chain, chloroplastic-like	--	--	Ribulose-1,5-bisphosphate carboxylase small subunit;; Ribulose bisphosphate carboxylase, small chain	Ribulose bisphosphate carboxylase small chain, chloroplastic OS=Medicago sativa OX=3879 PE=2 SV=1	C	Energy production and conversion	hypothetical protein COLO4_37758 [Corchorus olitorius]
c30007.graph_c0	137	82	66	6	22	6	1.35	0.93	0.96	0.1	0.33	1.71	3.30E-07	-2.440579674	down	[T]	Signal transduction mechanisms	--	--	[Q]	Secondary metabolites biosynthesis, transport and catabolism	ABC-2 type transporter;; ABC transporter;; Plant PDR ABC transporter associated;; P-loop containing region of AAA domain;; RsgA GTPase;; ABC-transporter extracellular N-terminal;; AAA domain;; AAA domain;; AAA domain;; AAA domain;; AAA domain, putative AbiEii toxin, Type IV TA system;; AAA domain;; ATPase family associated with various cellular activities (AAA);; RNA helicase;; Ethanolamine utili…	Pleiotropic drug resistance protein 3 OS=Nicotiana tabacum OX=4097 GN=PDR3 PE=2 SV=1	V	Defense mechanisms	PREDICTED: pleiotropic drug resistance protein 3-like [Populus euphratica]
c13747.graph_c0	12	15	14	0	0	0	0.93	1.31	1.4	0	0	0	0.000674926	-2.438950814	down	[M]	Cell wall/membrane/envelope biogenesis	--	--	[TV]	--	Lectin C-type domain	--	S	Function unknown	hypothetical protein CHLRE_10g451600v5 [Chlamydomonas reinhardtii]
c24830.graph_c0	9	31	9	0	0	0	0.58	2.27	0.76	0	0	0	0.000688063	-2.437802501	down	[C]	Energy production and conversion	Cellular Component: mitochondrion (GO:0005739);; Molecular Function: hydrogen ion transmembrane transporter activity (GO:0015078);; Biological Process: ATP synthesis coupled proton transport (GO:0015986);; Cellular Component: integral component of membrane (GO:0016021);; Molecular Function: ATPase activity (GO:0016887);;	K02126|7.29654e-09|cvr:OJ20_p24|K02126 F-type H+-transporting ATPase subunit a | (RefSeq) atp6; ATP synthase F0 subunit 6	[C]	Energy production and conversion	--	ATP synthase subunit a OS=Marchantia polymorpha OX=3197 GN=ATP6 PE=3 SV=2	C	Energy production and conversion	PREDICTED: LOW QUALITY PROTEIN: ATP synthase subunit a [Gossypium hirsutum]
c19748.graph_c0	1859	2194	1621	144	442	284	55.6	73.46	63.96	6.09	18.23	11.45	2.92E-16	-2.431765743	down	--	--	--	--	--	--	Phosphate-induced protein 1 conserved region	Protein EXORDIUM-like 5 OS=Arabidopsis thaliana OX=3702 GN=EXL5 PE=2 SV=1	S	Function unknown	PREDICTED: protein EXORDIUM-like 5 [Populus euphratica]
c34950.graph_c0	17	16	9	0	0	0	0.68	0.72	0.48	0	0	0	0.000709956	-2.431264936	down	[C]	Energy production and conversion	Molecular Function: cytochrome-c oxidase activity (GO:0004129);; Molecular Function: iron ion binding (GO:0005506);; Molecular Function: copper ion binding (GO:0005507);; Cellular Component: mitochondrial inner membrane (GO:0005743);; Cellular Component: plasma membrane (GO:0005886);; Biological Process: oxidative phosphorylation (GO:0006119);; Biological Process: aerobic respiration (GO:0009060)…	K02256|1.46737e-144|bvg:809579|K02256 cytochrome c oxidase subunit 1 [EC:1.9.3.1] | (RefSeq) cox1, BevupMp090; cytochrome c oxidase subunit 1	[C]	Energy production and conversion	--	Cytochrome c oxidase subunit 1 OS=Marchantia polymorpha OX=3197 GN=COX1 PE=3 SV=2	C	Energy production and conversion	cytochrome c oxidase subunit I, partial (mitochondrion) [Lingulodinium polyedrum]
c31186.graph_c2	315	437	203	68	35	18	19.58	30.6	16.28	6.11	1.87	1.19	7.70E-09	-2.427249221	down	--	--	Molecular Function: (1->3)-beta-D-glucan binding (GO:0001872);; Molecular Function: hydrolase activity, hydrolyzing O-glycosyl compounds (GO:0004553);; Molecular Function: protein histidine kinase activity (GO:0004673);; Biological Process: response to heat (GO:0009408);; Cellular Component: plant-type cell wall (GO:0009505);; Cellular Component: integral component of membrane (GO:0016021);; Biol…	--	--	--	X8 domain	PLASMODESMATA CALLOSE-BINDING PROTEIN 3 OS=Arabidopsis thaliana OX=3702 GN=PDCB3 PE=1 SV=1	S	Function unknown	hydrolase, hydrolyzing O-glycosyl compounds, putative [Ricinus communis]
c29361.graph_c0	1674	2750	1393	159	474	229	28.25	53.19	30.96	3.79	10.87	5.09	5.53E-13	-2.421374758	down	[N]	Cell motility	Cellular Component: integral component of membrane (GO:0016021);; Molecular Function: transferase activity (GO:0016740);;	K13680|7.9663e-175|jcu:105629507|K13680 beta-mannan synthase [EC:2.4.1.32] | (RefSeq) glucomannan 4-beta-mannosyltransferase 9	--	--	Glycosyl transferase family group 2;; Glycosyltransferase like family 2;; Glycosyl transferase family 2;; Glycosyltransferase like family 2	Glucomannan 4-beta-mannosyltransferase 9 OS=Arabidopsis thaliana OX=3702 GN=CSLA9 PE=2 SV=1	M	Cell wall/membrane/envelope biogenesis	glucomannan 4-beta-mannosyltransferase 9 [Nicotiana attenuata]
c27112.graph_c0	660	342	247	52	87	34	15.17	8.72	7.58	1.68	2.76	1.06	1.45E-11	-2.41438069	down	[P]	Inorganic ion transport and metabolism	Cellular Component: plasma membrane (GO:0005886);; Molecular Function: nitrate transmembrane transporter activity (GO:0015112);; Cellular Component: integral component of membrane (GO:0016021);; Biological Process: transmembrane transport (GO:0055085);;	K02575|0|egr:104433517|K02575 MFS transporter, NNP family, nitrate/nitrite transporter | (RefSeq) high affinity nitrate transporter 2.5	--	--	Major Facilitator Superfamily	High affinity nitrate transporter 2.5 OS=Arabidopsis thaliana OX=3702 GN=NRT2.5 PE=1 SV=1	P	Inorganic ion transport and metabolism	High affinity nitrate transporter 2.5 [Morus notabilis]
c26156.graph_c0	8	41	7	0	0	0	0.66	3.88	0.75	0	0	0	0.000807024	-2.414176305	down	--	--	--	--	--	--	Group 7 allergen	--	--	--	--
c30915.graph_c1	192	203	378	33	57	12	7.63	10.49	17.96	1.48	2.68	2.51	4.51E-07	-2.412240676	down	--	--	--	--	--	--	--	--	S	Function unknown	PREDICTED: dentin sialophosphoprotein [Ricinus communis]
c16190.graph_c0	17	17	8	0	0	0	1.52	1.73	0.92	0	0	0	0.000829998	-2.40763543	down	[L]	Replication, recombination and repair	--	--	[R]	General function prediction only	Reverse transcriptase-like	Putative ribonuclease H protein At1g65750 OS=Arabidopsis thaliana OX=3702 GN=At1g65750 PE=3 SV=1	U	Intracellular trafficking, secretion, and vesicular transport	hypothetical protein TSUD_396480 [Trifolium subterraneum]
c30025.graph_c0	119	84	91	7	17	17	2.47	1.95	2.5	0.21	0.49	0.47	2.21E-09	-2.407110974	down	[J]	Translation, ribosomal structure and biogenesis	Molecular Function: nucleotide binding (GO:0000166);; Molecular Function: protein kinase activity (GO:0004672);; Biological Process: phosphorylation (GO:0016310);;	K04733|0|pop:POPTR_0005s17640g|K04733 interleukin-1 receptor-associated kinase 4 [EC:2.7.11.1] | (RefSeq) POPTRDRAFT_209264; hypothetical protein	[T]	Signal transduction mechanisms	Protein kinase domain;; Protein tyrosine kinase	Serine/threonine-protein kinase-like protein At1g28390 OS=Arabidopsis thaliana OX=3702 GN=At1g28390 PE=2 SV=1	T	Signal transduction mechanisms	hypothetical protein POPTR_005G158600v3 [Populus trichocarpa]
c25313.graph_c0	6	50	7	0	0	0	0.35	3.29	0.53	0	0	0	0.000893004	-2.398400233	down	--	--	--	--	--	--	Chitin binding Peritrophin-A domain	--	S	Function unknown	--
c25303.graph_c0	36	10	6	0	0	0	5.91	1.94	1.33	0	0	0	0.000957906	-2.38774884	down	[J]	Translation, ribosomal structure and biogenesis	Molecular Function: nucleotide binding (GO:0000166);; Molecular Function: single-stranded DNA binding (GO:0003697);; Molecular Function: RNA binding (GO:0003723);; Biological Process: transcription, DNA-templated (GO:0006351);; Biological Process: mRNA processing (GO:0006397);; Biological Process: response to cold (GO:0009409);; Biological Process: response to abscisic acid (GO:0009737);;	--	[R]	General function prediction only	RNA recognition motif. (a.k.a. RRM, RBD, or RNP domain)	Glycine-rich RNA-binding protein blt801 OS=Hordeum vulgare OX=4513 GN=blt801 PE=1 SV=1	S	Function unknown	glycine-rich RNA-binding protein blt801 [Aegilops tauschii subsp. tauschii]
c16267.graph_c0	460	1145	550	57	174	83	10.24	28.47	16.2	1.8	5.33	2.48	1.38E-09	-2.384915908	down	--	--	--	--	--	--	Fasciclin domain	Fasciclin-like arabinogalactan protein 1 OS=Arabidopsis thaliana OX=3702 GN=FLA1 PE=1 SV=1	M	Cell wall/membrane/envelope biogenesis	fasciclin-like arabinogalactan protein 1 [Jatropha curcas]
c19358.graph_c0	81	254	65	13	25	9	1.92	6.73	2.04	0.44	0.82	0.29	4.28E-06	-2.381729937	down	[R]	General function prediction only	Biological Process: lipid catabolic process (GO:0016042);; Molecular Function: hydrolase activity (GO:0016787);;	--	[I]	Lipid transport and metabolism	Patatin-like phospholipase	Patatin-like protein 6 OS=Arabidopsis thaliana OX=3702 GN=PLP6 PE=2 SV=1	S	Function unknown	PREDICTED: patatin-like protein 7 [Populus euphratica]
c28388.graph_c0	9	7	33	0	0	0	0.68	0.6	3.25	0	0	0	0.001042772	-2.374991856	down	--	--	--	--	--	--	--	--	--	--	hypothetical protein RJ55_08685 [Drechmeria coniospora]
c26125.graph_c0	1153	1288	1019	233	182	134	19.51	24.29	22.93	5.64	4.39	3.02	3.92E-20	-2.372275755	down	[O]	Posttranslational modification, protein turnover, chaperones	Molecular Function: serine-type endopeptidase activity (GO:0004252);; Cellular Component: extracellular region (GO:0005576);; Cellular Component: cell wall (GO:0005618);; Biological Process: proteolysis (GO:0006508);; Biological Process: response to auxin (GO:0009733);; Biological Process: lateral root morphogenesis (GO:0010102);; Molecular Function: oxidoreductase activity (GO:0016491);;	--	--	--	Subtilase family	Subtilisin-like protease SBT5.3 OS=Arabidopsis thaliana OX=3702 GN=AIR3 PE=2 SV=1	O	Posttranslational modification, protein turnover, chaperones	PREDICTED: subtilisin-like protease SBT5.4 [Populus euphratica]
c30079.graph_c0	254	810	379	54	103	51	3.93	13.88	7.92	1.13	2.1	1.1	6.28E-09	-2.370893987	down	--	--	--	--	--	--	Domain of unknown function (DUF4378);; DUF761-associated sequence motif	Protein LONGIFOLIA 1 OS=Arabidopsis thaliana OX=3702 GN=LNG1 PE=1 SV=1	S	Function unknown	hypothetical protein POPTR_0002s04750g [Populus trichocarpa]
c25990.graph_c1	386	686	424	73	92	73	6.75	14.11	10.11	1.7	2.3	1.65	1.74E-16	-2.37052093	down	--	--	--	--	--	--	Tetratricopeptide repeat	--	O	Posttranslational modification, protein turnover, chaperones	uncharacterized protein LOC110614671 [Manihot esculenta]
c24617.graph_c0	70	102	64	5	20	3	2.42	3.97	2.55	0.19	0.75	0.25	8.47E-06	-2.367921497	down	--	--	--	--	--	--	Domain of unknown function (DUF4378)	--	S	Function unknown	uncharacterized protein LOC110622324 [Manihot esculenta]
c26215.graph_c0	836	1717	350	87	139	82	30.82	71.56	17.11	4.51	7.08	4.14	2.93E-05	-2.367028643	down	--	--	--	--	--	--	Phosphate-induced protein 1 conserved region;; Phosphate-induced protein 1 conserved region	Protein EXORDIUM-like 1 OS=Arabidopsis thaliana OX=3702 GN=EXL1 PE=2 SV=1	S	Function unknown	PREDICTED: protein EXORDIUM-like [Juglans regia]
c20759.graph_c2	191	358	145	32	42	28	5.77	13.66	6.16	1.27	1.85	0.99	8.18E-11	-2.364148724	down	--	--	Molecular Function: transcription factor activity, sequence-specific DNA binding (GO:0003700);; Biological Process: regulation of transcription, DNA-templated (GO:0006355);; Molecular Function: sequence-specific DNA binding (GO:0043565);;	--	--	--	bZIP transcription factor;; Basic region leucine zipper	Basic leucine zipper 61 OS=Arabidopsis thaliana OX=3702 GN=BZIP61 PE=1 SV=1	K	Transcription	PREDICTED: basic leucine zipper 61 [Ricinus communis]
c24610.graph_c1	57	52	95	1	17	3	6.32	7	14.31	0.19	2.6	0.51	0.000114976	-2.360785377	down	[G]	Carbohydrate transport and metabolism	Molecular Function: hydrolase activity, hydrolyzing O-glycosyl compounds (GO:0004553);; Cellular Component: cell wall (GO:0005618);; Biological Process: xyloglucan metabolic process (GO:0010411);; Molecular Function: xyloglucan:xyloglucosyl transferase activity (GO:0016762);; Biological Process: cell wall biogenesis (GO:0042546);; Cellular Component: apoplast (GO:0048046);; Biological Process: ce…	K08235|2.04056e-112|pop:POPTR_0019s14590g|K08235 xyloglucan:xyloglucosyl transferase [EC:2.4.1.207] | (RefSeq) POPTRDRAFT_915608; Xyloglucan endotransglucosylase/hydrolase protein 9 precursor	--	--	Glycosyl hydrolases family 16;; Xyloglucan endo-transglycosylase (XET) C-terminus	Xyloglucan endotransglucosylase/hydrolase protein 9 OS=Arabidopsis thaliana OX=3702 GN=XTH9 PE=2 SV=2	G	Carbohydrate transport and metabolism	hypothetical protein POPTR_019G125000v3 [Populus trichocarpa]
c16402.graph_c0	8	16	16	0	0	0	0.3	0.66	0.78	0	0	0	0.001197643	-2.352225663	down	--	--	--	--	--	--	Intermediate filament protein	--	S	Function unknown	--
c24300.graph_c0	6	67	4	0	0	0	0.41	5.15	0.35	0	0	0	0.001197643	-2.351890501	down	--	--	--	--	--	--	Haemolymph juvenile hormone binding protein (JHBP)	--	--	--	--
c22046.graph_c0	176	272	115	10	38	33	1.67	2.87	1.45	0.13	0.49	0.42	1.33E-08	-2.348635123	down	[K]	Transcription	Molecular Function: protein kinase activity (GO:0004672);; Molecular Function: phosphoprotein phosphatase activity (GO:0004721);; Molecular Function: ATP binding (GO:0005524);; Biological Process: protein phosphorylation (GO:0006468);; Biological Process: protein dephosphorylation (GO:0006470);; Cellular Component: integral component of membrane (GO:0016021);;	--	--	--	Leucine rich repeat;; Leucine Rich repeats (2 copies);; Protein tyrosine kinase;; Protein kinase domain;; Leucine Rich Repeat;; Leucine rich repeat N-terminal domain;; Leucine Rich repeat	Probable LRR receptor-like serine/threonine-protein kinase At4g20940 OS=Arabidopsis thaliana OX=3702 GN=At4g20940 PE=1 SV=1	S	Function unknown	probable LRR receptor-like serine/threonine-protein kinase At4g20940 [Manihot esculenta]
c22946.graph_c0	203	599	318	19	75	67	3.71	12.74	7.93	0.44	1.76	1.53	1.45E-07	-2.348516393	down	[C]	Energy production and conversion	Molecular Function: glycerol-3-phosphate dehydrogenase [NAD+] activity (GO:0004367);; Cellular Component: cytosol (GO:0005829);; Biological Process: carbohydrate metabolic process (GO:0005975);; Cellular Component: glycerol-3-phosphate dehydrogenase complex (GO:0009331);; Biological Process: glycerol-3-phosphate catabolic process (GO:0046168);; Molecular Function: NAD binding (GO:0051287);; Biolo…	K00006|0|jcu:105645266|K00006 glycerol-3-phosphate dehydrogenase (NAD+) [EC:1.1.1.8] | (RefSeq) glycerol-3-phosphate dehydrogenase [NAD(+)] GPDHC1, cytosolic	[C]	Energy production and conversion	NAD-dependent glycerol-3-phosphate dehydrogenase C-terminus;; NAD-dependent glycerol-3-phosphate dehydrogenase N-terminus	Probable glycerol-3-phosphate dehydrogenase [NAD(+)] 1, cytosolic OS=Oryza sativa subsp. japonica OX=39947 GN=Os01g0939600 PE=2 SV=1	C	Energy production and conversion	glycerol-3-phosphate dehydrogenase [NAD(+)] GPDHC1, cytosolic [Manihot esculenta]
c24163.graph_c0	14	27	5	0	0	0	1.11	2.43	0.51	0	0	0	0.001321326	-2.336975604	down	--	--	--	--	--	--	Group 7 allergen	--	--	--	--
c19915.graph_c0	1092	1428	456	169	182	84	29.54	43.2	16.29	6.46	6.79	3.06	6.33E-11	-2.334486151	down	[T]	Signal transduction mechanisms	Biological Process: phosphorelay signal transduction system (GO:0000160);; Cellular Component: intracellular (GO:0005622);; Molecular Function: kinase activity (GO:0016301);; Biological Process: phosphorylation (GO:0016310);;	K14492|4.48571e-91|rcu:8270367|K14492 two-component response regulator ARR-A family | (RefSeq) two-component response regulator ARR5	[K]	Transcription	Response regulator receiver domain	Two-component response regulator ARR4 OS=Arabidopsis thaliana OX=3702 GN=ARR4 PE=1 SV=1	K	Transcription	PREDICTED: two-component response regulator ARR5 [Ricinus communis]
c29798.graph_c0	30	25	24	3	2	2	2.04	1.87	2.07	0.32	0.18	0.18	0.000197429	-2.334258033	down	[G]	Carbohydrate transport and metabolism	Molecular Function: fructose-bisphosphate aldolase activity (GO:0004332);; Biological Process: glycolytic process (GO:0006096);; Biological Process: pentose-phosphate shunt (GO:0006098);; Cellular Component: thylakoid (GO:0009579);; Biological Process: response to abscisic acid (GO:0009737);; Cellular Component: chloroplast envelope (GO:0009941);; Cellular Component: plastoglobule (GO:0010287);; …	K01623|3.03474e-166|bna:106349490|K01623 fructose-bisphosphate aldolase, class I [EC:4.1.2.13] | (RefSeq) probable fructose-bisphosphate aldolase 2, chloroplastic	[G]	Carbohydrate transport and metabolism	Fructose-bisphosphate aldolase class-I	Fructose-bisphosphate aldolase 2, chloroplastic OS=Arabidopsis thaliana OX=3702 GN=FBA2 PE=1 SV=2	G	Carbohydrate transport and metabolism	PREDICTED: probable fructose-bisphosphate aldolase 2, chloroplastic [Brassica oleracea var. oleracea]
c28134.graph_c0	3675	7453	4048	581	1242	621	65.71	148.7	95.81	14.71	30.67	14.95	3.33E-13	-2.333610077	down	[GI]	Carbohydrate transport and metabolism ;; Lipid transport and metabolism	Cellular Component: cell wall (GO:0005618);; Cellular Component: integral component of membrane (GO:0016021);; Molecular Function: pectinesterase activity (GO:0030599);; Biological Process: cell wall modification (GO:0042545);; Biological Process: negative regulation of catalytic activity (GO:0043086);; Molecular Function: aspartyl esterase activity (GO:0045330);; Biological Process: pectin catab…	--	--	--	Pectinesterase;; Plant invertase/pectin methylesterase inhibitor	Probable pectinesterase/pectinesterase inhibitor 34 OS=Arabidopsis thaliana OX=3702 GN=PME34 PE=2 SV=1	G	Carbohydrate transport and metabolism	probable pectinesterase/pectinesterase inhibitor 61 [Manihot esculenta]
c28107.graph_c0	10	31	6	0	0	0	0.58	2.04	0.46	0	0	0	0.001404228	-2.327290403	down	--	--	--	--	--	--	Chitin binding Peritrophin-A domain	--	--	--	--
c14837.graph_c0	721	562	616	84	108	133	31.52	27.62	35.42	5.19	6.54	7.91	9.19E-25	-2.326772211	down	[R]	General function prediction only	Cellular Component: nucleus (GO:0005634);; Cellular Component: cytosol (GO:0005829);; Biological Process: cytokinin biosynthetic process (GO:0009691);; Molecular Function: hydrolase activity, hydrolyzing N-glycosyl compounds (GO:0016799);; Molecular Function: lyase activity (GO:0016829);;	K06966|6.30276e-99|pper:PRUPE_ppa010459mg|K06966 uncharacterized protein | (RefSeq) hypothetical protein	--	--	Possible lysine decarboxylase;; Possible lysine decarboxylase	Probable cytokinin riboside 5&apos;-monophosphate phosphoribohydrolase LOGL2 OS=Oryza sativa subsp. japonica OX=39947 GN=LOGL2 PE=3 SV=1	S	Function unknown	Cytokinin riboside 5&apos;-monophosphate phosphoribohydrolase [Trema orientalis]
c22040.graph_c0	29	113	33	3	10	5	1.93	8.52	2.87	0.28	0.93	0.46	0.000124924	-2.319741717	down	--	--	--	--	--	--	Gibberellin regulated protein	Gibberellin-regulated protein 4 OS=Arabidopsis thaliana OX=3702 GN=GASA4 PE=1 SV=2	S	Function unknown	gibberellin-regulated protein 4 isoform X1 [Vigna radiata var. radiata]
c13504.graph_c0	13	12	12	0	0	0	1.33	1.4	1.58	0	0	0	0.001531129	-2.31325352	down	[M]	Cell wall/membrane/envelope biogenesis	Molecular Function: catalytic activity (GO:0003824);; Biological Process: metabolic process (GO:0008152);;	--	--	--	Lectin C-type domain	--	S	Function unknown	hypothetical protein CHLRE_10g451600v5 [Chlamydomonas reinhardtii]
c18766.graph_c0	9	33	6	0	0	0	0.29	1.19	0.25	0	0	0	0.00154194	-2.312520741	down	[O]	Posttranslational modification, protein turnover, chaperones	Molecular Function: ATP binding (GO:0005524);;	K03283|0|egr:104432002|K03283 heat shock 70kDa protein 1/8 | (RefSeq) probable mediator of RNA polymerase II transcription subunit 37c	[O]	Posttranslational modification, protein turnover, chaperones	Hsp70 protein	Probable mediator of RNA polymerase II transcription subunit 37c OS=Arabidopsis thaliana OX=3702 GN=MED37C PE=1 SV=1	O	Posttranslational modification, protein turnover, chaperones	predicted protein [Hordeum vulgare subsp. vulgare]
c25752.graph_c1	619	910	485	85	142	112	20.03	31.92	20.45	3.71	5.96	4.65	6.71E-19	-2.307356737	down	--	--	--	--	--	--	--	Transcription factor bHLH74 OS=Arabidopsis thaliana OX=3702 GN=BHLH74 PE=1 SV=1	K	Transcription	hypothetical protein POPTR_005G146500v3 [Populus trichocarpa]
c26900.graph_c0	12	26	18	1	1	1	0.51	1.23	0.97	0.06	0.06	0.06	0.001001626	-2.305253562	down	--	--	Biological Process: response to auxin (GO:0009733);;	K14488|1.08469e-46|pop:POPTR_0004s17180g|K14488 SAUR family protein | (RefSeq) POPTRDRAFT_556560; hypothetical protein	--	--	Auxin responsive protein	Auxin-responsive protein SAUR20 OS=Arabidopsis thaliana OX=3702 GN=SAUR20 PE=2 SV=1	S	Function unknown	hypothetical protein POPTR_0004s17180g [Populus trichocarpa]
c12695.graph_c0	560	391	282	40	85	79	29.68	23.41	19.57	2.98	6.25	5.71	1.47E-16	-2.299622231	down	--	--	Cellular Component: membrane (GO:0016020);;	--	--	--	Cotton fibre expressed protein	--	S	Function unknown	uncharacterized protein LOC110670015 [Hevea brasiliensis]
c22132.graph_c0	379	881	464	77	136	59	9.06	23.72	14.65	2.61	4.59	1.89	4.97E-10	-2.299340764	down	--	--	Cellular Component: integral component of membrane (GO:0016021);;	--	--	--	--	Uncharacterized GPI-anchored protein At4g28100 OS=Arabidopsis thaliana OX=3702 GN=At4g28100 PE=1 SV=1	S	Function unknown	PREDICTED: uncharacterized GPI-anchored protein At4g28100-like [Populus euphratica]
c15838.graph_c0	51	64	31	7	7	4	7.15	10.38	5.54	1.36	1.39	0.8	1.18E-05	-2.297604011	down	--	--	Molecular Function: hydrolase activity (GO:0016787);;	--	--	--	Ribosome inactivating protein	Ricin OS=Ricinus communis OX=3988 PE=1 SV=1	--	--	PREDICTED: ricin-like [Elaeis guineensis]
c19856.graph_c0	2554	3382	1238	276	459	450	115.46	171.86	73.54	17.6	28.63	27.56	1.38E-16	-2.292371196	down	[G]	Carbohydrate transport and metabolism	Cellular Component: integral component of plasma membrane (GO:0005887);; Biological Process: water transport (GO:0006833);; Cellular Component: plant-type vacuole membrane (GO:0009705);; Biological Process: cellular water homeostasis (GO:0009992);; Molecular Function: water channel activity (GO:0015250);; Molecular Function: glycerol channel activity (GO:0015254);; Biological Process: glycerol tr…	K09873|4.65836e-109|pop:POPTR_0001s18730g|K09873 aquaporin TIP | (RefSeq) POPTRDRAFT_548890; delta-tonoplast intrinsic family protein	[G]	Carbohydrate transport and metabolism	Major intrinsic protein;; Major intrinsic protein	Aquaporin TIP2-1 OS=Arabidopsis thaliana OX=3702 GN=TIP2-1 PE=1 SV=2	G	Carbohydrate transport and metabolism	delta-tonoplast intrinsic family protein [Populus trichocarpa]
c23945.graph_c0	12	30	15	1	1	1	0.56	1.78	0.8	0.08	0.06	0.08	0.001136582	-2.291164255	down	--	--	Cellular Component: membrane (GO:0016020);;	--	--	--	EamA-like transporter family	WAT1-related protein At5g40240 OS=Arabidopsis thaliana OX=3702 GN=At5g40240 PE=2 SV=1	S	Function unknown	WAT1-related protein At5g40240-like isoform X1 [Durio zibethinus]
c33799.graph_c0	7	6	37	0	0	0	0.84	0.81	5.71	0	0	0	0.001744653	-2.290896276	down	--	--	--	--	--	--	Acyl-CoA dehydrogenase C terminal	--	S	Function unknown	hypothetical protein VFPBJ_08882 [Purpureocillium lilacinum]
c28406.graph_c0	1392	3465	1239	396	283	273	34.03	96.6	40.52	13.49	9.03	8.45	8.03E-11	-2.284859672	down	--	--	Cellular Component: Golgi apparatus (GO:0005794);; Cellular Component: integral component of membrane (GO:0016021);; Molecular Function: O-acetyltransferase activity (GO:0016413);; Biological Process: cell wall organization or biogenesis (GO:0071554);;	--	--	--	GDSL/SGNH-like Acyl-Esterase family found in Pmr5 and Cas1p;; PMR5 N terminal Domain;; GDSL/SGNH-like Acyl-Esterase family found in Pmr5 and Cas1p	Protein PMR5 OS=Arabidopsis thaliana OX=3702 GN=PMR5 PE=2 SV=1	S	Function unknown	hypothetical protein POPTR_001G278300v3 [Populus trichocarpa]
c30513.graph_c0	302	237	166	37	51	27	3.71	3.3	2.57	0.7	0.88	0.45	4.16E-14	-2.283440749	down	--	--	--	--	[T]	Signal transduction mechanisms	Phosphatidylinositol 3- and 4-kinase	Phosphatidylinositol 4-kinase gamma 1 OS=Arabidopsis thaliana OX=3702 GN=PI4KG1 PE=2 SV=1	S	Function unknown	phosphatidylinositol 3- and 4-kinase family protein [Populus trichocarpa]
c24714.graph_c0	112	126	217	17	27	28	2.93	3.71	7.56	0.64	0.98	1	1.03E-07	-2.282542594	down	[QV]	Secondary metabolites biosynthesis, transport and catabolism ;; Defense mechanisms	Cellular Component: membrane (GO:0016020);; Molecular Function: oxidoreductase activity, acting on paired donors, with incorporation or reduction of molecular oxygen, NAD(P)H as one donor, and incorporation of one atom of oxygen (GO:0016709);; Biological Process: secondary metabolite biosynthetic process (GO:0044550);; Molecular Function: metal ion binding (GO:0046872);;	K01773|0|pop:POPTR_0008s18810g|K01773 aldoxime dehydratase [EC:4.99.1.-] | (RefSeq) POPTRDRAFT_565131; hypothetical protein	[Q]	Secondary metabolites biosynthesis, transport and catabolism	Cytochrome P450;; Cytochrome P450	Cytochrome P450 71B34 OS=Arabidopsis thaliana OX=3702 GN=CYP71B34 PE=2 SV=1	Q	Secondary metabolites biosynthesis, transport and catabolism	hypothetical protein POPTR_008G184000v3 [Populus trichocarpa]
c31032.graph_c0	145	123	39	13	18	10	3.27	3.09	1.21	0.44	0.58	0.29	1.21E-06	-2.282440057	down	--	--	--	--	--	--	--	--	--	--	hypothetical protein TorRG33x02_123710 [Trema orientalis]
c12624.graph_c0	103	75	44	6	15	10	1.13	0.9	0.64	0.09	0.23	0.15	6.83E-07	-2.281093814	down	[N]	Cell motility	Cellular Component: Golgi apparatus (GO:0005794);; Biological Process: response to water deprivation (GO:0009414);; Biological Process: response to salt stress (GO:0009651);; Cellular Component: integral component of membrane (GO:0016021);; Molecular Function: cellulose synthase (UDP-forming) activity (GO:0016760);; Biological Process: cellulose biosynthetic process (GO:0030244);; Biological Proc…	K00770|0|tcc:TCM_004744|K00770 1,4-beta-D-xylan synthase [EC:2.4.2.24] | (RefSeq) Cellulose synthase-like D5	--	--	Cellulose synthase;; Glycosyl transferase family group 2;; Cellulose synthase;; RING/Ubox like zinc-binding domain	Cellulose synthase-like protein D5 OS=Arabidopsis thaliana OX=3702 GN=CSLD5 PE=2 SV=1	M	Cell wall/membrane/envelope biogenesis	cellulose synthase-like protein D5 [Manihot esculenta]
c21717.graph_c0	6	36	17	1	1	0	0.25	1.67	0.92	0.06	0.06	0	0.001760956	-2.270087431	down	[O]	Posttranslational modification, protein turnover, chaperones	Biological Process: single-organism process (GO:0044699);;	K17479|1.93016e-124|pop:POPTR_0006s21590g|K17479 glutaredoxin domain-containing cysteine-rich protein 1 | (RefSeq) POPTRDRAFT_417738; hypothetical protein	[O]	Posttranslational modification, protein turnover, chaperones	Glutaredoxin	Uncharacterized protein At5g39865 OS=Arabidopsis thaliana OX=3702 GN=At5g39865 PE=2 SV=1	O	Posttranslational modification, protein turnover, chaperones	hypothetical protein POPTR_0006s21590g [Populus trichocarpa]
c30044.graph_c0	7	32	7	0	0	0	0.72	3.78	0.93	0	0	0	0.001996853	-2.268030609	down	--	--	Molecular Function: nutrient reservoir activity (GO:0045735);;	--	--	--	High molecular weight glutenin subunit	Glutenin, high molecular weight subunit DX5 OS=Triticum aestivum OX=4565 GN=GLU-1D-1D PE=3 SV=5	--	--	HMW glutenin subunit, partial [Aegilops tauschii]
c33268.graph_c0	29	61	41	6	5	5	1.39	3.29	2.58	0.4	0.33	0.33	5.36E-05	-2.265909931	down	--	--	Molecular Function: calcium ion binding (GO:0005509);; Molecular Function: calcium-dependent phospholipid binding (GO:0005544);;	--	[U]	Intracellular trafficking, secretion, and vesicular transport	Annexin	Annexin-like protein RJ4 OS=Fragaria ananassa OX=3747 PE=2 SV=2	S	Function unknown	hypothetical protein POPTR_003G200700v3 [Populus trichocarpa]
c31117.graph_c0	48	7	7	0	1	0	1.61	0.27	0.31	0	0.05	0	0.002091384	-2.258616804	down	[J]	Translation, ribosomal structure and biogenesis	Molecular Function: structural constituent of ribosome (GO:0003735);; Biological Process: translation (GO:0006412);; Cellular Component: cytosolic large ribosomal subunit (GO:0022625);;	K02930|0|bdi:100845116|K02930 large subunit ribosomal protein L4e | (RefSeq) 60S ribosomal protein L4-1-like	[A]	RNA processing and modification	Ribosomal protein L4/L1 family;; 60S ribosomal protein L4 C-terminal domain	60S ribosomal protein L4-1 OS=Arabidopsis thaliana OX=3702 GN=RPL4A PE=1 SV=1	J	Translation, ribosomal structure and biogenesis	60S ribosomal protein L4-1-like [Aegilops tauschii subsp. tauschii]
c31353.graph_c0	35	149	76	10	9	15	0.69	2.94	1.74	0.32	0.21	0.34	3.19E-05	-2.257612522	down	[K]	Transcription	Molecular Function: 2-alkenal reductase [NAD(P)] activity (GO:0032440);; Biological Process: oxidation-reduction process (GO:0055114);;	--	--	--	Leucine rich repeat;; Leucine Rich repeats (2 copies);; Leucine rich repeat N-terminal domain	Leucine-rich repeat extensin-like protein 2 OS=Arabidopsis thaliana OX=3702 GN=LRX2 PE=2 SV=1	S	Function unknown	hypothetical protein POPTR_006G081200v3 [Populus trichocarpa]
c20446.graph_c0	20	171	26	7	9	3	0.74	7.17	1.27	0.37	0.46	0.15	0.000674272	-2.251814823	down	--	--	Molecular Function: DNA binding (GO:0003677);; Molecular Function: transcription factor activity, sequence-specific DNA binding (GO:0003700);; Cellular Component: nucleus (GO:0005634);; Biological Process: regulation of transcription, DNA-templated (GO:0006355);;	--	--	--	AP2 domain	Dehydration-responsive element-binding protein 1A OS=Arabidopsis thaliana OX=3702 GN=DREB1A PE=1 SV=2	K	Transcription	AP2/ERF domain-containing transcription factor [Vernicia montana]
c15689.graph_c0	82	229	117	10	31	23	3.55	11.15	6.66	0.61	1.86	1.35	1.53E-06	-2.251635118	down	--	--	--	--	--	--	--	--	S	Function unknown	hypothetical protein POPTR_T098800v3 [Populus trichocarpa]
c32631.graph_c1	1248	1580	1430	211	321	245	16.56	23.38	25.02	3.93	5.81	4.35	2.12E-22	-2.250138991	down	--	--	Cellular Component: membrane (GO:0016020);;	--	[TZ]	--	Formin Homology 2 Domain	Formin-like protein 1 OS=Arabidopsis thaliana OX=3702 GN=FH1 PE=1 SV=1	S	Function unknown	LOW QUALITY PROTEIN: formin-like protein 2 [Hevea brasiliensis]
c27749.graph_c0	18	65	38	0	8	3	0.45	2.92	1.41	0	0.48	0.2	0.000762688	-2.248287546	down	--	--	Molecular Function: zinc ion binding (GO:0008270);;	--	--	--	Zinc finger, C3HC4 type (RING finger)	--	S	Function unknown	PREDICTED: uncharacterized protein LOC105124124 [Populus euphratica]
c26291.graph_c0	2	63	8	0	0	0	0.05	1.75	0.26	0	0	0	0.00227175	-2.244092183	down	--	--	--	--	[Z]	Cytoskeleton	Myosin tail	--	Z	Cytoskeleton	hypothetical protein BDEG_22457 [Batrachochytrium dendrobatidis JEL423]
c23253.graph_c1	1857	1721	739	310	238	134	116.57	122.23	60.65	27.33	20.75	11.36	3.21E-11	-2.239990606	down	[IQR]	Lipid transport and metabolism ;; Secondary metabolites biosynthesis, transport and catabolism ;; General function prediction only	Molecular Function: calmodulin binding (GO:0005516);; Cellular Component: mitochondrion (GO:0005739);; Cellular Component: chloroplast inner membrane (GO:0009706);; Biological Process: protein transport (GO:0015031);; Molecular Function: oxidoreductase activity (GO:0016491);; Biological Process: oxidation-reduction process (GO:0055114);;	K19329|2.60718e-56|gmx:100783465|K19329 WW domain-containing oxidoreductase | (RefSeq) WW domain-containing oxidoreductase-like	[Q]	Secondary metabolites biosynthesis, transport and catabolism	short chain dehydrogenase	Short-chain dehydrogenase TIC 32, chloroplastic OS=Pisum sativum OX=3888 GN=TIC32 PE=1 SV=1	S	Function unknown	Short-chain dehydrogenase TIC 32, chloroplastic [Glycine soja]
c14181.graph_c0	10	19	8	0	0	0	0.28	0.6	0.3	0	0	0	0.002513795	-2.231124743	down	[C]	Energy production and conversion	Molecular Function: ATP binding (GO:0005524);; Cellular Component: mitochondrial proton-transporting ATP synthase, catalytic core (GO:0005754);; Biological Process: ATP synthesis coupled proton transport (GO:0015986);; Biological Process: ATP hydrolysis coupled proton transport (GO:0015991);; Molecular Function: proton-transporting ATP synthase activity, rotational mechanism (GO:0046933);; Molecu…	K02133|0|cre:CHLREDRAFT_78348|K02133 F-type H+-transporting ATPase subunit beta [EC:3.6.3.14] | (RefSeq) ATP2; beta subunit of mitochondrial ATP synthase	[C]	Energy production and conversion	ATP synthase alpha/beta family, nucleotide-binding domain;; ATP synthase alpha/beta family, beta-barrel domain	ATP synthase subunit beta, mitochondrial OS=Chlamydomonas reinhardtii OX=3055 GN=ATP2 PE=1 SV=1	C	Energy production and conversion	ATP2, beta subunit of the F1 sector of mitochondrial F1F0 ATP synthase [Basidiobolus meristosporus CBS 931.73]
c33728.graph_c0	11	25	20	2	0	1	2.47	6.63	5.6	0.62	0	0.33	0.001806764	-2.230169311	down	--	--	--	--	--	--	Polyketide cyclase / dehydrase and lipid transport	--	S	Function unknown	hypothetical protein POPTR_0006s25330g [Populus trichocarpa]
c19835.graph_c0	49	94	42	3	13	9	1.29	2.78	1.46	0.11	0.47	0.32	2.93E-05	-2.22734111	down	--	--	Biological Process: carbohydrate metabolic process (GO:0005975);; Molecular Function: polysaccharide binding (GO:0030247);; Molecular Function: glucan endo-1,3-beta-D-glucosidase activity (GO:0042973);; Cellular Component: anchored component of plasma membrane (GO:0046658);;	--	--	--	Glycosyl hydrolases family 17;; X8 domain	Glucan endo-1,3-beta-glucosidase 12 OS=Arabidopsis thaliana OX=3702 GN=At4g29360 PE=1 SV=1	S	Function unknown	hypothetical protein POPTR_0002s00860g [Populus trichocarpa]
c13527.graph_c0	13	13	9	0	0	0	1.76	2.07	1.58	0	0	0	0.002579353	-2.226877764	down	--	--	--	--	--	--	--	--	--	--	PREDICTED: uncharacterized protein LOC108816197 [Raphanus sativus]
c18974.graph_c0	145	479	277	2	24	2	11.61	43.62	28.8	0.22	2.69	0.22	0.002568967	-2.226691286	down	--	--	Cellular Component: extracellular region (GO:0005576);; Cellular Component: cell wall (GO:0005618);; Biological Process: plant-type cell wall organization (GO:0009664);; Cellular Component: membrane (GO:0016020);;	--	--	--	Pollen allergen	Expansin-A10 OS=Arabidopsis thaliana OX=3702 GN=EXPA10 PE=2 SV=1	G	Carbohydrate transport and metabolism	PREDICTED: expansin-A1-like [Elaeis guineensis]
c28514.graph_c2	717	727	427	108	146	72	18.91	21.26	14.67	4.04	5.31	2.53	6.13E-16	-2.219701196	down	[QV]	Secondary metabolites biosynthesis, transport and catabolism ;; Defense mechanisms	Molecular Function: iron ion binding (GO:0005506);; Biological Process: multicellular organism development (GO:0007275);; Biological Process: abscisic acid metabolic process (GO:0009687);; Biological Process: brassinosteroid homeostasis (GO:0010268);; Molecular Function: (+)-abscisic acid 8'-hydroxylase activity (GO:0010295);; Cellular Component: integral component of membrane (GO:0016021);; Biol…	K09843|0|pop:POPTR_0004s24360g|K09843 (+)-abscisic acid 8'-hydroxylase [EC:1.14.13.93] | (RefSeq) cytochrome P450 family protein	[QI]	--	Cytochrome P450;; Cytochrome P450	Abscisic acid 8&apos;-hydroxylase 1 OS=Arabidopsis thaliana OX=3702 GN=CYP707A1 PE=2 SV=1	Q	Secondary metabolites biosynthesis, transport and catabolism	hypothetical protein POPTR_004G235400v3, partial [Populus trichocarpa]
c33207.graph_c0	367	388	303	77	55	56	24.73	29.61	26.62	7.29	5.16	5.18	4.71E-17	-2.21485284	down	[C]	Energy production and conversion	Molecular Function: hydrolase activity, acting on carbon-nitrogen (but not peptide) bonds, in linear amides (GO:0016811);;	K01455|2.26055e-64|tcc:TCM_000770|K01455 formamidase [EC:3.5.1.49] | (RefSeq) Acetamidase/Formamidase family protein isoform 1	--	--	Acetamidase/Formamidase family	--	C	Energy production and conversion	Acetamidase/Formamidase family protein isoform 1 [Theobroma cacao]
c24941.graph_c0	6	41	5	0	0	0	0.28	2.17	0.31	0	0	0	0.002801896	-2.211754214	down	[O]	Posttranslational modification, protein turnover, chaperones	Molecular Function: peptidase activity (GO:0008233);;	--	[O]	Posttranslational modification, protein turnover, chaperones	Papain family cysteine protease;; Cathepsin propeptide inhibitor domain (I29)	Oryzain alpha chain OS=Oryza sativa subsp. japonica OX=39947 GN=Os04g0650000 PE=1 SV=2	O	Posttranslational modification, protein turnover, chaperones	predicted protein [Hordeum vulgare subsp. vulgare]
c29456.graph_c0	4	47	6	0	0	0	0.15	2.04	0.31	0	0	0	0.00285174	-2.207716012	down	--	--	--	--	--	--	Insect cuticle protein	--	S	Function unknown	--
c16043.graph_c0	6	47	4	0	0	0	0.11	0.96	0.1	0	0	0	0.002875748	-2.205770656	down	[E]	Amino acid transport and metabolism	--	K08776|1.3319e-25|mdm:103453592|K08776 puromycin-sensitive aminopeptidase [EC:3.4.11.-] | (RefSeq) aminopeptidase M1-like	[EO]	--	ERAP1-like C-terminal domain;; Peptidase family M1 domain	Aminopeptidase M1-A OS=Oryza sativa subsp. japonica OX=39947 GN=Os02g0218200 PE=2 SV=1	E	Amino acid transport and metabolism	PREDICTED: aminopeptidase M1-like isoform X1 [Malus domestica]
c25227.graph_c0	85	256	91	9	32	23	2.31	7.79	3.27	0.35	1.2	0.84	9.24E-06	-2.202540465	down	[QV]	Secondary metabolites biosynthesis, transport and catabolism ;; Defense mechanisms	Molecular Function: iron ion binding (GO:0005506);; Cellular Component: integral component of membrane (GO:0016021);; Molecular Function: heme binding (GO:0020037);; Biological Process: oxidation-reduction process (GO:0055114);; Molecular Function: aromatase activity (GO:0070330);;	K15398|0|pop:POPTR_0014s08160g|K15398 fatty acid omega-hydroxylase [EC:1.14.-.-] | (RefSeq) POPTRDRAFT_572270; cytochrome P450 family protein	[QI]	--	Cytochrome P450	Cytochrome P450 86A2 OS=Arabidopsis thaliana OX=3702 GN=CYP86A2 PE=1 SV=1	Q	Secondary metabolites biosynthesis, transport and catabolism	cytochrome P450 family protein [Populus trichocarpa]
c27753.graph_c0	50	76	28	10	3	6	1.47	2.4	1.08	0.39	0.12	0.23	9.45E-05	-2.201834508	down	[T]	Signal transduction mechanisms	Molecular Function: protein serine/threonine phosphatase activity (GO:0004722);; Biological Process: protein dephosphorylation (GO:0006470);;	K17506|0|pop:POPTR_0013s10540g|K17506 protein phosphatase 1L [EC:3.1.3.16] | (RefSeq) hypothetical protein	[T]	Signal transduction mechanisms	Protein phosphatase 2C;; Protein phosphatase 2C	Probable protein phosphatase 2C 32 OS=Oryza sativa subsp. japonica OX=39947 GN=Os03g0292100 PE=2 SV=1	T	Signal transduction mechanisms	hypothetical protein POPTR_0013s10540g [Populus trichocarpa]
c19651.graph_c0	4177	13086	6820	554	1672	668	242.59	858.24	517.82	45.25	134.95	53.04	0.000360574	-2.199762218	down	--	--	--	--	--	--	Pollen proteins Ole e I like	Proline-rich protein 4 OS=Arabidopsis thaliana OX=3702 GN=PRP4 PE=2 SV=1	S	Function unknown	hypothetical protein POPTR_0004s17590g [Populus trichocarpa]
c25567.graph_c0	261	709	393	40	113	79	8.41	26.94	16.67	1.85	5.08	3.42	4.94E-08	-2.194587814	down	--	--	Biological Process: response to stimulus (GO:0050896);;	--	--	--	--	GDSL esterase/lipase At4g28780 OS=Arabidopsis thaliana OX=3702 GN=At4g28780 PE=2 SV=1	S	Function unknown	PREDICTED: GDSL esterase/lipase At4g28780 [Populus euphratica]
c33331.graph_c0	186	290	187	26	62	25	9.26	16.27	12.21	1.82	4.28	1.7	6.42E-09	-2.194580823	down	--	--	--	--	--	--	Fasciclin domain	Fasciclin-like arabinogalactan protein 13 OS=Arabidopsis thaliana OX=3702 GN=FLA13 PE=1 SV=1	M	Cell wall/membrane/envelope biogenesis	fasciclin-like arabinogalactan protein 9 [Manihot esculenta]
c25315.graph_c0	155	315	152	40	40	22	3.51	7.96	4.56	1.28	1.24	0.67	2.26E-08	-2.194204271	down	[MDT]	Cell wall/membrane/envelope biogenesis ;; Cell cycle control, cell division, chromosome partitioning ;; Signal transduction mechanisms	Molecular Function: ATP binding (GO:0005524);; Cellular Component: mitochondrion (GO:0005739);; Biological Process: mitochondrial respiratory chain complex III assembly (GO:0034551);;	--	[O]	Posttranslational modification, protein turnover, chaperones	Domain associated at C-terminal with AAA;; ATPase family associated with various cellular activities (AAA)	AAA-ATPase At5g57480 OS=Arabidopsis thaliana OX=3702 GN=At5g57480 PE=3 SV=1	O	Posttranslational modification, protein turnover, chaperones	PREDICTED: probable mitochondrial chaperone BCS1-B [Populus euphratica]
c29265.graph_c0	9	52	2	0	0	0	0.63	3.76	0.16	0	0	0	0.003053967	-2.194157263	down	[O]	Posttranslational modification, protein turnover, chaperones	--	--	[E]	Amino acid transport and metabolism	Trypsin	--	O	Posttranslational modification, protein turnover, chaperones	trypsin alpha [Emiliania huxleyi CCMP1516]
c24197.graph_c0	11	35	3	0	0	0	0.7	2.53	0.25	0	0	0	0.003096999	-2.193460307	down	[V]	Defense mechanisms	Molecular Function: antioxidant activity (GO:0016209);; Molecular Function: oxidoreductase activity, acting on peroxide as acceptor (GO:0016684);;	K11188|1.65074e-76|smo:SELMODRAFT_181036|K11188 peroxiredoxin 6, 1-Cys peroxiredoxin [EC:1.11.1.7 1.11.1.15 3.1.1.-] | (RefSeq) hypothetical protein	[O]	Posttranslational modification, protein turnover, chaperones	AhpC/TSA family;; C-terminal domain of 1-Cys peroxiredoxin;; Redoxin	1-Cys peroxiredoxin A OS=Oryza sativa subsp. indica OX=39946 GN=OsI_27030 PE=2 SV=1	O	Posttranslational modification, protein turnover, chaperones	hypothetical protein SELMODRAFT_181036 [Selaginella moellendorffii]
c12173.graph_c0	7	49	3	0	0	0	0.29	2.44	0.16	0	0	0	0.003088856	-2.192393627	down	[IR]	Lipid transport and metabolism ;; General function prediction only	Molecular Function: hydrolase activity, acting on ester bonds (GO:0016788);; Molecular Function: 9,9'-dicis-carotene:quinone oxidoreductase activity (GO:0052886);; Molecular Function: 7,9,9'-tricis-neurosporene:quinone oxidoreductase activity (GO:0052887);; Biological Process: 9,9'-di-cis-zeta-carotene desaturation to 7,9,7',9'-tetra-cis-lycopene (GO:0052889);; Biological Process: oxidation-reduc…	--	--	--	GDSL-like Lipase/Acylhydrolase	GDSL esterase/lipase At1g33811 OS=Arabidopsis thaliana OX=3702 GN=At1g33811 PE=2 SV=1	S	Function unknown	PREDICTED: GDSL esterase/lipase At1g33811 [Ricinus communis]
c13449.graph_c0	854	2363	1213	49	292	142	74.21	234.03	136.56	5.96	35.64	17.14	0.000814313	-2.187888164	down	--	--	Biological Process: transport (GO:0006810);; Biological Process: defense response (GO:0006952);;	--	--	--	Protease inhibitor/seed storage/LTP family	Non-specific lipid-transfer protein OS=Beta vulgaris OX=161934 GN=IWF1&apos; PE=3 SV=1	U	Intracellular trafficking, secretion, and vesicular transport	Plant lipid transfer protein/Par allergen [Corchorus capsularis]
c23073.graph_c0	32	13	24	1	2	3	2	0.92	1.96	0.09	0.17	0.26	0.001292693	-2.187224494	down	--	--	Molecular Function: DNA binding (GO:0003677);;	K09419|4.96313e-27|pop:POPTR_0002s04900g|K09419 heat shock transcription factor, other eukaryote | (RefSeq) POPTRDRAFT_410842; hypothetical protein	[K]	Transcription	HSF-type DNA-binding	Heat stress transcription factor A-6b OS=Arabidopsis thaliana OX=3702 GN=HSFA6b PE=2 SV=1	K	Transcription	heat shock transcription factor A7a2 [Populus simonii]
c24698.graph_c0	179	167	79	30	22	16	4.23	6.16	2.7	1.69	0.83	0.5	1.74E-08	-2.186811174	down	[E]	Amino acid transport and metabolism	Cellular Component: integral component of plasma membrane (GO:0005887);; Molecular Function: L-amino acid transmembrane transporter activity (GO:0015179);; Molecular Function: antiporter activity (GO:0015297);; Biological Process: L-alpha-amino acid transmembrane transport (GO:1902475);;	--	[E]	Amino acid transport and metabolism	Amino acid permease;; Amino acid permease;; C-terminus of AA_permease	Cationic amino acid transporter 6, chloroplastic OS=Arabidopsis thaliana OX=3702 GN=CAT6 PE=2 SV=1	E	Amino acid transport and metabolism	PREDICTED: cationic amino acid transporter 6, chloroplastic-like [Populus euphratica]
c32118.graph_c0	41	4	7	0	0	0	4.27	0.41	1.19	0	0	0	0.003217748	-2.18634947	down	--	--	Cellular Component: nucleosome (GO:0000786);; Cellular Component: nuclear chromatin (GO:0000790);; Molecular Function: DNA binding (GO:0003677);; Biological Process: chromatin silencing (GO:0006342);; Molecular Function: protein heterodimerization activity (GO:0046982);;	K11251|1.36337e-49|spen:107008419|K11251 histone H2A | (RefSeq) histone H2A.1	[B]	Chromatin structure and dynamics	C-terminus of histone H2A;; Core histone H2A/H2B/H3/H4;; Histone-like transcription factor (CBF/NF-Y) and archaeal histone	Histone H2A.2.1 OS=Triticum aestivum OX=4565 PE=1 SV=1	B	Chromatin structure and dynamics	RecName: Full=Histone H2A.2.1
c29118.graph_c0	7	30	6	0	0	0	0.33	1.61	0.37	0	0	0	0.003247017	-2.185803176	down	[O]	Posttranslational modification, protein turnover, chaperones	Molecular Function: hydrolase activity (GO:0016787);;	--	[O]	Posttranslational modification, protein turnover, chaperones	Papain family cysteine protease;; Cathepsin propeptide inhibitor domain (I29);; Peptidase C1-like family	Oryzain alpha chain OS=Oryza sativa subsp. japonica OX=39947 GN=Os04g0650000 PE=1 SV=2	O	Posttranslational modification, protein turnover, chaperones	predicted protein [Hordeum vulgare subsp. vulgare]
c23931.graph_c0	67	123	93	12	22	12	3.7	7.73	6.28	1	1.44	1.03	1.02E-06	-2.178867865	down	--	--	--	--	--	--	--	--	S	Function unknown	uncharacterized protein LOC110671513 [Hevea brasiliensis]
c23167.graph_c0	10	15	9	0	0	0	0.78	1.37	0.99	0	0	0	0.003417294	-2.178342476	down	--	--	Molecular Function: protein binding (GO:0005515);; Cellular Component: chloroplast thylakoid membrane (GO:0009535);; Cellular Component: photosystem I reaction center (GO:0009538);; Cellular Component: plastoglobule (GO:0010287);; Cellular Component: integral component of membrane (GO:0016021);; Biological Process: photosynthesis, light reaction (GO:0019684);; Cellular Component: chloroplast memb…	K02699|5.75594e-118|eus:EUTSA_v10026195mg|K02699 photosystem I subunit XI | (RefSeq) hypothetical protein	--	--	Photosystem I reaction centre subunit XI	Photosystem I reaction center subunit XI, chloroplastic OS=Arabidopsis thaliana OX=3702 GN=PSAL PE=1 SV=2	C	Energy production and conversion	photosystem I reaction center subunit XI, chloroplastic [Eutrema salsugineum]
c23947.graph_c0	8	19	14	0	1	0	0.65	1.47	1.14	0	0.15	0	0.003331222	-2.177855207	down	--	--	--	K14490|5.38033e-25|jcu:105629519|K14490 histidine-containing phosphotransfer peotein | (RefSeq) histidine-containing phosphotransfer protein 1-like	[T]	Signal transduction mechanisms	--	Histidine-containing phosphotransfer protein 1 OS=Oryza sativa subsp. japonica OX=39947 GN=AHP1 PE=2 SV=1	T	Signal transduction mechanisms	histidine-containing phosphotransfer protein 1-like [Hevea brasiliensis]
c22218.graph_c0	314	608	293	66	105	24	7.01	15.16	8.65	2.09	3.23	0.72	5.59E-07	-2.174721435	down	[GI]	Carbohydrate transport and metabolism ;; Lipid transport and metabolism	Cellular Component: cell wall (GO:0005618);; Molecular Function: pectinesterase activity (GO:0030599);; Biological Process: cell wall modification (GO:0042545);; Biological Process: negative regulation of catalytic activity (GO:0043086);; Molecular Function: aspartyl esterase activity (GO:0045330);; Biological Process: pectin catabolic process (GO:0045490);; Molecular Function: pectinesterase inh…	K01051|0|pop:POPTR_0006s13740g|K01051 pectinesterase [EC:3.1.1.11] | (RefSeq) hypothetical protein	--	--	Pectinesterase;; Plant invertase/pectin methylesterase inhibitor	Probable pectinesterase/pectinesterase inhibitor 54 OS=Arabidopsis thaliana OX=3702 GN=PME54 PE=2 SV=1	G	Carbohydrate transport and metabolism	pectinesterase-like [Hevea brasiliensis]
c23253.graph_c0	1708	1706	794	337	234	126	219.76	254.17	131.08	60.18	42.87	22.92	5.50E-10	-2.169591461	down	[IQR]	Lipid transport and metabolism ;; Secondary metabolites biosynthesis, transport and catabolism ;; General function prediction only	Molecular Function: protochlorophyllide reductase activity (GO:0016630);; Biological Process: oxidation-reduction process (GO:0055114);;	--	[Q]	Secondary metabolites biosynthesis, transport and catabolism	short chain dehydrogenase;; Enoyl-(Acyl carrier protein) reductase;; KR domain	Short-chain dehydrogenase TIC 32, chloroplastic OS=Arabidopsis thaliana OX=3702 GN=TIC32 PE=2 SV=1	S	Function unknown	short-chain dehydrogenase TIC 32, chloroplastic [Jatropha curcas]
c18658.graph_c0	17	11	7	0	0	0	0.85	0.62	0.46	0	0	0	0.003610922	-2.168853079	down	--	--	Molecular Function: peroxidase activity (GO:0004601);; Cellular Component: extracellular region (GO:0005576);; Biological Process: response to oxidative stress (GO:0006979);; Molecular Function: heme binding (GO:0020037);; Biological Process: hydrogen peroxide catabolic process (GO:0042744);; Molecular Function: metal ion binding (GO:0046872);; Biological Process: oxidation-reduction process (GO:…	K00430|1.6281e-152|jcu:105629166|K00430 peroxidase [EC:1.11.1.7] | (RefSeq) peroxidase 13	--	--	Peroxidase	Peroxidase 13 OS=Arabidopsis thaliana OX=3702 GN=PER13 PE=3 SV=2	G	Carbohydrate transport and metabolism	peroxidase 43-like [Hevea brasiliensis]
c31389.graph_c5	3200	2590	2136	381	715	407	489.64	471.21	417.33	80.93	121.45	73.05	3.71E-21	-2.163828061	down	--	--	Biological Process: microtubule-based process (GO:0007017);; Cellular Component: dynein complex (GO:0030286);;	K10418|6.16764e-19|rcu:8283880|K10418 dynein light chain LC8-type | (RefSeq) dynein light chain 1, cytoplasmic	[Z]	Cytoskeleton	Dynein light chain type 1	--	S	Function unknown	cytoplasmic dynein light chain, putative [Ricinus communis]
c31105.graph_c1	1048	646	595	142	82	190	16.88	11.58	12.76	3.3	1.83	4.09	1.11E-12	-2.144807773	down	--	--	Biological Process: response to hypoxia (GO:0001666);; Molecular Function: transcription factor activity, sequence-specific DNA binding (GO:0003700);; Cellular Component: nucleus (GO:0005634);; Biological Process: heat acclimation (GO:0010286);; Biological Process: cellular response to unfolded protein (GO:0034620);; Molecular Function: sequence-specific DNA binding (GO:0043565);; Molecular Funct…	K09419|8.52866e-144|pop:POPTR_0006s24330g|K09419 heat shock transcription factor, other eukaryote | (RefSeq) POPTRDRAFT_763234; hypothetical protein	[K]	Transcription	HSF-type DNA-binding	Heat shock factor protein HSF30 OS=Solanum peruvianum OX=4082 GN=HSF30 PE=2 SV=1	K	Transcription	HSF family protein [Populus trichocarpa]
c33348.graph_c0	21	49	17	3	4	2	2.58	6.94	2.68	0.51	0.7	0.35	0.001098786	-2.142363492	down	--	--	Molecular Function: copper ion binding (GO:0005507);; Molecular Function: L-ascorbate oxidase activity (GO:0008447);; Cellular Component: plant-type cell wall (GO:0009505);; Cellular Component: plasmodesma (GO:0009506);; Molecular Function: oxidoreductase activity, oxidizing metal ions (GO:0016722);; Biological Process: oxidation-reduction process (GO:0055114);;	--	[Q]	Secondary metabolites biosynthesis, transport and catabolism	Multicopper oxidase	L-ascorbate oxidase homolog OS=Nicotiana tabacum OX=4097 PE=2 SV=1	Q	Secondary metabolites biosynthesis, transport and catabolism	PREDICTED: L-ascorbate oxidase homolog [Populus euphratica]
c12515.graph_c0	29	17	12	0	3	1	4.27	2.9	2.25	0	0.63	0.21	0.002841076	-2.138501029	down	[O]	Posttranslational modification, protein turnover, chaperones	Molecular Function: transferase activity (GO:0016740);;	K00799|6.12107e-44|nnu:104598999|K00799 glutathione S-transferase [EC:2.5.1.18] | (RefSeq) glutathione S-transferase-like	[O]	Posttranslational modification, protein turnover, chaperones	Glutathione S-transferase, N-terminal domain;; Glutathione S-transferase, N-terminal domain;; Glutathione S-transferase, N-terminal domain	Glutathione S-transferase APIC OS=Nicotiana tabacum OX=4097 GN=APIC PE=2 SV=1	O	Posttranslational modification, protein turnover, chaperones	putative glutathione S-transferase [Cyclamen persicum x Cyclamen purpurascens]
c30104.graph_c0	118	298	120	15	45	29	1.27	3.57	1.72	0.23	0.67	0.42	2.04E-06	-2.138131446	down	[K]	Transcription	Molecular Function: G-protein coupled receptor kinase activity (GO:0004703);; Molecular Function: ATP binding (GO:0005524);; Biological Process: protein phosphorylation (GO:0006468);; Cellular Component: integral component of membrane (GO:0016021);; Molecular Function: 2-alkenal reductase [NAD(P)] activity (GO:0032440);; Biological Process: oxidation-reduction process (GO:0055114);;	--	--	--	Leucine rich repeat;; Protein tyrosine kinase;; Protein kinase domain;; Leucine Rich repeats (2 copies);; Leucine Rich Repeat;; Leucine rich repeat N-terminal domain;; Leucine Rich repeat	Probable LRR receptor-like serine/threonine-protein kinase IRK OS=Arabidopsis thaliana OX=3702 GN=IRK PE=1 SV=1	S	Function unknown	PREDICTED: probable LRR receptor-like serine/threonine-protein kinase IRK [Ricinus communis]
c19324.graph_c0	175	125	66	7	37	2	5.41	4.33	2.69	0.31	1.58	0.08	0.000413605	-2.133277876	down	[G]	Carbohydrate transport and metabolism	Biological Process: flavonoid biosynthetic process (GO:0009813);; Cellular Component: intracellular membrane-bounded organelle (GO:0043231);; Biological Process: flavonoid glucuronidation (GO:0052696);; Molecular Function: quercetin 3-O-glucosyltransferase activity (GO:0080043);; Molecular Function: quercetin 7-O-glucosyltransferase activity (GO:0080044);;	--	[GC]	--	UDP-glucoronosyl and UDP-glucosyl transferase	Crocetin glucosyltransferase, chloroplastic OS=Gardenia jasminoides OX=114476 GN=UGT75L6 PE=1 SV=1	S	Function unknown	hypothetical protein POPTR_006G055600v3 [Populus trichocarpa]
c27757.graph_c0	50	354	36	0	0	0	1.51	11.98	1.44	0	0	0	0.004002127	-2.130278559	down	[C]	Energy production and conversion	Molecular Function: cytochrome-c oxidase activity (GO:0004129);; Molecular Function: iron ion binding (GO:0005506);; Molecular Function: copper ion binding (GO:0005507);; Cellular Component: mitochondrial respiratory chain complex IV (GO:0005751);; Cellular Component: plasma membrane (GO:0005886);; Biological Process: oxidative phosphorylation (GO:0006119);; Biological Process: aerobic respiratio…	K02256|2.2067e-160|bna:4237882|K02256 cytochrome c oxidase subunit 1 [EC:1.9.3.1] | (RefSeq) cox1, BrnapMp068; cytochrome c oxidase subunit 1	[C]	Energy production and conversion	--	Cytochrome c oxidase subunit 1 OS=Raphanus sativus OX=3726 GN=COX1 PE=3 SV=1	C	Energy production and conversion	cytochrome c oxidase subunit I, partial (mitochondrion) [Lingulodinium polyedrum]
c13153.graph_c0	193	148	133	28	32	28	7.06	6.05	6.4	1.45	1.63	1.37	1.47E-12	-2.12902062	down	[T]	Signal transduction mechanisms	Molecular Function: protein kinase activity (GO:0004672);; Molecular Function: ATP binding (GO:0005524);; Biological Process: protein phosphorylation (GO:0006468);; Cellular Component: integral component of membrane (GO:0016021);;	--	--	--	Protein tyrosine kinase;; Protein kinase domain	Calmodulin-binding receptor kinase CaMRLK OS=Arabidopsis thaliana OX=3702 GN=CAMRLK PE=1 SV=1	T	Signal transduction mechanisms	calmodulin-binding receptor kinase CaMRLK isoform X2 [Hevea brasiliensis]
c19220.graph_c0	807	956	246	73	151	122	41.33	55.13	16.52	5.21	10.67	8.54	9.37E-09	-2.127683919	down	--	--	--	--	--	--	GRAM domain	GEM-like protein 4 OS=Arabidopsis thaliana OX=3702 GN=At5g08350 PE=2 SV=1	S	Function unknown	GEM-like protein 4 [Jatropha curcas]
c862.graph_c0	11	12	9	0	0	0	0.86	1.05	0.92	0	0	0	0.004667122	-2.123622963	down	[C]	Energy production and conversion	Cellular Component: mitochondrion (GO:0005739);; Molecular Function: heme-copper terminal oxidase activity (GO:0015002);; Cellular Component: membrane (GO:0016020);; Biological Process: respiratory electron transport chain (GO:0022904);;	K02262|1.42728e-73|mis:MicpuN_mit22|K02262 cytochrome c oxidase subunit 3 | (RefSeq) cox3; cytochrome oxidase subunit 3	[C]	Energy production and conversion	--	Cytochrome c oxidase subunit 3 OS=Prototheca wickerhamii OX=3111 GN=COX3 PE=3 SV=1	C	Energy production and conversion	cytochrome c oxidase subunit 3 (mitochondrion) [Nephroselmis olivacea]
c23436.graph_c0	12	11	9	0	0	0	0.63	0.65	0.62	0	0	0	0.004668159	-2.123425262	down	--	--	Biological Process: response to cold (GO:0009409);; Cellular Component: photosystem I (GO:0009522);; Cellular Component: chloroplast thylakoid membrane (GO:0009535);; Biological Process: response to high light intensity (GO:0009644);; Biological Process: response to low light intensity stimulus (GO:0009645);; Biological Process: photosynthesis, light harvesting in photosystem I (GO:0009768);; Cel…	K08910|0|eus:EUTSA_v10010659mg|K08910 light-harvesting complex I chlorophyll a/b binding protein 4 | (RefSeq) hypothetical protein	--	--	Chlorophyll A-B binding protein	Chlorophyll a-b binding protein 4, chloroplastic OS=Arabidopsis thaliana OX=3702 GN=LHCA4 PE=1 SV=1	S	Function unknown	chlorophyll a-b binding protein 4, chloroplastic [Eutrema salsugineum]
c35784.graph_c0	12	11	9	0	0	0	0.64	0.66	0.63	0	0	0	0.004668159	-2.123425262	down	--	--	Molecular Function: electron carrier activity (GO:0009055);; Cellular Component: anchored component of plasma membrane (GO:0046658);;	--	--	--	Plastocyanin-like domain	Uclacyanin 1 OS=Arabidopsis thaliana OX=3702 GN=UCC1 PE=1 SV=1	S	Function unknown	hypothetical protein POPTR_013G061300v3 [Populus trichocarpa]
c23156.graph_c0	104	108	80	13	12	26	1.49	1.99	1.6	0.36	0.24	0.55	1.05E-07	-2.121603276	down	--	--	--	--	--	--	Protein of unknown function (DUF632);; Protein of unknown function (DUF630);; Protein of unknown function (DUF632)	Nitrate regulatory gene2 protein OS=Arabidopsis thaliana OX=3702 GN=NRG2 PE=1 SV=1	S	Function unknown	hypothetical protein POPTR_0005s11020g [Populus trichocarpa]
c25752.graph_c0	346	431	230	54	83	53	18.41	24.99	15.9	4.25	5.88	3.52	4.77E-14	-2.120008837	down	--	--	Molecular Function: protein dimerization activity (GO:0046983);;	--	--	--	Helix-loop-helix DNA-binding domain	Transcription factor bHLH74 OS=Arabidopsis thaliana OX=3702 GN=BHLH74 PE=1 SV=1	--	--	hypothetical protein CISIN_1g014374mg [Citrus sinensis]
c30960.graph_c0	272	1935	649	27	126	31	5.83	44.63	17.98	0.85	4.43	1.24	0.004209563	-2.117045678	down	--	--	Cellular Component: nucleus (GO:0005634);; Cellular Component: plant-type cell wall (GO:0009505);; Biological Process: auxin-activated signaling pathway (GO:0009734);; Biological Process: response to cytokinin (GO:0009735);; Molecular Function: manganese ion binding (GO:0030145);; Cellular Component: extracellular matrix (GO:0031012);; Biological Process: oxalate metabolic process (GO:0033609);; …	--	--	--	Cupin;; Cupin domain	Auxin-binding protein ABP19a OS=Prunus persica OX=3760 GN=ABP19A PE=3 SV=1	S	Function unknown	hypothetical protein POPTR_0006s14510g [Populus trichocarpa]
c29564.graph_c0	457	666	280	71	116	74	5.47	8.8	4.44	1.2	1.9	1.18	4.01E-12	-2.114187832	down	[J]	Translation, ribosomal structure and biogenesis	Molecular Function: protein kinase activity (GO:0004672);; Molecular Function: ATP binding (GO:0005524);; Biological Process: protein phosphorylation (GO:0006468);; Cellular Component: integral component of membrane (GO:0016021);; Molecular Function: 2-alkenal reductase [NAD(P)] activity (GO:0032440);; Biological Process: oxidation-reduction process (GO:0055114);;	--	--	--	Protein kinase domain;; Protein tyrosine kinase;; Leucine Rich repeats (2 copies);; Leucine rich repeat;; Leucine Rich Repeat;; Leucine rich repeat N-terminal domain	Inactive leucine-rich repeat receptor-like serine/threonine-protein kinase At1g60630 OS=Arabidopsis thaliana OX=3702 GN=At1g60630 PE=2 SV=1	T	Signal transduction mechanisms	PREDICTED: inactive leucine-rich repeat receptor-like serine/threonine-protein kinase At1g60630 [Ricinus communis]
c30985.graph_c0	1419	1635	1201	390	187	200	28.41	38.96	33.96	11.84	4.7	6.06	2.57E-11	-2.111639734	down	[G]	Carbohydrate transport and metabolism	Molecular Function: trehalose-phosphatase activity (GO:0004805);; Biological Process: trehalose biosynthetic process (GO:0005992);; Biological Process: dephosphorylation (GO:0016311);;	K01087|0|rcu:8266066|K01087 trehalose 6-phosphate phosphatase [EC:3.1.3.12] | (RefSeq) trehalose-phosphate phosphatase A	[G]	Carbohydrate transport and metabolism	Trehalose-phosphatase	Trehalose-phosphate phosphatase A OS=Arabidopsis thaliana OX=3702 GN=TPPA PE=1 SV=1	G	Carbohydrate transport and metabolism	trehalose-phosphate phosphatase A-like [Manihot esculenta]
c29347.graph_c0	108	51	33	10	11	7	3.77	1.84	1.52	0.77	0.42	0.26	4.59E-05	-2.107961951	down	--	--	Cellular Component: nucleus (GO:0005634);;	K05868|3.61364e-129|rcu:8268759|K05868 cyclin B | (RefSeq) G2/mitotic-specific cyclin-2	[D]	Cell cycle control, cell division, chromosome partitioning	Cyclin, N-terminal domain;; Cyclin, C-terminal domain	G2/mitotic-specific cyclin-1 OS=Medicago sativa subsp. varia OX=36902 PE=2 SV=1	D	Cell cycle control, cell division, chromosome partitioning	unnamed protein product [Coffea canephora]
c29269.graph_c0	1566	1634	1234	280	358	256	36.9	44.94	39.79	10.04	11.88	8.41	4.05E-29	-2.100862478	down	--	--	Molecular Function: DNA binding (GO:0003677);; Biological Process: transcription from RNA polymerase II promoter (GO:0006366);;	--	[I]	Lipid transport and metabolism	--	Phosphatidylinositol/phosphatidylcholine transfer protein SFH10 OS=Arabidopsis thaliana OX=3702 GN=SFH10 PE=3 SV=1	--	--	hypothetical protein POPTR_0005s12150g [Populus trichocarpa]
c15952.graph_c0	24	47	26	2	8	1	1.22	2.68	1.73	0.14	0.56	0.07	0.001394227	-2.10052016	down	--	--	--	--	--	--	Lateral organ boundaries (LOB) domain	LOB domain-containing protein 4 OS=Arabidopsis thaliana OX=3702 GN=LBD4 PE=1 SV=1	S	Function unknown	PREDICTED: LOB domain-containing protein 4-like [Populus euphratica]
c19937.graph_c0	185	318	163	39	57	24	4.77	9.1	5.5	1.4	2	0.82	2.80E-08	-2.098672525	down	[I]	Lipid transport and metabolism	Molecular Function: hydrolase activity (GO:0016787);;	--	[R]	General function prediction only	Alpha/beta hydrolase family;; alpha/beta hydrolase fold;; Thioesterase domain;; Serine aminopeptidase, S33	--	S	Function unknown	PREDICTED: alpha/beta hydrolase domain-containing protein 11 [Populus euphratica]
c29534.graph_c0	3952	6306	3115	793	1160	622	82.26	142.87	83.3	24.06	32.76	18.09	5.94E-14	-2.09769598	down	--	--	--	--	--	--	Helix-loop-helix DNA-binding domain	Transcription factor bHLH63 OS=Arabidopsis thaliana OX=3702 GN=BHLH63 PE=1 SV=1	K	Transcription	transcription factor bHLH63-like isoform X2 [Hevea brasiliensis]
c24485.graph_c0	149	173	214	23	50	28	7.45	8.52	10.65	1.06	3.5	1.41	4.94E-08	-2.096415847	down	--	--	Molecular Function: zinc ion binding (GO:0008270);; Cellular Component: integral component of membrane (GO:0016021);;	--	[A]	RNA processing and modification	RING-variant domain	Protein RADIALIS-like 6 OS=Arabidopsis thaliana OX=3702 GN=RL6 PE=2 SV=1	O	Posttranslational modification, protein turnover, chaperones	hypothetical protein POPTR_0009s04470g [Populus trichocarpa]
c23132.graph_c0	9	41	2	0	0	0	0.63	3.26	0.18	0	0	0	0.005378677	-2.093507208	down	--	--	Cellular Component: intracellular part (GO:0044424);;	--	[Z]	Cytoskeleton	EF-hand domain;; EF-hand domain pair;; EF-hand domain pair;; EF hand	Calmodulin OS=Chlamydomonas reinhardtii OX=3055 PE=1 SV=2	DTZ	--	hypothetical protein [Absidia glauca]
c26685.graph_c0	24	202	26	0	0	0	0.31	2.44	0.38	0	0	0	0.004944167	-2.093145094	down	--	--	Molecular Function: binding (GO:0005488);;	K10357|9.34365e-73|nnu:104612607|K10357 myosin V | (RefSeq) myosin-2	[Z]	Cytoskeleton	Myosin tail;; Myosin head (motor domain)	Myosin-1 OS=Arabidopsis thaliana OX=3702 GN=VIII-1 PE=1 SV=1	Z	Cytoskeleton	hypothetical protein SPPG_07224 [Spizellomyces punctatus DAOM BR117]
c25582.graph_c0	3	38	7	0	0	0	0.18	2.51	0.53	0	0	0	0.005535122	-2.088933791	down	[O]	Posttranslational modification, protein turnover, chaperones	--	--	[E]	Amino acid transport and metabolism	Trypsin	--	O	Posttranslational modification, protein turnover, chaperones	chymotrypsin-like proteinase 5A precursor [Cordyceps militaris CM01]
c31986.graph_c0	228	1486	469	16	98	26	4.43	31.9	12.02	0.43	2.6	0.67	0.005127085	-2.087738153	down	[G]	Carbohydrate transport and metabolism	Molecular Function: pectate lyase activity (GO:0030570);; Biological Process: pectin catabolic process (GO:0045490);; Molecular Function: metal ion binding (GO:0046872);;	K01728|0|jcu:105638468|K01728 pectate lyase [EC:4.2.2.2] | (RefSeq) probable pectate lyase 8	--	--	Pectate lyase;; Right handed beta helix region	Probable pectate lyase 15 OS=Arabidopsis thaliana OX=3702 GN=At4g13710 PE=2 SV=1	G	Carbohydrate transport and metabolism	probable pectate lyase 8 [Jatropha curcas]
c29891.graph_c0	169	135	107	27	21	29	8.45	6.5	5.72	1.66	1.22	1.21	1.52E-10	-2.084853829	down	--	--	--	--	--	--	Zinc-finger domain of monoamine-oxidase A repressor R1	--	D	Cell cycle control, cell division, chromosome partitioning	uncharacterized protein LOC110664378 isoform X1 [Hevea brasiliensis]
c27179.graph_c0	1563	2147	1215	149	534	255	20.97	32.08	21.46	2.81	9.75	4.56	3.04E-09	-2.082353196	down	[N]	Cell motility	Cellular Component: integral component of membrane (GO:0016021);; Molecular Function: transferase activity (GO:0016740);;	--	--	--	Glycosyltransferase like family 2;; Glycosyl transferase family group 2;; Glycosyl transferase family 2;; Glycosyl transferase family 21	Probable xyloglucan glycosyltransferase 5 OS=Arabidopsis thaliana OX=3702 GN=CSLC5 PE=1 SV=1	M	Cell wall/membrane/envelope biogenesis	glycosyl transferase family 2 family protein [Populus trichocarpa]
c15988.graph_c0	4023	8015	7583	1058	1832	1027	106.45	237.17	264.99	39.58	66.76	36.56	3.72E-10	-2.078328913	down	[QV]	Secondary metabolites biosynthesis, transport and catabolism ;; Defense mechanisms	Molecular Function: monooxygenase activity (GO:0004497);; Cellular Component: membrane (GO:0016020);; Molecular Function: oxidoreductase activity, acting on paired donors, with incorporation or reduction of molecular oxygen (GO:0016705);; Cellular Component: intracellular membrane-bounded organelle (GO:0043231);; Biological Process: single-organism metabolic process (GO:0044710);; Molecular Funct…	--	[Q]	Secondary metabolites biosynthesis, transport and catabolism	Cytochrome P450	2-methylbutanal oxime monooxygenase OS=Manihot esculenta OX=3983 GN=CYP71E7 PE=1 SV=1	Q	Secondary metabolites biosynthesis, transport and catabolism	2-methylbutanal oxime monooxygenase isoform X1 [Hevea brasiliensis]
c27036.graph_c0	22	9	5	0	0	0	2.59	1.88	0.75	0	0	0	0.006101483	-2.074861161	down	--	--	Cellular Component: ribosome (GO:0005840);; Molecular Function: metal ion binding (GO:0046872);;	--	[P]	Inorganic ion transport and metabolism	Metallothionein	Metallothionein-like protein 1A OS=Oryza sativa subsp. japonica OX=39947 GN=MT1A PE=2 SV=1	S	Function unknown	metallothionein-like protein type 2 [Aegilops tauschii subsp. tauschii]
c18832.graph_c0	85	266	101	2	20	2	2.93	10.52	4.69	0.1	0.88	0.1	0.006014103	-2.073103487	down	[GI]	Carbohydrate transport and metabolism ;; Lipid transport and metabolism	Cellular Component: extracellular region (GO:0005576);; Cellular Component: cell wall (GO:0005618);; Molecular Function: pectinesterase activity (GO:0030599);; Biological Process: cell wall modification (GO:0042545);; Molecular Function: aspartyl esterase activity (GO:0045330);; Biological Process: pectin catabolic process (GO:0045490);;	K01051|6.74982e-111|pop:POPTR_0014s11240g|K01051 pectinesterase [EC:3.1.1.11] | (RefSeq) POPTRDRAFT_245492; hypothetical protein	--	--	Pectinesterase;; Pectinesterase	Probable pectinesterase 8 OS=Arabidopsis thaliana OX=3702 GN=PME8 PE=2 SV=2	G	Carbohydrate transport and metabolism	PREDICTED: probable pectinesterase 53 [Populus euphratica]
c21442.graph_c0	205	327	151	5	47	9	5.3	9.3	4.99	0.18	1.7	0.3	0.004037994	-2.072431513	down	--	--	Cellular Component: plant-type cell wall (GO:0009505);;	--	--	--	Protein of unknown function (DUF1005)	--	S	Function unknown	uncharacterized protein LOC110610574 [Manihot esculenta]
c12969.graph_c0	347	414	476	110	79	40	4.26	5.66	7.75	1.91	1.33	0.66	8.71E-08	-2.072166427	down	[G]	Carbohydrate transport and metabolism	Molecular Function: galactinol-raffinose galactosyltransferase activity (GO:0047268);;	K06611|0|pop:POPTR_0014s11370g|K06611 stachyose synthetase [EC:2.4.1.67] | (RefSeq) POPTRDRAFT_572594; stachyose synthase family protein	--	--	Raffinose synthase or seed imbibition protein Sip1	Stachyose synthase OS=Pisum sativum OX=3888 GN=STS1 PE=1 SV=1	S	Function unknown	PREDICTED: stachyose synthase-like [Populus euphratica]
c21759.graph_c0	3	36	7	0	0	0	0.22	3.05	0.68	0	0	0	0.006263317	-2.065811654	down	--	--	--	--	--	--	Chitin binding Peritrophin-A domain	--	S	Function unknown	--
c20617.graph_c0	14	31	13	1	2	2	0.35	0.88	0.43	0.04	0.07	0.07	0.003773668	-2.06545196	down	--	--	--	--	[O]	Posttranslational modification, protein turnover, chaperones	Ring finger domain;; RING-like zinc finger;; RING-H2 zinc finger domain;; Zinc finger, C3HC4 type (RING finger);; Zinc finger, C3HC4 type (RING finger);; Anaphase-promoting complex subunit 11 RING-H2 finger	RING-H2 finger protein ATL43 OS=Arabidopsis thaliana OX=3702 GN=ATL43 PE=2 SV=2	O	Posttranslational modification, protein turnover, chaperones	PREDICTED: RING-H2 finger protein ATL43 [Populus euphratica]
c26859.graph_c0	370	651	359	44	155	58	20.2	40.05	25.66	3.44	11.74	4.34	3.64E-07	-2.062149579	down	--	--	--	--	[S]	Function unknown	--	--	S	Function unknown	hypothetical protein POPTR_0002s01900g [Populus trichocarpa]
c30658.graph_c0	730	1154	985	23	190	27	20.04	33.16	38.68	1.09	6.63	0.87	0.005403834	-2.053143864	down	--	--	Molecular Function: iron ion binding (GO:0005506);; Cellular Component: cytoplasm (GO:0005737);; Biological Process: inositol catabolic process (GO:0019310);; Molecular Function: inositol oxygenase activity (GO:0050113);; Biological Process: oxidation-reduction process (GO:0055114);;	K00469|1.43212e-139|cit:102618274|K00469 inositol oxygenase [EC:1.13.99.1] | (RefSeq) inositol oxygenase 1	[R]	General function prediction only	Myo-inositol oxygenase;; Myo-inositol oxygenase	Inositol oxygenase 1 OS=Arabidopsis thaliana OX=3702 GN=MIOX1 PE=2 SV=1	S	Function unknown	hypothetical protein CISIN_1g021944mg [Citrus sinensis]
c17872.graph_c0	2319	5058	2629	131	797	229	77.62	189.7	115.53	6.17	37.09	10.39	0.002799817	-2.050517357	down	--	--	Cellular Component: extracellular region (GO:0005576);; Biological Process: lipid catabolic process (GO:0016042);; Molecular Function: carboxylic ester hydrolase activity (GO:0052689);;	--	--	--	GDSL-like Lipase/Acylhydrolase	GDSL esterase/lipase At2g04570 OS=Arabidopsis thaliana OX=3702 GN=At2g04570 PE=2 SV=1	S	Function unknown	hypothetical protein POPTR_014G160100v3 [Populus trichocarpa]
c25250.graph_c0	1101	1612	2759	356	271	206	44.67	73.39	147.08	20.34	15.19	11.16	0.000551092	-2.049430099	down	[R]	General function prediction only	Molecular Function: acid phosphatase activity (GO:0003993);; Biological Process: dephosphorylation (GO:0016311);;	--	--	--	HAD superfamily, subfamily IIIB (Acid phosphatase)	Acid phosphatase 1 OS=Solanum lycopersicum OX=4081 GN=APS1 PE=2 SV=1	S	Function unknown	PREDICTED: acid phosphatase 1 isoform X1 [Ricinus communis]
c12259.graph_c0	9	37	2	0	0	0	0.36	1.74	0.13	0	0	0	0.006826324	-2.049063017	down	--	--	--	--	[Z]	Cytoskeleton	Troponin	--	Z	Cytoskeleton	--
c29706.graph_c0	654	865	651	90	222	131	10.66	15.6	14.18	1.65	4.6	2.41	4.78E-12	-2.047837427	down	--	--	Cellular Component: integral component of Golgi membrane (GO:0030173);; Cellular Component: integral component of endoplasmic reticulum membrane (GO:0030176);; Molecular Function: 3'-phosphoadenosine 5'-phosphosulfate transmembrane transporter activity (GO:0046964);; Biological Process: 3'-phospho-5'-adenylyl sulfate transmembrane transport (GO:1902559);;	K15277|9.35091e-139|pop:POPTR_0003s12100g|K15277 solute carrier family 35 (adenosine 3'-phospho 5'-phosphosulfate transporter), member B3 | (RefSeq) POPTRDRAFT_830820; hypothetical protein	[G]	Carbohydrate transport and metabolism	UAA transporter family	UDP-galactose/UDP-glucose transporter 4 OS=Arabidopsis thaliana OX=3702 GN=UTR4 PE=2 SV=1	EG	--	PREDICTED: UDP-galactose/UDP-glucose transporter 2 [Populus euphratica]
c32971.graph_c0	5282	4101	4485	938	1002	1009	256.74	224.39	285.82	64.21	67.53	66.72	6.20E-32	-2.044366034	down	[R]	General function prediction only	--	--	--	--	Wound-induced protein WI12;; SnoaL-like domain	Wound-induced protein 1 OS=Solanum tuberosum OX=4113 GN=WUN1 PE=2 SV=1	S	Function unknown	PREDICTED: uncharacterized protein LOC105119493 [Populus euphratica]
c16117.graph_c1	72	98	60	12	20	9	20.15	33.46	20.96	4.64	7.94	3.79	4.97E-06	-2.03716779	down	--	--	Cellular Component: nucleus (GO:0005634);; Biological Process: regulation of transcription, DNA-templated (GO:0006355);; Biological Process: auxin-activated signaling pathway (GO:0009734);;	K14484|1.0137e-37|rcu:8274728|K14484 auxin-responsive protein IAA | (RefSeq) auxin-induced protein AUX28	--	--	AUX/IAA family	Auxin-induced protein AUX28 OS=Glycine max OX=3847 GN=AUX28 PE=2 SV=1	--	--	auxin-induced protein AUX28-like [Manihot esculenta]
c27406.graph_c1	113	124	67	17	23	17	5.3	6.95	4.18	1.14	1.55	0.95	7.80E-08	-2.032822607	down	[HR]	Coenzyme transport and metabolism ;; General function prediction only	Molecular Function: phosphoglycerate dehydrogenase activity (GO:0004617);; Biological Process: serine family amino acid biosynthetic process (GO:0009070);; Molecular Function: NAD binding (GO:0051287);; Biological Process: oxidation-reduction process (GO:0055114);;	--	[C]	Energy production and conversion	D-isomer specific 2-hydroxyacid dehydrogenase, catalytic domain;; D-isomer specific 2-hydroxyacid dehydrogenase, NAD binding domain	D-3-phosphoglycerate dehydrogenase 2, chloroplastic OS=Arabidopsis thaliana OX=3702 GN=PGDH2 PE=1 SV=2	E	Amino acid transport and metabolism	hypothetical protein POPTR_0013s10050g [Populus trichocarpa]
c19780.graph_c0	83	79	40	14	13	7	11.46	13.66	8.66	2.62	2.3	1.27	1.76E-05	-2.030878665	down	--	--	Biological Process: phosphorelay signal transduction system (GO:0000160);; Cellular Component: intracellular (GO:0005622);;	K14492|1.90127e-23|pop:POPTR_0002s08270g|K14492 two-component response regulator ARR-A family | (RefSeq) POPTRDRAFT_816269; hypothetical protein	[K]	Transcription	--	Two-component response regulator ORR9 OS=Oryza sativa subsp. japonica OX=39947 GN=RR9 PE=2 SV=2	K	Transcription	putative A-type response regulator 3 [Populus x canadensis]
c27322.graph_c0	7	42	2	0	0	0	0.4	2.74	0.15	0	0	0	0.007476165	-2.030630767	down	[O]	Posttranslational modification, protein turnover, chaperones	--	--	[E]	Amino acid transport and metabolism	Trypsin	--	O	Posttranslational modification, protein turnover, chaperones	predicted protein [Thalassiosira pseudonana CCMP1335]
c17530.graph_c0	681	927	513	100	200	136	15.48	23.49	15.37	3.21	6.24	4.11	5.29E-14	-2.030503389	down	--	--	Molecular Function: chaperone binding (GO:0051087);;	--	[T]	Signal transduction mechanisms	BAG domain	BAG family molecular chaperone regulator 1 OS=Arabidopsis thaliana OX=3702 GN=BAG1 PE=1 SV=1	O	Posttranslational modification, protein turnover, chaperones	BAG family molecular chaperone regulator 1-like [Hevea brasiliensis]
c33504.graph_c0	16	45	18	0	5	3	2.27	7.38	3.25	0	1.01	0.61	0.004126228	-2.029750807	down	--	--	--	K01728|2.97287e-15|rcu:8258025|K01728 pectate lyase [EC:4.2.2.2] | (RefSeq) probable pectate lyase 8	--	--	--	Probable pectate lyase 10 OS=Arabidopsis thaliana OX=3702 GN=At3g24670 PE=2 SV=2	G	Carbohydrate transport and metabolism	probable pectate lyase 8 [Hevea brasiliensis]
c15119.graph_c0	27	20	10	1	3	1	2.31	1.95	1.11	0.12	0.36	0.12	0.00480836	-2.025468555	down	--	--	Molecular Function: electron carrier activity (GO:0009055);; Cellular Component: anchored component of plasma membrane (GO:0046658);;	--	--	--	Plastocyanin-like domain	Early nodulin-like protein 1 OS=Arabidopsis thaliana OX=3702 GN=At2g25060 PE=1 SV=2	S	Function unknown	early nodulin-like protein 1 [Jatropha curcas]
c18676.graph_c0	3	27	9	0	0	0	0.25	2.54	0.96	0	0	0	0.007874464	-2.023601143	down	[P]	Inorganic ion transport and metabolism	Molecular Function: oxidoreductase activity (GO:0016491);; Biological Process: single-organism process (GO:0044699);; Molecular Function: metal ion binding (GO:0046872);;	K00522|1.27016e-43|gmx:547824|K00522 ferritin heavy chain [EC:1.16.3.2] | (RefSeq) FERRITIN, SFerH-1, SOF-35, SOF-5L; ferritin light chain	[P]	Inorganic ion transport and metabolism	Ferritin-like domain	Ferritin-1, chloroplastic OS=Glycine max OX=3847 PE=1 SV=4	P	Inorganic ion transport and metabolism	ferritin-like protein [Basidiobolus meristosporus CBS 931.73]
c23776.graph_c0	544	426	624	80	140	117	4.64	4.13	7.34	0.95	1.7	1.41	4.82E-12	-2.021749234	down	--	--	--	--	--	--	--	--	S	Function unknown	PREDICTED: centrosome-associated protein CEP250-like isoform X1 [Populus euphratica]
c33237.graph_c0	34	63	27	2	12	3	2.24	4.69	2.32	0.18	1.1	0.27	0.00141248	-2.015325583	down	--	--	Molecular Function: serine-type endopeptidase activity (GO:0004252);; Cellular Component: cell wall (GO:0005618);; Biological Process: proteolysis (GO:0006508);;	--	--	--	Peptidase inhibitor I9	Subtilisin-like protease SBT2.1 OS=Arabidopsis thaliana OX=3702 GN=SBT2.1 PE=2 SV=1	O	Posttranslational modification, protein turnover, chaperones	PREDICTED: subtilisin-like protease SBT2.2 [Vitis vinifera]
c15838.graph_c1	30	32	16	3	4	3	5.53	6.9	3.71	0.76	1.06	0.8	0.001682286	-2.014131775	down	--	--	Molecular Function: galactose binding (GO:0005534);; Cellular Component: cytosol (GO:0005829);; Biological Process: negative regulation of translation (GO:0017148);; Molecular Function: rRNA N-glycosylase activity (GO:0030598);; Biological Process: positive regulation of apoptotic process in other organism (GO:0044533);; Biological Process: positive regulation of endocytosis (GO:0045807);;	--	--	--	Ribosome inactivating protein	Agglutinin-1 OS=Abrus precatorius OX=3816 GN=AAG PE=1 SV=1	--	--	PREDICTED: ricin-like [Elaeis guineensis]
c22157.graph_c0	1418	940	917	246	213	233	33.55	26.58	29.58	9.63	7.64	8.05	2.60E-22	-2.006811764	down	--	--	Molecular Function: nucleotide binding (GO:0000166);; Biological Process: mRNA splicing, via spliceosome (GO:0000398);; Molecular Function: RNA binding (GO:0003723);; Molecular Function: metal ion binding (GO:0046872);; Cellular Component: U2AF (GO:0089701);;	K12836|4.15995e-126|csv:101221685|K12836 splicing factor U2AF 35 kDa subunit | (RefSeq) splicing factor U2af small subunit B-like	[A]	RNA processing and modification	Zinc finger C-x8-C-x5-C-x3-H type (and similar);; RNA recognition motif. (a.k.a. RRM, RBD, or RNP domain)	Splicing factor U2af small subunit A OS=Oryza sativa subsp. japonica OX=39947 GN=U2AF35A PE=2 SV=1	S	Function unknown	splicing factor U2af small subunit B-like [Cucurbita pepo subsp. pepo]
c30944.graph_c1	5613	7016	4152	831	1734	972	156.63	217.79	155.08	33.17	67.51	37.9	1.06E-14	-2.004591384	down	--	--	--	--	--	--	Targeting protein for Xklp2 (TPX2)	Protein WVD2-like 2 OS=Arabidopsis thaliana OX=3702 GN=WDL2 PE=2 SV=1	S	Function unknown	hypothetical protein POPTR_0013s04010g [Populus trichocarpa]
c28833.graph_c0	505	851	586	115	177	119	15.28	28.78	23.35	4.91	7.37	4.85	2.02E-12	-1.99948103	down	--	--	--	--	--	--	Pollen proteins Ole e I like	Major pollen allergen Lig v 1 OS=Ligustrum vulgare OX=13597 PE=1 SV=2	S	Function unknown	formin-2 [Manihot esculenta]
c24836.graph_c0	1083	1649	688	208	341	118	29.8	50.67	24.82	8	13.04	4.41	3.00E-08	-1.997568093	down	--	--	Cellular Component: plasma membrane (GO:0005886);; Cellular Component: integral component of membrane (GO:0016021);; Molecular Function: transmembrane transporter activity (GO:0022857);; Biological Process: transmembrane transport (GO:0055085);;	--	--	--	EamA-like transporter family	WAT1-related protein At1g70260 OS=Arabidopsis thaliana OX=3702 GN=At1g70260 PE=2 SV=1	S	Function unknown	nodulin MtN21 family protein [Populus trichocarpa]
c21887.graph_c0	572	686	377	95	131	121	12.2	16.97	10.76	3.32	3.99	3.32	3.48E-18	-1.996554584	down	[G]	Carbohydrate transport and metabolism	Molecular Function: polygalacturonase activity (GO:0004650);; Cellular Component: extracellular region (GO:0005576);; Biological Process: carbohydrate metabolic process (GO:0005975);; Molecular Function: galacturan 1,4-alpha-galacturonidase activity (GO:0047911);; Biological Process: cell wall organization (GO:0071555);;	--	--	--	--	Probable polygalacturonase OS=Vitis vinifera OX=29760 GN=GSVIVT00026920001 PE=1 SV=1	M	Cell wall/membrane/envelope biogenesis	probable polygalacturonase [Jatropha curcas]
c34204.graph_c0	15	15	6	0	1	0	1.26	1.43	0.65	0	0.12	0	0.009578612	-1.994564789	down	--	--	Biological Process: defense response (GO:0006952);; Biological Process: response to biotic stimulus (GO:0009607);;	--	--	--	Pathogenesis-related protein Bet v I family	Major allergen Pru av 1 OS=Prunus avium OX=42229 GN=PRUA1 PE=1 SV=1	S	Function unknown	PREDICTED: major allergen Pru ar 1 [Theobroma cacao]
c17970.graph_c1	4	34	15	1	1	1	0.17	1.65	0.85	0.06	0.06	0.06	0.008945948	-1.994052553	down	--	--	--	--	--	--	Fasciclin domain	Fasciclin-like arabinogalactan protein 1 OS=Arabidopsis thaliana OX=3702 GN=FLA1 PE=1 SV=1	M	Cell wall/membrane/envelope biogenesis	hypothetical protein POPTR_0011s09590g [Populus trichocarpa]
c15939.graph_c0	2391	6072	3419	238	1035	281	54.2	156.87	102.8	7.53	31.2	8.06	0.003230447	-1.991190956	down	--	--	Molecular Function: 1-acylglycerol-3-phosphate O-acyltransferase activity (GO:0003841);; Molecular Function: glycerol-3-phosphate O-acyltransferase activity (GO:0004366);; Biological Process: flower development (GO:0009908);; Biological Process: cutin biosynthetic process (GO:0010143);; Cellular Component: integral component of membrane (GO:0016021);; Biological Process: dephosphorylation (GO:001…	K13508|0|rcu:8269392|K13508 glycerol-3-phosphate acyltransferase [EC:2.3.1.15] | (RefSeq) glycerol-3-phosphate 2-O-acyltransferase 6	--	--	Acyltransferase;; haloacid dehalogenase-like hydrolase	Glycerol-3-phosphate 2-O-acyltransferase 6 OS=Arabidopsis thaliana OX=3702 GN=GPAT6 PE=1 SV=1	I	Lipid transport and metabolism	PREDICTED: LOW QUALITY PROTEIN: glycerol-3-phosphate 2-O-acyltransferase 6 [Ricinus communis]
c23820.graph_c0	21125	23242	16765	5400	4055	3411	681.93	842.1	713.48	248.11	179.48	144.6	3.64E-17	-1.989912333	down	[G]	Carbohydrate transport and metabolism	Molecular Function: zinc ion binding (GO:0008270);; Molecular Function: oxidoreductase activity (GO:0016491);; Biological Process: oxidation-reduction process (GO:0055114);;	K00083|8.82612e-155|pop:POPTR_0002s01990g|K00083 cinnamyl-alcohol dehydrogenase [EC:1.1.1.195] | (RefSeq) POPTRDRAFT_550847; hypothetical protein	[Q]	Secondary metabolites biosynthesis, transport and catabolism	Zinc-binding dehydrogenase;; D-isomer specific 2-hydroxyacid dehydrogenase, NAD binding domain	Probable cinnamyl alcohol dehydrogenase 6 OS=Oryza sativa subsp. japonica OX=39947 GN=CAD6 PE=2 SV=2	C	Energy production and conversion	PREDICTED: probable cinnamyl alcohol dehydrogenase 6 [Populus euphratica]
c19451.graph_c0	2152	2540	2690	559	703	268	65.4	86.42	107.82	24	29.46	10.98	3.34E-09	-1.987484468	down	--	--	Biological Process: microtubule-based process (GO:0007017);; Cellular Component: dynein complex (GO:0030286);; Cellular Component: motile cilium (GO:0031514);;	K10418|3.82461e-42|pop:POPTR_0001s41840g|K10418 dynein light chain LC8-type | (RefSeq) dynein light chain family protein	[Z]	Cytoskeleton	Dynein light chain type 1	Cyclic nucleotide-gated ion channel 4 OS=Arabidopsis thaliana OX=3702 GN=CNGC4 PE=2 SV=2	S	Function unknown	PREDICTED: dynein light chain LC6, flagellar outer arm-like [Populus euphratica]
c29227.graph_c0	848	602	563	163	120	145	20.19	15.52	16.94	5.68	3.79	4.75	8.89E-18	-1.981891966	down	[DZ]	Cell cycle control, cell division, chromosome partitioning ;; Cytoskeleton	--	--	[S]	Function unknown	Regulator of chromosome condensation (RCC1) repeat;; Regulator of chromosome condensation (RCC1) repeat;; Regulator of chromosome condensation (RCC1) repeat	Ultraviolet-B receptor UVR8 OS=Arabidopsis thaliana OX=3702 GN=UVR8 PE=1 SV=1	DZ	--	hypothetical protein JCGZ_25129 [Jatropha curcas]
c23840.graph_c0	7	13	9	0	0	0	0.38	0.79	0.64	0	0	0	0.00997711	-1.98143428	down	--	--	Molecular Function: calcium ion binding (GO:0005509);; Molecular Function: poly(U) RNA binding (GO:0008266);; Cellular Component: chloroplast thylakoid lumen (GO:0009543);; Cellular Component: chloroplast stroma (GO:0009570);; Cellular Component: photosystem II oxygen evolving complex (GO:0009654);; Cellular Component: chloroplast envelope (GO:0009941);; Biological Process: photosynthesis, light …	K02717|7.7824e-156|bna:106427061|K02717 photosystem II oxygen-evolving enhancer protein 2 | (RefSeq) oxygen-evolving enhancer protein 2, chloroplastic-like	--	--	PsbP	Oxygen-evolving enhancer protein 2-1, chloroplastic OS=Arabidopsis thaliana OX=3702 GN=PSBP1 PE=1 SV=2	S	Function unknown	oxygen-evolving enhancer protein 2, chloroplastic isoform X1 [Eutrema salsugineum]
c20634.graph_c2	471	335	234	78	80	56	12.85	10.23	8.43	3.01	3.01	2.06	4.65E-13	-1.979991818	down	[C]	Energy production and conversion	Molecular Function: FMN binding (GO:0010181);; Molecular Function: oxidoreductase activity (GO:0016491);; Biological Process: oxidation-reduction process (GO:0055114);;	--	[CR]	--	NADH:flavin oxidoreductase / NADH oxidase family	12-oxophytodienoate reductase 1 OS=Solanum lycopersicum OX=4081 GN=OPR1 PE=1 SV=1	C	Energy production and conversion	unnamed protein product [Coffea canephora]
c30122.graph_c1	624	1102	563	154	202	122	9.57	18.81	11.44	3.35	4.26	2.48	3.34E-11	-1.978607377	down	[L]	Replication, recombination and repair	Biological Process: base-excision repair (GO:0006284);; Molecular Function: DNA-3-methyladenine glycosylase activity (GO:0008725);;	K01246|0|pop:POPTR_0003s15520g|K01246 DNA-3-methyladenine glycosylase I [EC:3.2.2.20] | (RefSeq) POPTRDRAFT_711860; hypothetical protein	--	--	Methyladenine glycosylase	--	L	Replication, recombination and repair	hypothetical protein POPTR_001G074700v3 [Populus trichocarpa]
c24056.graph_c0	2	45	5	0	0	0	0.11	2.79	0.36	0	0	0	0.009731634	-1.977179629	down	--	--	--	--	--	--	Chitin binding Peritrophin-A domain	--	--	--	--
c18314.graph_c0	56	119	19	8	10	11	3.11	7.46	1.38	0.63	0.77	0.83	0.000877	-1.974506111	down	--	--	--	--	--	--	Thaumatin family	Pathogenesis-related protein 5 OS=Arabidopsis thaliana OX=3702 GN=At1g75040 PE=1 SV=1	S	Function unknown	pathogenesis-related protein 5-like [Hevea brasiliensis]
c25221.graph_c0	19	30	21	1	4	4	0.44	0.76	0.83	0.03	0.15	0.12	0.003638828	-1.965444386	down	[GI]	Carbohydrate transport and metabolism ;; Lipid transport and metabolism	Cellular Component: cell wall (GO:0005618);; Molecular Function: pectinesterase activity (GO:0030599);; Biological Process: cell wall modification (GO:0042545);; Biological Process: negative regulation of catalytic activity (GO:0043086);; Molecular Function: aspartyl esterase activity (GO:0045330);; Biological Process: pectin catabolic process (GO:0045490);; Molecular Function: pectinesterase inh…	K01051|0|pop:POPTR_0010s25400g|K01051 pectinesterase [EC:3.1.1.11] | (RefSeq) POPTRDRAFT_1092849; hypothetical protein	--	--	Pectinesterase;; Plant invertase/pectin methylesterase inhibitor	Probable pectinesterase/pectinesterase inhibitor 25 OS=Arabidopsis thaliana OX=3702 GN=PME25 PE=2 SV=1	G	Carbohydrate transport and metabolism	hypothetical protein POPTR_0010s25400g [Populus trichocarpa]
c23866.graph_c0	914	1339	1024	199	286	246	16.48	26.72	24.55	5.12	6.94	5.98	1.44E-16	-1.962179766	down	--	--	Biological Process: protein folding (GO:0006457);;	--	--	--	--	IRK-interacting protein OS=Arabidopsis thaliana OX=3702 GN=IRKI PE=1 SV=1	S	Function unknown	IRK-interacting protein-like [Hevea brasiliensis]
c16864.graph_c0	25	210	67	5	28	10	1.13	12.83	4.74	0.41	2.13	0.73	0.00289149	-1.959747661	down	--	--	--	--	--	--	--	Transcription factor IBH1-like 1 OS=Arabidopsis thaliana OX=3702 GN=IBL1 PE=1 SV=1	S	Function unknown	hypothetical protein POPTR_0018s10810g [Populus trichocarpa]
c33501.graph_c0	10	24	16	0	3	1	0.77	2.11	1.61	0	0.32	0.11	0.009584122	-1.956788174	down	--	--	Biological Process: response to auxin (GO:0009733);;	K14488|1.08516e-36|pop:POPTR_0004s17290g|K14488 SAUR family protein | (RefSeq) POPTRDRAFT_556568; hypothetical protein	--	--	Auxin responsive protein	Auxin-induced protein 10A5 OS=Glycine max OX=3847 PE=2 SV=1	S	Function unknown	auxin-induced protein 15A-like [Manihot esculenta]
c25861.graph_c0	39	100	17	8	9	5	1.02	2.52	0.5	0.55	0.41	0.23	0.001961465	-1.953207505	down	[G]	Carbohydrate transport and metabolism	Molecular Function: cellulase activity (GO:0008810);; Biological Process: cellulose catabolic process (GO:0030245);;	K01179|7.48456e-132|rcu:8266059|K01179 endoglucanase [EC:3.2.1.4] | (RefSeq) endoglucanase 8	--	--	Glycosyl hydrolase family 9;; Glycosyl hydrolase family 9	Endoglucanase 16 OS=Arabidopsis thaliana OX=3702 GN=At3g43860 PE=2 SV=1	S	Function unknown	PREDICTED: endoglucanase 8 [Daucus carota subsp. sativus]
c27517.graph_c0	9192	11249	5294	1860	2420	1067	276.49	378.1	211.95	81.77	104.5	44.91	9.25E-11	-1.951782341	down	[E]	Amino acid transport and metabolism	Molecular Function: cysteine synthase activity (GO:0004124);; Molecular Function: copper ion binding (GO:0005507);; Cellular Component: mitochondrion (GO:0005739);; Biological Process: cysteine biosynthetic process from serine (GO:0006535);; Biological Process: immune response (GO:0006955);; Cellular Component: chloroplast (GO:0009507);; Molecular Function: transferase activity (GO:0016740);; Bio…	K13034|9.50208e-143|gra:105802709|K13034 L-3-cyanoalanine synthase/ cysteine synthase [EC:2.5.1.47 4.4.1.9] | (RefSeq) bifunctional L-3-cyanoalanine synthase/cysteine synthase 1, mitochondrial-like	[E]	Amino acid transport and metabolism	Pyridoxal-phosphate dependent enzyme	L-3-cyanoalanine synthase 1, mitochondrial OS=Malus domestica OX=3750 GN=CAS1 PE=1 SV=1	E	Amino acid transport and metabolism	PREDICTED: bifunctional L-3-cyanoalanine synthase/cysteine synthase 1, mitochondrial-like [Gossypium raimondii]
c32631.graph_c0	250	288	196	50	71	34	13.37	17.37	13.72	3.76	5.27	2.48	4.29E-10	-1.951288699	down	--	--	Cellular Component: plasma membrane (GO:0005886);; Cellular Component: integral component of membrane (GO:0016021);;	--	[TZ]	--	Formin Homology 2 Domain	Formin-like protein 1 OS=Oryza sativa subsp. japonica OX=39947 GN=FH1 PE=2 SV=1	S	Function unknown	formin-like protein 2 [Manihot esculenta]
c13242.graph_c0	261	421	284	53	82	76	6.05	10.9	8.71	1.74	2.62	2.37	4.24E-11	-1.948461855	down	--	--	Molecular Function: peptidase activity (GO:0008233);; Biological Process: protein metabolic process (GO:0019538);;	--	[O]	Posttranslational modification, protein turnover, chaperones	Xylanase inhibitor N-terminal;; Xylanase inhibitor C-terminal;; Eukaryotic aspartyl protease	Aspartic proteinase NANA, chloroplast OS=Arabidopsis thaliana OX=3702 GN=NANA PE=1 SV=1	O	Posttranslational modification, protein turnover, chaperones	PREDICTED: aspartic proteinase nepenthesin-2 [Vitis vinifera]
c15657.graph_c0	28	33	30	6	3	5	1.2	1.59	2.16	0.36	0.22	1.03	0.001411646	-1.946806468	down	--	--	--	--	--	--	--	--	--	--	PREDICTED: uncharacterized protein At1g76070 [Ricinus communis]
c28636.graph_c0	75	107	104	4	37	8	1.31	2.09	2.41	0.1	0.89	0.19	0.000976891	-1.943500476	down	--	--	--	--	--	--	Domain of unknown function (DUF4378)	Protein LONGIFOLIA 1 OS=Arabidopsis thaliana OX=3702 GN=LNG1 PE=1 SV=1	S	Function unknown	hypothetical protein POPTR_017G095000v3 [Populus trichocarpa]
c28962.graph_c1	807	805	515	33	206	81	21.32	23.79	17.98	1.23	7.52	2.88	0.002411463	-1.941266722	down	[E]	Amino acid transport and metabolism	Molecular Function: serine-type carboxypeptidase activity (GO:0004185);; Biological Process: proteolysis involved in cellular protein catabolic process (GO:0051603);;	K16297|0|pop:POPTR_0007s07690g|K16297 serine carboxypeptidase-like clade II [EC:3.4.16.-] | (RefSeq) POPTRDRAFT_562810; hypothetical protein	[OE]	--	Serine carboxypeptidase	Serine carboxypeptidase-like 35 OS=Arabidopsis thaliana OX=3702 GN=SCPL35 PE=2 SV=1	E	Amino acid transport and metabolism	hypothetical protein POPTR_0007s07690g [Populus trichocarpa]
c25938.graph_c0	12487	10386	7048	2393	2276	1928	263.69	244.55	196.55	71.38	66.06	54.55	4.00E-25	-1.939687338	down	[E]	Amino acid transport and metabolism	Molecular Function: transporter activity (GO:0005215);; Biological Process: oligopeptide transport (GO:0006857);; Cellular Component: integral component of membrane (GO:0016021);;	--	[E]	Amino acid transport and metabolism	POT family	Protein NRT1/ PTR FAMILY 6.2 OS=Arabidopsis thaliana OX=3702 GN=NPF6.2 PE=1 SV=1	E	Amino acid transport and metabolism	protein NRT1/ PTR FAMILY 6.2 [Jatropha curcas]
c21735.graph_c0	410	369	261	79	66	83	18.54	18.73	15.46	5.03	4.12	5.09	1.18E-16	-1.93912048	down	--	--	Cellular Component: nucleolus (GO:0005730);;	K13120|7.4355e-47|jcu:105637460|K13120 protein FAM32A | (RefSeq) protein FAM32A-like	[S]	Function unknown	Eukaryotic family of unknown function (DUF1754)	--	S	Function unknown	protein FAM32A-like [Manihot esculenta]
c25672.graph_c0	563	861	612	107	182	168	9.62	16.77	17.73	2.36	3.77	5.48	2.78E-13	-1.938912762	down	--	--	--	--	--	--	Filament-like plant protein, long coiled-coil	Filament-like plant protein 7 OS=Arabidopsis thaliana OX=3702 GN=FPP7 PE=3 SV=2	S	Function unknown	filament-like plant protein 7 [Hevea brasiliensis]
c28534.graph_c0	459	586	421	70	145	112	12.86	18.45	15.43	2.78	5.78	4.33	5.35E-13	-1.938518045	down	--	--	Molecular Function: aspartic-type endopeptidase activity (GO:0004190);; Biological Process: proteolysis (GO:0006508);; Biological Process: protein catabolic process (GO:0030163);; Cellular Component: apoplast (GO:0048046);;	--	[O]	Posttranslational modification, protein turnover, chaperones	Xylanase inhibitor N-terminal;; Xylanase inhibitor C-terminal;; Eukaryotic aspartyl protease;; Cyclin, N-terminal domain;; Cyclin, C-terminal domain;; Cyclin, N-terminal domain	Aspartyl protease family protein At5g10770 OS=Arabidopsis thaliana OX=3702 GN=At5g10770 PE=2 SV=1	O	Posttranslational modification, protein turnover, chaperones	aspartyl protease family protein At5g10770-like isoform X1 [Hevea brasiliensis]
c12788.graph_c0	20	32	14	1	3	4	2.2	4.03	1.98	0.15	0.46	0.62	0.005441544	-1.938209113	down	[K]	Transcription	Cellular Component: integral component of membrane (GO:0016021);; Molecular Function: kinase activity (GO:0016301);; Biological Process: phosphorylation (GO:0016310);; Molecular Function: 2-alkenal reductase [NAD(P)] activity (GO:0032440);; Biological Process: oxidation-reduction process (GO:0055114);;	--	[R]	General function prediction only	Leucine rich repeat;; Leucine Rich repeats (2 copies);; Leucine Rich Repeat;; Leucine Rich repeat	DNA damage-repair/toleration protein DRT100 OS=Arabidopsis thaliana OX=3702 GN=DRT100 PE=2 SV=2	S	Function unknown	DNA damage-repair/toleration protein DRT100-like [Hevea brasiliensis]
c28998.graph_c0	211	145	120	28	33	40	5.87	4.72	4.77	1.39	1.6	1.91	3.73E-10	-1.936544927	down	--	--	Molecular Function: RNA-DNA hybrid ribonuclease activity (GO:0004523);; Biological Process: RNA catabolic process (GO:0006401);; Molecular Function: transferase activity (GO:0016740);; Cellular Component: ribonuclease H2 complex (GO:0032299);;	K10745|2.71168e-73|jcu:105647919|K10745 ribonuclease H2 subunit C | (RefSeq) uncharacterized protein C12B10.15c	--	--	Ribonuclease H2 non-catalytic subunit (Ylr154p-like)	--	S	Function unknown	uncharacterized protein C12B10.15c [Jatropha curcas]
c18887.graph_c0	52	104	51	11	15	13	2.53	5.7	3.25	0.75	1.01	0.86	5.92E-05	-1.934353661	down	--	--	--	--	--	--	Thaumatin family	Thaumatin-like protein OS=Arabidopsis thaliana OX=3702 GN=At1g18250 PE=2 SV=2	S	Function unknown	PREDICTED: thaumatin-like protein [Ricinus communis]
c33494.graph_c0	43	48	21	3	11	3	2.31	2.9	1.47	0.23	0.82	0.22	0.001872953	-1.928704974	down	--	--	--	--	--	--	Protein of unknown function (DUF688)	--	S	Function unknown	PREDICTED: trinucleotide repeat-containing gene 18 protein-like [Populus euphratica]
c24169.graph_c0	94	57	42	8	17	11	0.93	0.63	0.55	0.11	0.23	0.19	5.24E-05	-1.926249502	down	--	--	Molecular Function: microtubule motor activity (GO:0003777);; Molecular Function: ATP binding (GO:0005524);; Cellular Component: kinesin complex (GO:0005871);; Biological Process: microtubule-based movement (GO:0007018);; Molecular Function: microtubule binding (GO:0008017);; Cellular Component: plasmodesma (GO:0009506);; Molecular Function: ATPase activity (GO:0016887);;	K10395|0|jcu:105630709|K10395 kinesin family member 4/21/27 | (RefSeq) kinesin-like protein BC2	[Z]	Cytoskeleton	Kinesin motor domain;; Microtubule binding	Kinesin-like protein KIN-4C OS=Arabidopsis thaliana OX=3702 GN=KIN4C PE=2 SV=2	Z	Cytoskeleton	kinesin-like protein KIN-4C [Hevea brasiliensis]
c21392.graph_c0	1766	1769	1850	365	468	419	26.8	29.76	37.17	7.88	9.78	8.68	7.22E-22	-1.925756863	down	--	--	Cellular Component: cytosol (GO:0005829);; Biological Process: lignin biosynthetic process (GO:0009809);; Biological Process: positive regulation of flavonoid biosynthetic process (GO:0009963);; Biological Process: auxin homeostasis (GO:0010252);; Cellular Component: membrane (GO:0016020);; Molecular Function: shikimate O-hydroxycinnamoyltransferase activity (GO:0047172);; Molecular Function: qui…	K13065|0|pop:POPTR_0001s03440g|K13065 shikimate O-hydroxycinnamoyltransferase [EC:2.3.1.133] | (RefSeq) transferase family protein	--	--	Transferase family	Shikimate O-hydroxycinnamoyltransferase OS=Nicotiana tabacum OX=4097 GN=HST PE=1 SV=1	S	Function unknown	hydroxycinnamoyl transferase 1 [Populus tomentosa]
c24299.graph_c0	81	126	100	20	21	23	1.5	2.33	2.24	0.47	0.48	0.6	1.20E-06	-1.922974174	down	--	--	Molecular Function: calmodulin binding (GO:0005516);; Molecular Function: transferase activity (GO:0016740);;	--	[T]	Signal transduction mechanisms	Tetratricopeptide repeat;; Tetratricopeptide repeat;; Tetratricopeptide repeat;; Tetratricopeptide repeat;; Tetratricopeptide repeat;; Tetratricopeptide repeat;; Tetratricopeptide repeat;; Anaphase-promoting complex, cyclosome, subunit 3;; TPR repeat;; Tetratricopeptide repeat	Protein NPG1 OS=Arabidopsis thaliana OX=3702 GN=NPG1 PE=1 SV=1	S	Function unknown	hypothetical protein POPTR_002G055200v3 [Populus trichocarpa]
c23181.graph_c0	257	508	370	67	101	83	3.94	8.79	7.57	1.46	2.23	1.74	4.67E-09	-1.92173143	down	[R]	General function prediction only	Cellular Component: integral component of membrane (GO:0016021);;	K10532|0|jcu:105647264|K10532 heparan-alpha-glucosaminide N-acetyltransferase [EC:2.3.1.78] | (RefSeq) heparan-alpha-glucosaminide N-acetyltransferase	[S]	Function unknown	Protein of unknown function (DUF1624)	--	S	Function unknown	heparan-alpha-glucosaminide N-acetyltransferase [Manihot esculenta]
c19325.graph_c0	228	667	497	64	154	75	8.68	28.5	24.9	3.44	8.1	3.86	8.83E-06	-1.918243491	down	[I]	Lipid transport and metabolism	--	--	[V]	Defense mechanisms	alpha/beta hydrolase fold;; Steryl acetyl hydrolase	Probable carboxylesterase 8 OS=Arabidopsis thaliana OX=3702 GN=CXE8 PE=2 SV=1	I	Lipid transport and metabolism	PREDICTED: probable carboxylesterase 8 [Populus euphratica]
c30984.graph_c0	1393	1807	1020	262	419	271	19.4	27.96	18.39	5.16	7.93	5	8.60E-16	-1.914262037	down	[N]	Cell motility	Cellular Component: integral component of membrane (GO:0016021);; Molecular Function: cellulose synthase (UDP-forming) activity (GO:0016760);;	--	--	--	Glycosyltransferase like family 2;; Glycosyl transferase family group 2;; Glycosyl transferase family 2;; Glycosyl transferase family 21	Probable xyloglucan glycosyltransferase 12 OS=Arabidopsis thaliana OX=3702 GN=CSLC12 PE=1 SV=1	M	Cell wall/membrane/envelope biogenesis	cellulose synthase-like protein C3 [Populus tomentosa]
c12612.graph_c0	13	22	18	2	2	2	0.88	1.68	1.58	0.19	0.19	0.19	0.008346075	-1.91085761	down	[C]	Energy production and conversion	Molecular Function: oxidoreductase activity (GO:0016491);; Biological Process: cellular metabolic process (GO:0044237);;	K10960|7.44888e-55|aip:107633107|K10960 geranylgeranyl diphosphate/geranylgeranyl-bacteriochlorophyllide a reductase [EC:1.3.1.83 1.3.1.111] | (RefSeq) geranylgeranyl diphosphate reductase, chloroplastic	--	--	--	Geranylgeranyl diphosphate reductase, chloroplastic OS=Arabidopsis thaliana OX=3702 GN=CHLP PE=1 SV=1	C	Energy production and conversion	geranylgeranyl diphosphate reductase, chloroplastic [Dorcoceras hygrometricum]
c15707.graph_c0	26	97	22	2	14	3	0.76	3.18	0.85	0.08	0.57	0.12	0.006148251	-1.908774504	down	--	--	Molecular Function: aspartic-type endopeptidase activity (GO:0004190);; Biological Process: proteolysis (GO:0006508);; Biological Process: protein catabolic process (GO:0030163);;	--	[O]	Posttranslational modification, protein turnover, chaperones	Xylanase inhibitor C-terminal;; Xylanase inhibitor N-terminal;; Eukaryotic aspartyl protease	Probable aspartyl protease At4g16563 OS=Arabidopsis thaliana OX=3702 GN=At4g16563 PE=2 SV=1	O	Posttranslational modification, protein turnover, chaperones	probable aspartyl protease At4g16563 [Hevea brasiliensis]
c22524.graph_c0	256	253	191	38	79	36	41.84	48.16	39.52	8.59	18.46	8.46	4.28E-09	-1.90669798	down	--	--	Molecular Function: GTPase activity (GO:0003924);; Molecular Function: structural constituent of cytoskeleton (GO:0005200);; Molecular Function: GTP binding (GO:0005525);; Cellular Component: cytoplasm (GO:0005737);; Cellular Component: microtubule (GO:0005874);; Biological Process: microtubule-based process (GO:0007017);;	K07375|2.39514e-96|mdm:103407673|K07375 tubulin beta | (RefSeq) tubulin beta-2 chain-like	[Z]	Cytoskeleton	Tubulin C-terminal domain	Tubulin beta-2 chain OS=Oryza sativa subsp. japonica OX=39947 GN=TUBB2 PE=2 SV=1	Z	Cytoskeleton	tubulin beta-8 chain-like [Momordica charantia]
c12970.graph_c0	723	493	412	120	150	92	14.65	11.14	11.04	3.44	4.18	2.53	2.99E-14	-1.904737805	down	--	--	--	--	--	--	Protein of unknown function (DUF1005)	--	S	Function unknown	uncharacterized protein LOC110635070 [Hevea brasiliensis]
c25725.graph_c0	127	135	98	13	41	22	4.27	4.88	4.22	0.61	1.87	0.93	2.12E-06	-1.89750805	down	[T]	Signal transduction mechanisms	Biological Process: phosphorelay signal transduction system (GO:0000160);; Cellular Component: intracellular (GO:0005622);;	K14492|4.44066e-66|tcc:TCM_024355|K14492 two-component response regulator ARR-A family | (RefSeq) Type-a response regulator	[K]	Transcription	Response regulator receiver domain	Two-component response regulator ARR9 OS=Arabidopsis thaliana OX=3702 GN=ARR9 PE=1 SV=1	T	Signal transduction mechanisms	two-component response regulator [Rosa canina]
c23571.graph_c1	222	247	226	69	42	41	19.29	24.45	25.54	8.39	5.11	4.94	1.61E-08	-1.88871603	down	--	--	Molecular Function: DNA binding (GO:0003677);; Cellular Component: nucleus (GO:0005634);; Biological Process: regulation of transcription, DNA-templated (GO:0006355);;	--	[O]	Posttranslational modification, protein turnover, chaperones	Myb-like DNA-binding domain	Protein REVEILLE 1 OS=Arabidopsis thaliana OX=3702 GN=RVE1 PE=2 SV=1	K	Transcription	hypothetical protein JCGZ_10504 [Jatropha curcas]
c26140.graph_c0	60	27	49	13	4	5	2.26	1.13	2.38	0.73	0.22	0.26	0.001926108	-1.887706459	down	--	--	Molecular Function: transcription factor activity, sequence-specific DNA binding (GO:0003700);; Cellular Component: nucleus (GO:0005634);; Biological Process: regulation of transcription, DNA-templated (GO:0006355);; Molecular Function: sequence-specific DNA binding (GO:0043565);;	K09419|4.21278e-115|pop:POPTR_0005s23640g|K09419 heat shock transcription factor, other eukaryote | (RefSeq) POPTRDRAFT_1079166; hypothetical protein	[K]	Transcription	--	Heat stress transcription factor A-6b OS=Arabidopsis thaliana OX=3702 GN=HSFA6b PE=2 SV=1	K	Transcription	heat stress transcription factor A-6b-like [Hevea brasiliensis]
c30600.graph_c0	4689	2250	1943	804	618	460	143.33	77.1	79.2	35.15	26.73	20.08	8.55E-10	-1.886483759	down	[O]	Posttranslational modification, protein turnover, chaperones	Molecular Function: serine-type endopeptidase activity (GO:0004252);; Cellular Component: cell wall (GO:0005618);; Biological Process: proteolysis (GO:0006508);;	--	--	--	--	Subtilisin-like protease SBT5.4 OS=Arabidopsis thaliana OX=3702 GN=SBT5.4 PE=1 SV=1	--	--	PREDICTED: subtilisin-like protease SBT5.4 [Juglans regia]
c24434.graph_c1	77	140	59	23	21	3	8.89	18.59	8.75	3.7	3.43	0.49	0.0010347	-1.884562911	down	[G]	Carbohydrate transport and metabolism	Molecular Function: transporter activity (GO:0005215);; Biological Process: transport (GO:0006810);; Cellular Component: integral component of membrane (GO:0016021);;	K09872|2.11345e-73|tcc:TCM_006606|K09872 aquaporin PIP | (RefSeq) Plasma membrane intrinsic protein 2,8 isoform 1	[G]	Carbohydrate transport and metabolism	Major intrinsic protein	Aquaporin PIP-type OS=Atriplex canescens OX=35922 PE=2 SV=1	G	Carbohydrate transport and metabolism	unnamed protein product, partial [Vitis vinifera]
c22900.graph_c0	925	826	490	151	234	114	47.21	48.81	32.02	11.23	16.58	7.8	1.17E-11	-1.882522873	down	--	--	--	--	[K]	Transcription	--	--	S	Function unknown	uncharacterized protein LOC110613135 [Manihot esculenta]
c30377.graph_c0	1107	3166	1960	112	573	211	38.43	128.68	93.61	5.12	28.15	10.59	0.00763175	-1.875981128	down	[IR]	Lipid transport and metabolism ;; General function prediction only	Molecular Function: hydrolase activity, acting on ester bonds (GO:0016788);;	--	--	--	GDSL-like Lipase/Acylhydrolase	GDSL esterase/lipase At3g48460 OS=Arabidopsis thaliana OX=3702 GN=At3g48460 PE=2 SV=1	S	Function unknown	PREDICTED: GDSL esterase/lipase At3g48460 [Populus euphratica]
c24239.graph_c0	53	58	35	5	11	12	2.23	2.74	1.94	0.3	0.64	0.74	0.000243359	-1.875067335	down	--	--	Cellular Component: cytoplasm (GO:0005737);; Molecular Function: S-adenosylmethionine-dependent methyltransferase activity (GO:0008757);; Cellular Component: integral component of membrane (GO:0016021);; Biological Process: methylation (GO:0032259);;	--	--	--	Methyltransferase domain	--	S	Function unknown	uncharacterized protein LOC18044559 [Citrus clementina]
c33125.graph_c0	28	57	22	6	8	3	2.02	4.67	2.07	0.61	0.81	0.3	0.002875748	-1.873760108	down	--	--	Molecular Function: signal transducer activity (GO:0004871);; Cellular Component: plasmodesma (GO:0009506);; Biological Process: calcium-mediated signaling (GO:0019722);;	--	--	--	Rapid ALkalinization Factor (RALF)	Protein RALF-like 4 OS=Arabidopsis thaliana OX=3702 GN=RALFL4 PE=3 SV=1	S	Function unknown	hypothetical protein POPTR_0004s04470g [Populus trichocarpa]
c22688.graph_c0	118	90	40	7	28	11	2.45	1.94	1.02	0.41	0.94	0.48	0.000365305	-1.870827844	down	[T]	Signal transduction mechanisms	Molecular Function: ATP binding (GO:0005524);; Cellular Component: plasma membrane (GO:0005886);; Cellular Component: integral component of membrane (GO:0016021);; Molecular Function: ATPase activity, coupled to transmembrane movement of substances (GO:0042626);; Biological Process: transmembrane transport (GO:0055085);;	--	[Q]	Secondary metabolites biosynthesis, transport and catabolism	ABC-2 type transporter;; ABC transporter	ABC transporter G family member 11 OS=Arabidopsis thaliana OX=3702 GN=ABCG11 PE=1 SV=1	V	Defense mechanisms	ABC transporter G family member 11-like [Hevea brasiliensis]
c22384.graph_c0	20	38	36	2	4	9	0.64	1.37	1.55	0.1	0.19	0.39	0.004501327	-1.869885487	down	[G]	Carbohydrate transport and metabolism	Biological Process: carbohydrate metabolic process (GO:0005975);; Cellular Component: plant-type cell wall (GO:0009505);; Molecular Function: raffinose alpha-galactosidase activity (GO:0052692);;	K07407|0|pop:POPTR_0018s14920g|K07407 alpha-galactosidase [EC:3.2.1.22] | (RefSeq) hypothetical protein	[G]	Carbohydrate transport and metabolism	Alpha galactosidase A;; Alpha galactosidase A C-terminal beta sandwich domain;; Melibiase	Alpha-galactosidase OS=Coffea arabica OX=13443 PE=1 SV=1	G	Carbohydrate transport and metabolism	hypothetical protein POPTR_0018s14920g [Populus trichocarpa]
c24405.graph_c0	34	72	17	5	10	4	0.63	1.52	0.45	0.14	0.26	0.11	0.00358756	-1.869146148	down	--	--	Molecular Function: protein serine/threonine kinase activity (GO:0004674);; Molecular Function: non-membrane spanning protein tyrosine kinase activity (GO:0004715);; Molecular Function: ATP binding (GO:0005524);; Cellular Component: plasma membrane (GO:0005886);; Biological Process: response to brassinosteroid (GO:0009741);; Biological Process: unidimensional cell growth (GO:0009826);; Cellular C…	--	[T]	Signal transduction mechanisms	Carbohydrate-binding protein of the ER;; Di-glucose binding within endoplasmic reticulum	Probable receptor-like protein kinase At1g30570 OS=Arabidopsis thaliana OX=3702 GN=At1g30570 PE=3 SV=1	T	Signal transduction mechanisms	PREDICTED: probable receptor-like protein kinase At1g30570 [Populus euphratica]
c12565.graph_c0	110	265	123	21	57	25	8.64	23.65	12.64	2.42	6.3	2.71	5.30E-05	-1.867392869	down	--	--	--	--	--	--	Protease inhibitor/seed storage/LTP family;; Probable lipid transfer	Non-specific lipid-transfer protein 3 OS=Prunus dulcis OX=3755 PE=2 SV=1	U	Intracellular trafficking, secretion, and vesicular transport	PREDICTED: non-specific lipid-transfer protein 3-like [Pyrus x bretschneideri]
c27180.graph_c0	38	86	54	6	20	7	0.78	1.97	1.47	0.17	0.56	0.19	0.001082248	-1.865909282	down	[O]	Posttranslational modification, protein turnover, chaperones	Molecular Function: serine-type endopeptidase activity (GO:0004252);; Cellular Component: Golgi apparatus (GO:0005794);; Biological Process: proteolysis (GO:0006508);; Cellular Component: plant-type cell wall (GO:0009505);; Cellular Component: plasmodesma (GO:0009506);;	--	--	--	Subtilase family;; Peptidase inhibitor I9;; PA domain	Subtilisin-like protease SBT1.8 OS=Arabidopsis thaliana OX=3702 GN=SBT1.8 PE=1 SV=1	O	Posttranslational modification, protein turnover, chaperones	subtilase family protein [Populus trichocarpa]
c21510.graph_c0	17	27	21	1	5	3	0.5	1.46	0.83	0.04	0.39	0.12	0.007932194	-1.863924334	down	[G]	Carbohydrate transport and metabolism	Molecular Function: polygalacturonase activity (GO:0004650);; Cellular Component: extracellular region (GO:0005576);; Biological Process: carbohydrate metabolic process (GO:0005975);; Molecular Function: lyase activity (GO:0016829);; Biological Process: cell wall organization (GO:0071555);;	--	--	--	Glycosyl hydrolases family 28	Probable polygalacturonase OS=Vitis vinifera OX=29760 GN=GSVIVT00026920001 PE=1 SV=1	M	Cell wall/membrane/envelope biogenesis	PREDICTED: probable polygalacturonase [Populus euphratica]
c27235.graph_c0	76	151	62	8	32	17	1.41	3.22	1.87	0.2	0.82	0.39	0.000260417	-1.86141259	down	--	--	Cellular Component: cytoplasm (GO:0005737);; Cellular Component: integral component of membrane (GO:0016021);; Molecular Function: transferase activity, transferring glycosyl groups (GO:0016757);;	--	--	--	GDP-fucose protein O-fucosyltransferase	O-fucosyltransferase 34 OS=Arabidopsis thaliana OX=3702 GN=OFUT34 PE=2 SV=1	S	Function unknown	PREDICTED: uncharacterized protein At1g04910 [Populus euphratica]
c30551.graph_c0	1112	1007	507	95	296	196	14.76	15.75	9.25	1.98	6.18	3.85	2.95E-08	-1.854297775	down	--	--	Cellular Component: integral component of membrane (GO:0016021);;	--	[TZ]	--	Formin Homology 2 Domain	Formin-like protein 1 OS=Arabidopsis thaliana OX=3702 GN=FH1 PE=1 SV=1	S	Function unknown	PREDICTED: formin-like protein 1 [Populus euphratica]
c27011.graph_c0	182	159	145	34	54	19	13.99	13.34	14.05	3.82	6.01	1.75	9.28E-07	-1.850829592	down	--	--	--	--	--	--	Neprosin	--	S	Function unknown	hypothetical protein TorRG33x02_030130 [Trema orientalis]
c29406.graph_c0	1206	1494	1215	89	443	177	17.11	22.95	22.89	1.75	8.74	3.31	0.002447855	-1.84694807	down	--	--	Biological Process: cellular process (GO:0009987);;	--	--	--	Auxin response factor;; B3 DNA binding domain	Auxin response factor 23 OS=Oryza sativa subsp. japonica OX=39947 GN=ARF23 PE=1 SV=2	S	Function unknown	auxin response factor 4-like, partial [Hevea brasiliensis]
c28556.graph_c0	3953	3335	3076	1066	641	691	49.2	46.21	50.64	18.88	10.9	11.49	1.06E-12	-1.844375075	down	[V]	Defense mechanisms	Biological Process: pollen development (GO:0009555);; Cellular Component: membrane (GO:0016020);;	--	[Q]	Secondary metabolites biosynthesis, transport and catabolism	ABC transporter	ABC transporter G family member 26 OS=Arabidopsis thaliana OX=3702 GN=ABCG26 PE=3 SV=2	V	Defense mechanisms	ABC transporter G family member 26 [Carica papaya]
c26468.graph_c0	55	61	30	9	12	7	1.06	1.49	1.06	0.4	0.42	0.28	0.000375749	-1.843450263	down	[J]	Translation, ribosomal structure and biogenesis	Molecular Function: nucleotide binding (GO:0000166);; Molecular Function: RNA binding (GO:0003723);; Cellular Component: cytoplasm (GO:0005737);;	K13126|0|tcc:TCM_022364|K13126 polyadenylate-binding protein | (RefSeq) Poly(A) binding protein 7	[AJ]	--	RNA recognition motif. (a.k.a. RRM, RBD, or RNP domain);; RNA recognition motif. (a.k.a. RRM, RBD, or RNP domain);; RNA recognition motif;; Nup53/35/40-type RNA recognition motif;; RNA binding motif;; Histone lysine methyltransferase SET associated;; Nup53/35/40-type RNA recognition motif;; Poly-adenylate binding protein, unique domain;; Poly-adenylate binding protein, unique domain	Polyadenylate-binding protein 7 OS=Arabidopsis thaliana OX=3702 GN=PAB7 PE=2 SV=1	S	Function unknown	polyadenylate-binding protein 7 [Manihot esculenta]
c24380.graph_c0	42	34	33	3	13	2	1.09	1.01	1.15	0.11	0.55	0.1	0.004157806	-1.842232085	down	[R]	General function prediction only	--	--	--	--	Tetratricopeptide repeat;; Tetratricopeptide repeat;; Tetratricopeptide repeat;; Tetratricopeptide repeat;; Tetratricopeptide repeat;; Tetratricopeptide repeat;; Tetratricopeptide repeat	Protein POLLENLESS 3-LIKE 2 OS=Arabidopsis thaliana OX=3702 GN=At3g51280 PE=2 SV=1	S	Function unknown	protein POLLENLESS 3-LIKE 2-like [Manihot esculenta]
c13693.graph_c0	58	37	17	7	8	0	1.81	1.29	0.7	0.31	0.34	0	0.008226916	-1.841938665	down	--	--	--	--	--	--	--	Zinc finger protein 4 OS=Arabidopsis thaliana OX=3702 GN=ZFP4 PE=2 SV=2	S	Function unknown	PREDICTED: zinc finger protein 4-like [Populus euphratica]
c30123.graph_c0	487	887	431	65	237	100	10.03	19.75	12.12	1.87	6.26	2.3	7.45E-06	-1.832289166	down	--	--	--	--	--	--	HEAT-like repeat;; HEAT repeats;; HEAT repeat;; HEAT repeat associated with sister chromatid cohesion;; Vacuolar 14 Fab1-binding region	TORTIFOLIA1-like protein 4 OS=Arabidopsis thaliana OX=3702 GN=TOR1L4 PE=2 SV=1	S	Function unknown	TORTIFOLIA1-like protein 4 [Jatropha curcas]
c19765.graph_c0	370	652	277	56	162	75	17.1	33.43	17.16	3.53	10.03	4.56	3.52E-06	-1.815256362	down	--	--	Cellular Component: nucleus (GO:0005634);; Biological Process: regulation of transcription, DNA-templated (GO:0006355);; Biological Process: auxin-activated signaling pathway (GO:0009734);;	K14484|3.58849e-86|jcu:105649901|K14484 auxin-responsive protein IAA | (RefSeq) auxin-induced protein 22D-like	--	--	AUX/IAA family	Auxin-induced protein 22D OS=Vigna radiata var. radiata OX=3916 GN=AUX22D PE=2 SV=1	K	Transcription	auxin-induced protein 22D-like [Hevea brasiliensis]
c27998.graph_c1	1063	802	803	197	176	280	17.15	14.4	17.15	4.51	3.9	5.95	1.05E-15	-1.814315951	down	--	--	--	--	--	--	RWP-RK domain	Protein NLP5 OS=Arabidopsis thaliana OX=3702 GN=NLP5 PE=2 SV=1	S	Function unknown	protein NLP4-like [Hevea brasiliensis]
c12542.graph_c0	70	126	25	8	14	19	5.33	10.89	2.47	0.85	1.49	2	0.001486314	-1.811176517	down	--	--	--	--	--	--	--	--	--	--	PREDICTED: uncharacterized protein LOC104591250 [Nelumbo nucifera]
c31198.graph_c0	25212	27983	19624	6341	6115	5559	427.93	532.54	442.52	152.9	144.88	130.21	1.20E-25	-1.809113756	down	[I]	Lipid transport and metabolism	Biological Process: lipid metabolic process (GO:0006629);; Cellular Component: integral component of membrane (GO:0016021);; Molecular Function: oxidoreductase activity, acting on paired donors, with oxidation of a pair of donors resulting in the reduction of molecular oxygen to two molecules of water (GO:0016717);; Biological Process: oxidation-reduction process (GO:0055114);;	K10257|0|pop:POPTR_0006s10250g|K10257 acyl-lipid omega-3 desaturase [EC:1.14.19.25 1.14.19.35 1.14.19.36] | (RefSeq) POPTRDRAFT_831926; omega-3 desaturase family protein	--	--	Domain of unknown function (DUF3474);; Fatty acid desaturase	Omega-3 fatty acid desaturase, chloroplastic OS=Sesamum indicum OX=4182 GN=FAD7 PE=2 SV=1	I	Lipid transport and metabolism	omega-3 desaturase family protein [Populus trichocarpa]
c30853.graph_c0	1486	1957	1260	342	490	324	19.76	28.98	22.22	6.44	8.94	5.76	1.77E-15	-1.80868556	down	[K]	Transcription	--	--	--	--	Leucine rich repeat;; Leucine Rich repeats (2 copies);; Leucine Rich Repeat;; Leucine rich repeat N-terminal domain	Leucine-rich repeat extensin-like protein 4 OS=Arabidopsis thaliana OX=3702 GN=LRX4 PE=1 SV=1	S	Function unknown	PREDICTED: LOW QUALITY PROTEIN: leucine-rich repeat extensin-like protein 4 [Populus euphratica]
c27394.graph_c0	65	107	77	13	26	16	1.82	3.41	2.92	0.53	1.03	0.61	5.17E-05	-1.808599276	down	[HR]	Coenzyme transport and metabolism ;; General function prediction only	Molecular Function: hydrolase activity (GO:0016787);;	K08233|5.32251e-73|pop:POPTR_0005s14040g|K08233 polyneuridine-aldehyde esterase [EC:3.1.1.78] | (RefSeq) POPTRDRAFT_558828; Chain A family protein	--	--	alpha/beta hydrolase fold;; Alpha/beta hydrolase family;; Serine aminopeptidase, S33	Salicylic acid-binding protein 2 OS=Nicotiana tabacum OX=4097 GN=SABP2 PE=1 SV=1	S	Function unknown	Chain A family protein [Populus trichocarpa]
c29372.graph_c0	781	1069	453	143	248	150	9.1	13.96	6.97	2.48	4.22	2.54	9.10E-10	-1.80816044	down	[T]	Signal transduction mechanisms	Molecular Function: protein serine/threonine kinase activity (GO:0004674);; Molecular Function: ATP binding (GO:0005524);; Cellular Component: plasma membrane (GO:0005886);; Cellular Component: plasmodesma (GO:0009506);; Cellular Component: integral component of membrane (GO:0016021);; Biological Process: protein autophosphorylation (GO:0046777);;	--	[T]	Signal transduction mechanisms	Protein tyrosine kinase;; Carbohydrate-binding protein of the ER;; Protein kinase domain;; Di-glucose binding within endoplasmic reticulum	Receptor-like protein kinase THESEUS 1 OS=Arabidopsis thaliana OX=3702 GN=THE1 PE=1 SV=1	T	Signal transduction mechanisms	PREDICTED: receptor-like protein kinase THESEUS 1 [Populus euphratica]
c27208.graph_c0	107	43	30	8	14	12	1.96	0.89	0.81	0.22	0.33	0.28	0.001031119	-1.800640925	down	--	--	--	--	--	--	--	--	S	Function unknown	uncharacterized protein LOC110634132 [Hevea brasiliensis]
c20205.graph_c0	53	28	32	4	13	3	3.78	2.27	2.97	0.4	1.29	0.29	0.004358952	-1.792485125	down	--	--	Molecular Function: translation elongation factor activity (GO:0003746);; Biological Process: translational elongation (GO:0006414);; Cellular Component: integral component of membrane (GO:0016021);;	--	--	--	--	--	S	Function unknown	PREDICTED: uncharacterized protein LOC105136277 [Populus euphratica]
c32979.graph_c0	8977	6933	6233	2274	972	869	2051.29	1869.41	1772.14	712.38	321.23	291.48	0.001875543	-1.788015566	down	[G]	Carbohydrate transport and metabolism	Molecular Function: fructose-bisphosphate aldolase activity (GO:0004332);; Biological Process: glycolytic process (GO:0006096);;	K01623|1.65457e-33|spen:107001184|K01623 fructose-bisphosphate aldolase, class I [EC:4.1.2.13] | (RefSeq) fructose-bisphosphate aldolase 1, chloroplastic	[G]	Carbohydrate transport and metabolism	Fructose-bisphosphate aldolase class-I	Fructose-bisphosphate aldolase 2, chloroplastic OS=Arabidopsis thaliana OX=3702 GN=FBA2 PE=1 SV=2	G	Carbohydrate transport and metabolism	fructose 1,6-bisphosphate aldolase 1 [Solanum lycopersicum]
c24639.graph_c0	65	105	46	3	23	17	2.45	4.86	2.36	0.25	1.43	0.87	0.001543661	-1.787939817	down	--	--	Biological Process: carbohydrate transport (GO:0008643);; Cellular Component: integral component of membrane (GO:0016021);;	--	[GE]	--	Triose-phosphate Transporter family;; UAA transporter family;; EamA-like transporter family	UDP-URONIC ACID TRANSPORTER 1 OS=Arabidopsis thaliana OX=3702 GN=UUAT1 PE=1 SV=1	S	Function unknown	probable sugar phosphate/phosphate translocator At5g04160 isoform X2 [Jatropha curcas]
c24279.graph_c0	188	245	139	42	53	42	12.12	17.96	11.68	3.85	4.95	3.78	3.87E-09	-1.786622148	down	--	--	Cellular Component: integral component of membrane (GO:0016021);;	--	--	--	--	--	S	Function unknown	PREDICTED: uncharacterized protein LOC105115611 [Populus euphratica]
c26895.graph_c0	106	69	45	7	28	9	2.72	2.76	1.92	0.61	1.26	0.69	0.000853832	-1.786269327	down	--	--	--	K05868|3.35655e-144|pop:POPTR_0016s03280g|K05868 cyclin B | (RefSeq) POPTRDRAFT_835377; hypothetical protein	[D]	Cell cycle control, cell division, chromosome partitioning	Cyclin, N-terminal domain;; Cyclin, C-terminal domain	G2/mitotic-specific cyclin-1 OS=Antirrhinum majus OX=4151 PE=2 SV=1	D	Cell cycle control, cell division, chromosome partitioning	hypothetical protein POPTR_0016s03280g [Populus trichocarpa]
c17660.graph_c0	40065	46428	29980	6626	15363	6274	2509.31	3288.35	2451.21	583.16	1339	538.57	4.59E-09	-1.786184884	down	--	--	Molecular Function: DNA-directed 5'-3' RNA polymerase activity (GO:0003899);; Biological Process: RNA biosynthetic process (GO:0032774);;	--	--	--	Hydrophobic seed protein;; Protease inhibitor/seed storage/LTP family	Lipid transfer protein EARLI 1 OS=Arabidopsis thaliana OX=3702 GN=EARLI1 PE=1 SV=1	S	Function unknown	hypothetical protein CDL15_Pgr015769 [Punica granatum]
c25051.graph_c0	12235	9463	6979	1738	2642	2831	809.48	708.81	602.1	161.58	243.49	257.19	2.60E-22	-1.784866633	down	[O]	Posttranslational modification, protein turnover, chaperones	--	K13993|8.11724e-58|vvi:100249153|K13993 HSP20 family protein | (RefSeq) 17.3 kDa class II heat shock protein	[O]	Posttranslational modification, protein turnover, chaperones	Hsp20/alpha crystallin family	17.9 kDa class II heat shock protein OS=Glycine max OX=3847 GN=HSP17.9-D PE=3 SV=1	O	Posttranslational modification, protein turnover, chaperones	PREDICTED: 17.3 kDa class II heat shock protein-like [Nicotiana attenuata]
c18624.graph_c0	566	1017	529	207	197	62	27.71	56.07	33.96	14.27	13.37	4.13	2.48E-05	-1.783543811	down	--	--	Molecular Function: signal transducer activity (GO:0004871);; Cellular Component: plasmodesma (GO:0009506);; Biological Process: calcium-mediated signaling (GO:0019722);;	--	--	--	Rapid ALkalinization Factor (RALF)	Protein RALF-like 34 OS=Arabidopsis thaliana OX=3702 GN=RALFL34 PE=2 SV=1	S	Function unknown	protein RALF-like 34 [Hevea brasiliensis]
c26072.graph_c0	163	164	110	21	60	15	3.9	4.34	3.56	0.65	1.96	0.5	9.66E-05	-1.78267834	down	[T]	Signal transduction mechanisms	Biological Process: activation of MAPKK activity (GO:0000186);; Molecular Function: MAP kinase kinase kinase activity (GO:0004709);; Molecular Function: ATP binding (GO:0005524);; Cellular Component: intracellular (GO:0005622);;	--	[T]	Signal transduction mechanisms	Protein tyrosine kinase;; Protein kinase domain	Serine/threonine-protein kinase HT1 OS=Arabidopsis thaliana OX=3702 GN=HT1 PE=1 SV=1	T	Signal transduction mechanisms	serine/threonine-protein kinase HT1 [Hevea brasiliensis]
c22477.graph_c0	156	302	157	50	64	25	6.81	14.18	8.14	2.91	3.66	1.22	2.09E-05	-1.777863931	down	--	--	--	--	--	--	--	--	S	Function unknown	hypothetical protein POPTR_0008s03590g [Populus trichocarpa]
c20447.graph_c0	4311	4144	3313	1188	983	728	123.19	132.97	125	48.76	38.63	28.28	6.07E-14	-1.774889758	down	[M]	Cell wall/membrane/envelope biogenesis	Molecular Function: oxidoreductase activity, acting on the CH-OH group of donors, NAD or NADP as acceptor (GO:0016616);; Biological Process: single-organism metabolic process (GO:0044710);;	--	[V]	Defense mechanisms	NAD dependent epimerase/dehydratase family;; GDP-mannose 4,6 dehydratase;; NmrA-like family	Anthocyanidin reductase ((2S)-flavan-3-ol-forming) OS=Vitis vinifera OX=29760 GN=ANR PE=1 SV=1	M	Cell wall/membrane/envelope biogenesis	hypothetical protein POPTR_0001s10460g [Populus trichocarpa]
c19984.graph_c0	148	278	80	26	41	46	5.24	10.71	3.6	1.29	1.99	2.21	4.44E-05	-1.765571187	down	[C]	Energy production and conversion	Biological Process: carbohydrate metabolic process (GO:0005975);; Biological Process: tricarboxylic acid cycle (GO:0006099);; Biological Process: malate metabolic process (GO:0006108);; Molecular Function: L-malate dehydrogenase activity (GO:0030060);;	K00025|0|jcu:105643184|K00025 malate dehydrogenase [EC:1.1.1.37] | (RefSeq) malate dehydrogenase, cytoplasmic-like	[C]	Energy production and conversion	lactate/malate dehydrogenase, NAD binding domain;; lactate/malate dehydrogenase, alpha/beta C-terminal domain;; lactate/malate dehydrogenase, alpha/beta C-terminal domain	Malate dehydrogenase, cytoplasmic OS=Zea mays OX=4577 PE=1 SV=2	C	Energy production and conversion	malate dehydrogenase, cytoplasmic isoform X1 [Jatropha curcas]
c20337.graph_c0	137	119	97	15	41	28	3.98	3.86	3.71	0.61	1.64	1.09	3.07E-06	-1.761423621	down	--	--	--	--	--	--	--	--	--	--	uncharacterized protein LOC111411108 [Olea europaea var. sylvestris]
c26553.graph_c0	22	38	26	1	7	7	0.85	1.59	1.57	0.06	0.42	0.45	0.009088603	-1.76058476	down	--	--	--	--	--	--	Neprosin activation peptide;; Neprosin	--	S	Function unknown	uncharacterized protein LOC105647773 [Jatropha curcas]
c31274.graph_c0	40	61	37	7	9	13	3.11	5.54	4.54	0.71	0.91	1.3	0.000913035	-1.760473766	down	--	--	Cellular Component: Golgi apparatus (GO:0005794);; Biological Process: response to desiccation (GO:0009269);; Biological Process: response to cold (GO:0009409);; Cellular Component: PSII associated light-harvesting complex II (GO:0009517);; Cellular Component: photosystem I (GO:0009522);; Cellular Component: photosystem II (GO:0009523);; Biological Process: response to blue light (GO:0009637);; B…	K08913|7.91155e-178|brp:103875194|K08913 light-harvesting complex II chlorophyll a/b binding protein 2 | (RefSeq) chlorophyll a-b binding protein 5, chloroplastic-like	--	--	Chlorophyll A-B binding protein	Chlorophyll a-b binding protein 2.4, chloroplastic OS=Arabidopsis thaliana OX=3702 GN=LHCB2.4 PE=1 SV=1	J	Translation, ribosomal structure and biogenesis	PREDICTED: chlorophyll a-b binding protein 5, chloroplastic-like [Brassica rapa]
c19565.graph_c0	548	1088	622	158	248	154	21.42	47.73	31.97	8.71	13.4	8.15	2.48E-08	-1.759035353	down	--	--	--	--	--	--	--	--	S	Function unknown	hypothetical protein CFOL_v3_14725 [Cephalotus follicularis]
c27248.graph_c0	236	183	118	23	60	45	8.24	7.24	5.63	1.14	2.9	2.11	5.66E-07	-1.757760038	down	--	--	Biological Process: transport (GO:0006810);; Cellular Component: membrane (GO:0016020);;	--	--	--	--	WAT1-related protein At4g08300 OS=Arabidopsis thaliana OX=3702 GN=At4g08300 PE=2 SV=1	U	Intracellular trafficking, secretion, and vesicular transport	PREDICTED: LOW QUALITY PROTEIN: WAT1-related protein At1g43650-like [Beta vulgaris subsp. vulgaris]
c28712.graph_c0	338	910	379	38	165	87	9.36	29.13	13.83	1.52	6.22	3.09	0.009768636	-1.748229823	down	[DPM]	Cell cycle control, cell division, chromosome partitioning ;; Inorganic ion transport and metabolism ;; Cell wall/membrane/envelope biogenesis	Molecular Function: copper ion binding (GO:0005507);; Molecular Function: L-ascorbate oxidase activity (GO:0008447);; Cellular Component: plant-type cell wall (GO:0009505);; Cellular Component: plasmodesma (GO:0009506);; Molecular Function: oxidoreductase activity, oxidizing metal ions (GO:0016722);; Biological Process: oxidation-reduction process (GO:0055114);;	--	[Q]	Secondary metabolites biosynthesis, transport and catabolism	Multicopper oxidase;; Multicopper oxidase;; Multicopper oxidase	L-ascorbate oxidase homolog OS=Brassica napus OX=3708 GN=Bp10 PE=2 SV=1	Q	Secondary metabolites biosynthesis, transport and catabolism	PREDICTED: L-ascorbate oxidase homolog [Ricinus communis]
c27424.graph_c0	25	53	42	12	7	3	0.79	1.55	1.33	0.39	0.22	0.12	0.006429003	-1.747745049	down	[J]	Translation, ribosomal structure and biogenesis	Molecular Function: nucleotide binding (GO:0000166);; Molecular Function: nucleic acid binding (GO:0003676);;	--	[R]	General function prediction only	RNA recognition motif. (a.k.a. RRM, RBD, or RNP domain)	Probable RNA-binding protein ARP1 OS=Arabidopsis thaliana OX=3702 GN=ARP1 PE=2 SV=1	S	Function unknown	RNA-binding protein 38 [Quercus suber]
c22011.graph_c0	1663	2083	1589	443	598	322	85.33	120.11	106.85	31.98	42.35	22.32	1.41E-11	-1.744098337	down	--	--	--	K18635|6.48063e-16|rcu:8273724|K18635 protein SPIRAL1 and related proteins | (RefSeq) protein SPIRAL1-like 1	--	--	--	Protein SPIRAL1-like 1 OS=Oryza sativa subsp. japonica OX=39947 GN=Os03g0417800 PE=3 SV=1	S	Function unknown	protein SPIRAL1-like 2 [Hevea brasiliensis]
c23478.graph_c0	126	310	97	33	62	21	2.63	7.22	2.68	0.97	1.78	0.59	0.000446993	-1.741539942	down	[T]	Signal transduction mechanisms	Molecular Function: protein kinase activity (GO:0004672);; Molecular Function: ATP binding (GO:0005524);; Biological Process: protein phosphorylation (GO:0006468);;	K14500|0|pop:POPTR_0006s09500g|K14500 BR-signaling kinase [EC:2.7.11.1] | (RefSeq) POPTRDRAFT_819198; hypothetical protein	--	--	Protein tyrosine kinase;; Protein kinase domain	Serine/threonine-protein kinase BSK6 OS=Arabidopsis thaliana OX=3702 GN=BSK6 PE=1 SV=1	T	Signal transduction mechanisms	kinase family protein [Populus trichocarpa]
c20227.graph_c0	120	174	89	18	32	42	7.5	12.3	7.27	1.58	2.78	3.6	9.81E-06	-1.733010338	down	--	--	--	--	--	--	--	--	S	Function unknown	hypothetical protein POPTR_0004s22380g [Populus trichocarpa]
c13818.graph_c0	99	242	159	27	69	17	5.11	13.73	10.47	1.96	5.13	1.22	0.000840323	-1.72695872	down	--	--	--	--	--	--	--	--	S	Function unknown	uncharacterized protein LOC105630867 [Jatropha curcas]
c27816.graph_c0	898	821	375	98	234	187	13.08	13.29	7.13	2.01	4.68	3.62	4.40E-08	-1.720857315	down	[T]	Signal transduction mechanisms	Cellular Component: integral component of membrane (GO:0016021);; Molecular Function: NAD(P)H oxidase activity (GO:0016174);; Biological Process: oxidation-reduction process (GO:0055114);;	--	[PQ]	--	FAD-binding domain;; Ferric reductase NAD binding domain;; Ferric reductase like transmembrane component	Ferric reduction oxidase 2 OS=Arabidopsis thaliana OX=3702 GN=FRO2 PE=1 SV=2	U	Intracellular trafficking, secretion, and vesicular transport	ferric reduction oxidase 2-like [Hevea brasiliensis]
c24738.graph_c0	426	508	381	53	143	143	33.32	44.77	38.09	5.78	16.39	15.37	1.11E-07	-1.719356872	down	--	--	Biological Process: lipid transport (GO:0006869);; Molecular Function: lipid binding (GO:0008289);; Cellular Component: integral component of membrane (GO:0016021);;	--	--	--	Probable lipid transfer;; Protease inhibitor/seed storage/LTP family	Protein YLS3 OS=Arabidopsis thaliana OX=3702 GN=YLS3 PE=2 SV=1	S	Function unknown	protein YLS3-like isoform X1 [Hevea brasiliensis]
c16264.graph_c0	35	90	72	6	25	12	2.22	6.45	5.95	0.53	2.2	1.04	0.004094868	-1.701199886	down	--	--	Molecular Function: DNA binding (GO:0003677);; Molecular Function: transcription factor activity, sequence-specific DNA binding (GO:0003700);; Cellular Component: nucleus (GO:0005634);; Biological Process: regulation of transcription, DNA-templated (GO:0006355);;	K09286|1.65282e-77|pop:POPTR_0014s09540g|K09286 EREBP-like factor | (RefSeq) POPTRDRAFT_731365; AP2 domain-containing transcription factor family protein	--	--	AP2 domain	Ethylene-responsive transcription factor ERF023 OS=Arabidopsis thaliana OX=3702 GN=ERF023 PE=2 SV=1	K	Transcription	AP2 domain-containing transcription factor family protein [Populus trichocarpa]
c25330.graph_c0	496	649	334	89	134	162	7.21	10.52	6.44	1.83	2.67	3.15	3.45E-10	-1.700695062	down	[T]	Signal transduction mechanisms	Molecular Function: protein serine/threonine kinase activity (GO:0004674);; Molecular Function: ATP binding (GO:0005524);; Cellular Component: cytosol (GO:0005829);; Biological Process: protein phosphorylation (GO:0006468);; Biological Process: intracellular signal transduction (GO:0035556);;	K08867|0|pop:POPTR_0010s09830g|K08867 WNK lysine deficient protein kinase [EC:2.7.11.1] | (RefSeq) hypothetical protein	[R]	General function prediction only	Protein kinase domain;; Protein tyrosine kinase	Serine/threonine-protein kinase WNK1 OS=Arabidopsis thaliana OX=3702 GN=WNK1 PE=1 SV=1	T	Signal transduction mechanisms	probable serine/threonine-protein kinase WNK9 isoform X1 [Hevea brasiliensis]
c32628.graph_c0	578	438	678	205	112	111	17.41	15.58	35.41	7.66	5.87	5.61	4.06E-06	-1.690856156	down	--	--	--	--	[L]	Replication, recombination and repair	hAT family C-terminal dimerisation region;; Domain of unknown function (DUF4413)	Putative AC transposase OS=Zea mays OX=4577 PE=2 SV=2	S	Function unknown	zinc finger BED domain-containing protein RICESLEEPER 2-like [Hevea brasiliensis]
c33375.graph_c0	181	273	177	68	48	43	6.23	10.54	8.03	3.31	2.28	2	1.20E-06	-1.68788816	down	--	--	Cellular Component: integral component of membrane (GO:0016021);;	--	--	--	Salt stress response/antifungal	Cysteine-rich repeat secretory protein 60 OS=Arabidopsis thaliana OX=3702 GN=CRRSP60 PE=1 SV=1	U	Intracellular trafficking, secretion, and vesicular transport	cysteine-rich repeat secretory protein 60-like [Hevea brasiliensis]
c12921.graph_c0	38	93	41	14	15	8	2.59	7.09	3.6	1.32	1.41	0.74	0.002726231	-1.686972359	down	--	--	--	--	--	--	--	--	--	--	hypothetical protein POPTR_0002s02370g [Populus trichocarpa]
c31574.graph_c0	735	653	376	104	214	141	9.16	9.72	5.79	1.49	3.43	2.26	4.99E-10	-1.686904473	down	[X]	Mobilome: prophages, transposons	--	--	[R]	General function prediction only	Reverse transcriptase (RNA-dependent DNA polymerase);; Endonuclease/Exonuclease/phosphatase family;; Domain of unknown function (DUF4283);; zinc-binding in reverse transcriptase	Uncharacterized mitochondrial protein AtMg01250 OS=Arabidopsis thaliana OX=3702 GN=AtMg01250 PE=4 SV=1	S	Function unknown	hypothetical protein [Beta vulgaris subsp. vulgaris]
c33012.graph_c0	25	26	34	5	8	4	3.72	4.49	6.44	1.03	1.7	0.85	0.009531585	-1.683218433	down	--	--	Molecular Function: peroxidase activity (GO:0004601);; Cellular Component: extracellular region (GO:0005576);; Biological Process: response to oxidative stress (GO:0006979);; Molecular Function: heme binding (GO:0020037);; Biological Process: hydrogen peroxide catabolic process (GO:0042744);; Molecular Function: metal ion binding (GO:0046872);; Biological Process: oxidation-reduction process (GO:…	K00430|2.97527e-24|pop:POPTR_0001s34660g|K00430 peroxidase [EC:1.11.1.7] | (RefSeq) POPTRDRAFT_829720; Peroxidase 63 precursor family protein	--	--	Peroxidase	Peroxidase 63 OS=Arabidopsis thaliana OX=3702 GN=PER63 PE=2 SV=1	G	Carbohydrate transport and metabolism	peroxidase 31-like [Hevea brasiliensis]
c22524.graph_c2	350	395	250	63	135	58	31.16	40.09	28.81	7.85	16.85	7.17	4.45E-07	-1.682665438	down	--	--	Molecular Function: GTPase activity (GO:0003924);; Molecular Function: structural constituent of cytoskeleton (GO:0005200);; Molecular Function: GTP binding (GO:0005525);; Cellular Component: cytoplasm (GO:0005737);; Cellular Component: microtubule (GO:0005874);; Biological Process: microtubule-based process (GO:0007017);;	K07375|1.79599e-134|sita:101767882|K07375 tubulin beta | (RefSeq) tubulin beta chain	[Z]	Cytoskeleton	Tubulin/FtsZ family, GTPase domain	Tubulin beta chain (Fragment) OS=Glycine max OX=3847 GN=TUBB PE=2 SV=2	Z	Cytoskeleton	tubulin beta, partial [Hibiscus cannabinus]
c12825.graph_c0	146	182	74	23	51	22	3.37	4.67	2.29	0.74	1.62	0.67	9.94E-05	-1.682316078	down	--	--	--	--	--	--	--	--	S	Function unknown	PREDICTED: uncharacterized protein LOC105133651 isoform X1 [Populus euphratica]
c28240.graph_c0	48	54	32	10	14	5	1.5	1.89	1.32	0.44	0.6	0.21	0.002340354	-1.681981916	down	--	;;	Molecular Function: protein serine/threonine kinase activity (GO:0004674);; Molecular Function: ATP binding (GO:0005524);; Biological Process: protein phosphorylation (GO:0006468);;	K04733|1.24587e-159|pop:POPTR_0022s00890g|K04733 interleukin-1 receptor-associated kinase 4 [EC:2.7.11.1] | (RefSeq) hypothetical protein	[T]	Signal transduction mechanisms	Protein kinase domain;; Protein tyrosine kinase	Serine/threonine-protein kinase-like protein At5g23170 OS=Arabidopsis thaliana OX=3702 GN=At5g23170 PE=2 SV=1	T	Signal transduction mechanisms	PREDICTED: serine/threonine-protein kinase-like protein At5g23170 [Populus euphratica]
c31044.graph_c1	28	27	30	7	6	4	5.46	3.81	4.85	1.36	1.38	0.93	0.008050884	-1.68137621	down	--	--	Molecular Function: RNA binding (GO:0003723);; Molecular Function: glutamine-tRNA ligase activity (GO:0004819);; Molecular Function: ATP binding (GO:0005524);; Cellular Component: mitochondrion (GO:0005739);; Cellular Component: cytosol (GO:0005829);; Biological Process: glutaminyl-tRNA aminoacylation (GO:0006425);;	K01886|7.70455e-21|pop:POPTR_0008s12140g|K01886 glutaminyl-tRNA synthetase [EC:6.1.1.18] | (RefSeq) POPTRDRAFT_766080; tRNA-glutamine synthetase family protein	[J]	Translation, ribosomal structure and biogenesis	--	Glutamine--tRNA ligase, cytoplasmic OS=Arabidopsis thaliana OX=3702 GN=OVA9 PE=2 SV=1	J	Translation, ribosomal structure and biogenesis	tRNA-glutamine synthetase family protein [Populus trichocarpa]
c12904.graph_c0	3313	4765	2673	781	1186	938	68.1	109.16	72.67	22.93	33.65	25.75	7.17E-14	-1.678901779	down	--	--	Cellular Component: plant-type cell wall (GO:0009505);; Biological Process: response to salt stress (GO:0009651);; Biological Process: multidimensional cell growth (GO:0009825);; Cellular Component: longitudinal side of cell surface (GO:0009930);; Biological Process: cellulose microfibril organization (GO:0010215);; Cellular Component: integral component of membrane (GO:0016021);; Cellular Compon…	--	--	--	COBRA-like protein	Protein COBRA OS=Arabidopsis thaliana OX=3702 GN=COB PE=2 SV=1	S	Function unknown	protein COBRA-like [Manihot esculenta]
c27842.graph_c0	163	363	185	30	102	42	2.35	6.16	3.48	0.66	2.15	0.78	0.000290889	-1.678490888	down	--	--	--	--	--	--	Lipase (class 3)	--	S	Function unknown	PREDICTED: uncharacterized protein LOC105124775 [Populus euphratica]
c28430.graph_c0	229	250	219	22	113	36	4.52	5.73	6.67	0.6	4.28	0.89	0.000450876	-1.676412321	down	--	--	Cellular Component: integral component of membrane (GO:0016021);; Molecular Function: transferase activity, transferring glycosyl groups (GO:0016757);;	--	--	--	GDP-fucose protein O-fucosyltransferase	O-fucosyltransferase 11 OS=Arabidopsis thaliana OX=3702 GN=OFUT11 PE=2 SV=1	S	Function unknown	uncharacterized protein At1g04910 [Hevea brasiliensis]
c28336.graph_c0	55	96	53	6	28	12	1.62	2.74	1.99	0.28	1.02	0.51	0.002568317	-1.675910434	down	--	--	Cellular Component: integral component of membrane (GO:0016021);;	--	--	--	Thaumatin family	Thaumatin-like protein 1 OS=Arabidopsis thaliana OX=3702 GN=TLP1 PE=2 SV=1	S	Function unknown	thaumatin-like protein 1b [Herrania umbratica]
c13082.graph_c0	865	1354	676	256	297	208	31.02	54.57	31.96	13	14.67	10.09	6.85E-10	-1.674871385	down	--	--	--	K09422|4.27048e-111|pop:POPTR_0004s12530g|K09422 myb proto-oncogene protein, plant | (RefSeq) POPTRDRAFT_556366; hypothetical protein	[K]	Transcription	Myb-like DNA-binding domain;; Myb-like DNA-binding domain	Myb-related protein 306 OS=Antirrhinum majus OX=4151 GN=MYB306 PE=2 SV=1	K	Transcription	myb-related protein 306-like [Quercus suber]
c28643.graph_c1	2620	4876	2488	470	1263	910	39.43	81.29	49.71	10.41	26.44	18.75	6.18E-07	-1.670848454	down	[G]	Carbohydrate transport and metabolism	Molecular Function: beta-galactosidase activity (GO:0004565);; Cellular Component: cell wall (GO:0005618);; Cellular Component: vacuole (GO:0005773);; Biological Process: carbohydrate metabolic process (GO:0005975);; Molecular Function: carbohydrate binding (GO:0030246);;	--	[G]	Carbohydrate transport and metabolism	Glycosyl hydrolases family 35;; Galactose binding lectin domain;; Beta-galactosidase;; Beta-galactosidase jelly roll domain	Beta-galactosidase 3 OS=Arabidopsis thaliana OX=3702 GN=BGAL3 PE=2 SV=1	G	Carbohydrate transport and metabolism	PREDICTED: beta-galactosidase 5 [Ricinus communis]
c16023.graph_c0	126	267	87	30	44	43	2.56	6.06	3.51	0.86	1.23	1.17	9.93E-05	-1.668809177	down	[MDT]	Cell wall/membrane/envelope biogenesis ;; Cell cycle control, cell division, chromosome partitioning ;; Signal transduction mechanisms	Molecular Function: ATP binding (GO:0005524);; Cellular Component: integral component of membrane (GO:0016021);; Molecular Function: hydrolase activity (GO:0016787);;	K08900|0|pop:POPTR_0015s01020g|K08900 mitochondrial chaperone BCS1 | (RefSeq) POPTRDRAFT_250796; hypothetical protein	[O]	Posttranslational modification, protein turnover, chaperones	ATPase family associated with various cellular activities (AAA);; Domain associated at C-terminal with AAA	AAA-ATPase At2g46620 OS=Arabidopsis thaliana OX=3702 GN=At2g46620 PE=2 SV=1	O	Posttranslational modification, protein turnover, chaperones	hypothetical protein POPTR_015G007800v3 [Populus trichocarpa]
c30260.graph_c0	750	1195	543	168	298	190	9.14	16.68	8.77	3.09	5.03	3.05	2.25E-08	-1.666066611	down	[K]	Transcription	Molecular Function: protein serine/threonine kinase activity (GO:0004674);; Molecular Function: ATP binding (GO:0005524);; Biological Process: protein phosphorylation (GO:0006468);; Cellular Component: integral component of membrane (GO:0016021);; Molecular Function: 2-alkenal reductase [NAD(P)] activity (GO:0032440);; Molecular Function: tau-protein kinase activity (GO:0050321);; Biological Proc…	--	--	--	Leucine rich repeat;; Protein kinase domain;; Protein tyrosine kinase;; Leucine Rich repeats (2 copies);; Leucine Rich Repeat;; Leucine rich repeat N-terminal domain;; Leucine Rich repeat	Probably inactive leucine-rich repeat receptor-like protein kinase At3g28040 OS=Arabidopsis thaliana OX=3702 GN=At3g28040 PE=2 SV=1	S	Function unknown	leucine-rich repeat transmembrane protein kinase [Populus trichocarpa]
c28087.graph_c0	119	76	34	10	31	5	1.78	1.22	0.67	0.2	0.61	0.11	0.006752643	-1.665294997	down	--	--	Cellular Component: spindle (GO:0005819);; Cellular Component: microtubule (GO:0005874);; Biological Process: activation of protein kinase activity (GO:0032147);; Biological Process: regulation of mitotic spindle organization (GO:0060236);;	K16812|0|jcu:105646909|K16812 targeting protein for Xklp2 | (RefSeq) protein TPX2	--	--	Cell cycle regulated microtubule associated protein;; Targeting protein for Xklp2 (TPX2)	Protein TPX2 OS=Arabidopsis thaliana OX=3702 GN=TPX2 PE=1 SV=1	S	Function unknown	protein TPX2 isoform X2 [Jatropha curcas]
c22106.graph_c0	218	147	113	44	54	9	6.64	5.01	4.54	1.89	2.27	0.37	0.001195648	-1.664628096	down	--	--	--	--	--	--	Domain of unknown function (DUF702)	Protein LATERAL ROOT PRIMORDIUM 1 OS=Arabidopsis thaliana OX=3702 GN=LRP1 PE=1 SV=1	S	Function unknown	protein LATERAL ROOT PRIMORDIUM 1-like [Manihot esculenta]
c24443.graph_c0	83	137	62	23	25	21	4.83	8.84	4.73	1.85	2	1.64	9.27E-05	-1.663502221	down	--	--	Biological Process: metabolic process (GO:0008152);; Molecular Function: amino acid binding (GO:0016597);; Molecular Function: protein dimerization activity (GO:0046983);;	--	--	--	--	--	S	Function unknown	Transcription factor bHLH61 isoform 1 [Theobroma cacao]
c25666.graph_c0	747	907	301	243	90	117	12.47	16.8	6.67	5.7	2.08	2.76	0.000121714	-1.66179458	down	[E]	Amino acid transport and metabolism	Molecular Function: arylformamidase activity (GO:0004061);; Cellular Component: endoplasmic reticulum (GO:0005783);; Cellular Component: Golgi apparatus (GO:0005794);; Biological Process: tryptophan catabolic process to kynurenine (GO:0019441);;	--	--	--	Putative cyclase	--	S	Function unknown	uncharacterized protein LOC110651148 [Hevea brasiliensis]
c16794.graph_c1	104	76	61	21	26	11	3.35	2.74	2.59	0.95	1.15	0.48	0.000180713	-1.660048083	down	--	--	Molecular Function: GTPase activity (GO:0003924);; Molecular Function: structural constituent of cytoskeleton (GO:0005200);; Molecular Function: GTP binding (GO:0005525);; Cellular Component: cytoplasm (GO:0005737);; Cellular Component: microtubule (GO:0005874);; Biological Process: microtubule-based process (GO:0007017);;	K07374|0|vvi:100247366|K07374 tubulin alpha | (RefSeq) tubulin alpha chain	[Z]	Cytoskeleton	Tubulin/FtsZ family, GTPase domain;; Tubulin C-terminal domain	Tubulin alpha chain OS=Prunus dulcis OX=3755 GN=TUBA PE=2 SV=1	Z	Cytoskeleton	Tubulin [Macleaya cordata]
c19943.graph_c0	6266	6795	5120	1563	2188	1210	350.66	417.09	392.99	126.31	163.28	92.85	8.58E-13	-1.658747361	down	[R]	General function prediction only	--	--	--	--	Polyketide cyclase / dehydrase and lipid transport	Lachrymatory-factor synthase OS=Allium cepa OX=4679 GN=LFS PE=1 SV=1	S	Function unknown	PREDICTED: lachrymatory-factor synthase-like isoform X2 [Populus euphratica]
c31893.graph_c0	353	397	257	108	93	62	11.04	15.46	10.72	5.07	7.69	4.36	2.22E-08	-1.658486484	down	--	--	Biological Process: flavonoid biosynthetic process (GO:0009813);; Cellular Component: intracellular membrane-bounded organelle (GO:0043231);; Biological Process: flavonoid glucuronidation (GO:0052696);; Molecular Function: quercetin 3-O-glucosyltransferase activity (GO:0080043);; Molecular Function: quercetin 7-O-glucosyltransferase activity (GO:0080044);;	--	[GC]	--	UDP-glucoronosyl and UDP-glucosyl transferase	Putative UDP-rhamnose:rhamnosyltransferase 1 OS=Fragaria ananassa OX=3747 GN=GT4 PE=2 SV=1	S	Function unknown	hypothetical protein POPTR_0012s01130g [Populus trichocarpa]
c30198.graph_c0	459	356	225	127	63	66	13.53	11.73	8.85	5.32	2.72	2.65	3.87E-06	-1.656320021	down	[G]	Carbohydrate transport and metabolism	Biological Process: lipid metabolic process (GO:0006629);; Molecular Function: phosphoric diester hydrolase activity (GO:0008081);;	--	--	--	--	PI-PLC X domain-containing protein At5g67130 OS=Arabidopsis thaliana OX=3702 GN=At5g67130 PE=1 SV=1	S	Function unknown	PREDICTED: PI-PLC X domain-containing protein At5g67130 isoform X2 [Eucalyptus grandis]
c31361.graph_c1	333	403	240	85	116	54	5.97	7.82	5.33	1.64	2.63	1.41	2.12E-07	-1.655744909	down	[Q]	Secondary metabolites biosynthesis, transport and catabolism	Biological Process: fatty acid biosynthetic process (GO:0006633);; Cellular Component: integral component of membrane (GO:0016021);; Molecular Function: transferase activity, transferring acyl groups other than amino-acyl groups (GO:0016747);;	K15397|0|pop:POPTR_0004s16290g|K15397 3-ketoacyl-CoA synthase [EC:2.3.1.199] | (RefSeq) POPTRDRAFT_800773; hypothetical protein	--	--	FAE1/Type III polyketide synthase-like protein;; 3-Oxoacyl-[acyl-carrier-protein (ACP)] synthase III C terminal;; Chalcone and stilbene synthases, C-terminal domain;; 3-Oxoacyl-[acyl-carrier-protein (ACP)] synthase III;; Myb-like DNA-binding domain	3-ketoacyl-CoA synthase 4 OS=Arabidopsis thaliana OX=3702 GN=KCS4 PE=2 SV=1	I	Lipid transport and metabolism	PREDICTED: 3-ketoacyl-CoA synthase 4-like [Populus euphratica]
c26536.graph_c0	116	85	183	36	31	32	11.31	9.47	22.06	4.7	4.05	4.12	0.000322637	-1.643208426	down	--	--	Molecular Function: DNA binding (GO:0003677);; Molecular Function: zinc ion binding (GO:0008270);; Cellular Component: integral component of membrane (GO:0016021);;	--	[R]	General function prediction only	--	--	S	Function unknown	hypothetical protein L484_000744 [Morus notabilis]
c16728.graph_c0	104	83	40	17	25	11	6.76	6.45	3.45	1.73	2.25	1.05	0.00067748	-1.642732085	down	--	--	Molecular Function: DNA binding (GO:0003677);; Cellular Component: nucleus (GO:0005634);;	--	[O]	Posttranslational modification, protein turnover, chaperones	Myb-like DNA-binding domain	Protein RADIALIS-like 6 OS=Arabidopsis thaliana OX=3702 GN=RL6 PE=2 SV=1	K	Transcription	hypothetical protein POPTR_0004s16320g [Populus trichocarpa]
c32163.graph_c2	446	380	601	52	163	173	10.35	9.85	18.44	1.71	5.21	5.39	6.16E-05	-1.641052343	down	--	--	--	--	--	--	--	--	S	Function unknown	PREDICTED: uncharacterized protein LOC105133651 isoform X1 [Populus euphratica]
c27774.graph_c0	157	224	103	31	59	35	4.77	7.52	3.83	1.17	2.17	1.44	1.19E-05	-1.640027559	down	--	--	Cellular Component: integral component of membrane (GO:0016021);;	--	--	--	Late embryogenesis abundant protein	--	S	Function unknown	hypothetical protein MANES_18G038900 [Manihot esculenta]
c26886.graph_c0	41	53	29	5	11	12	0.99	1.42	0.95	0.24	0.43	0.37	0.003521946	-1.63779872	down	--	--	--	--	--	--	Protein of unknown function (DUF632)	Nitrate regulatory gene2 protein OS=Arabidopsis thaliana OX=3702 GN=NRG2 PE=1 SV=1	S	Function unknown	uncharacterized protein LOC110610649 [Manihot esculenta]
c24677.graph_c0	34	76	56	15	14	10	0.64	1.58	1.39	0.4	0.36	0.25	0.003009609	-1.6319948	down	--	--	Molecular Function: DNA binding (GO:0003677);; Molecular Function: aspartic-type endopeptidase activity (GO:0004190);; Biological Process: proteolysis (GO:0006508);; Biological Process: protein catabolic process (GO:0030163);;	--	[O]	Posttranslational modification, protein turnover, chaperones	Xylanase inhibitor N-terminal;; Xylanase inhibitor C-terminal;; Eukaryotic aspartyl protease	Aspartyl protease AED3 OS=Arabidopsis thaliana OX=3702 GN=AED3 PE=1 SV=1	O	Posttranslational modification, protein turnover, chaperones	PREDICTED: protein ASPARTIC PROTEASE IN GUARD CELL 2 [Ricinus communis]
c25628.graph_c0	77	68	46	9	26	11	3.34	3.24	2.61	0.54	1.45	0.6	0.001088264	-1.630956992	down	--	--	Molecular Function: SNARE binding (GO:0000149);; Molecular Function: SNAP receptor activity (GO:0005484);; Cellular Component: plasma membrane (GO:0005886);; Biological Process: intracellular protein transport (GO:0006886);; Biological Process: exocytosis (GO:0006887);; Biological Process: vesicle fusion (GO:0006906);; Cellular Component: cell plate (GO:0009504);; Cellular Component: plasmodesma …	K08486|0|pop:POPTR_0013s05010g|K08486 syntaxin 1B/2/3 | (RefSeq) POPTRDRAFT_571159; Syntaxin-related protein KNOLLE	[U]	Intracellular trafficking, secretion, and vesicular transport	Syntaxin;; SNARE domain	Syntaxin-related protein KNOLLE OS=Arabidopsis thaliana OX=3702 GN=KN PE=1 SV=1	U	Intracellular trafficking, secretion, and vesicular transport	Syntaxin-related protein KNOLLE [Populus trichocarpa]
c30116.graph_c0	1181	774	962	242	271	310	55.11	41.54	59.02	18.81	21.34	23.22	2.69E-13	-1.62949099	down	[JO]	Translation, ribosomal structure and biogenesis ;; Posttranslational modification, protein turnover, chaperones	Biological Process: N-terminal protein amino acid acetylation (GO:0006474);; Molecular Function: N-acetyltransferase activity (GO:0008080);;	--	--	--	Acetyltransferase (GNAT) domain;; Acetyltransferase (GNAT) family;; Acetyltransferase (GNAT) domain;; Acetyltransferase (GNAT) domain	--	J	Translation, ribosomal structure and biogenesis	uncharacterized protein LOC105632009 isoform X2 [Jatropha curcas]
c22145.graph_c1	1379	986	949	256	323	358	48.72	39.04	44.14	12.81	15.75	17.08	1.35E-18	-1.62917078	down	--	--	Molecular Function: transporter activity (GO:0005215);; Biological Process: transport (GO:0006810);; Cellular Component: integral component of membrane (GO:0016021);;	--	--	--	Purine nucleobase transmembrane transport;; EamA-like transporter family	Purine permease 3 OS=Arabidopsis thaliana OX=3702 GN=PUP3 PE=2 SV=1	U	Intracellular trafficking, secretion, and vesicular transport	purine permease 3 [Jatropha curcas]
c24629.graph_c0	77	102	59	14	32	13	2.91	4.65	3.23	0.78	1.74	0.54	0.000550561	-1.627959383	down	--	--	Molecular Function: zinc ion binding (GO:0008270);; Molecular Function: ubiquitin conjugating enzyme binding (GO:0031624);; Biological Process: proteasome-mediated ubiquitin-dependent protein catabolic process (GO:0043161);; Biological Process: negative regulation of organ growth (GO:0046621);; Biological Process: floral organ development (GO:0048437);; Biological Process: protein autoubiquitinat…	K19045|1.03574e-58|pop:POPTR_0001s27470g|K19045 E3 ubiquitin-protein ligase BIG BROTHER and related proteins [EC:2.3.2.27] | (RefSeq) POPTRDRAFT_797761; hypothetical protein	--	--	--	E3 ubiquitin ligase BIG BROTHER OS=Arabidopsis thaliana OX=3702 GN=BB PE=1 SV=1	O	Posttranslational modification, protein turnover, chaperones	hypothetical protein POPTR_0001s27470g [Populus trichocarpa]
c22231.graph_c0	146	103	148	22	52	32	17.79	14.57	23.13	3.79	8.96	5.56	5.97E-05	-1.625366872	down	[R]	General function prediction only	Molecular Function: hydroxyacylglutathione hydrolase activity (GO:0004416);; Biological Process: methylglyoxal catabolic process to D-lactate via S-lactoyl-glutathione (GO:0019243);;	K01069|1.33152e-44|cit:102608429|K01069 hydroxyacylglutathione hydrolase [EC:3.1.2.6] | (RefSeq) hydroxyacylglutathione hydrolase 2, mitochondrial	[R]	General function prediction only	Hydroxyacylglutathione hydrolase C-terminus	Hydroxyacylglutathione hydrolase 2, mitochondrial OS=Arabidopsis thaliana OX=3702 GN=At2g31350 PE=1 SV=1	Q	Secondary metabolites biosynthesis, transport and catabolism	PREDICTED: probable hydroxyacylglutathione hydrolase 2, chloroplast isoform X2 [Populus euphratica]
c23587.graph_c0	661	838	343	143	185	169	15.82	22.4	10.91	4.87	6.15	5.46	2.59E-09	-1.623818054	down	--	--	Cellular Component: integral component of membrane (GO:0016021);; Molecular Function: transferase activity, transferring glycosyl groups (GO:0016757);;	--	--	--	GDP-fucose protein O-fucosyltransferase;; GDP-fucose protein O-fucosyltransferase	O-fucosyltransferase 9 OS=Arabidopsis thaliana OX=3702 GN=OFUT9 PE=2 SV=1	S	Function unknown	uncharacterized protein At1g04910 [Jatropha curcas]
c32871.graph_c0	1126	1055	519	269	290	146	44.61	46.92	27.02	15.02	15.89	7.83	2.83E-07	-1.619735717	down	--	--	Biological Process: transcription, DNA-templated (GO:0006351);;	K09286|1.14865e-73|pop:POPTR_0003s07910g|K09286 EREBP-like factor | (RefSeq) POPTRDRAFT_553919; hypothetical protein	--	--	AP2 domain	Ethylene-responsive transcription factor 1A OS=Arabidopsis thaliana OX=3702 GN=ERF1A PE=1 SV=2	K	Transcription	ethylene-responsive transcription factor 2-like [Hevea brasiliensis]
c24374.graph_c0	68	130	91	23	31	21	2.27	4.77	4.32	1.07	1.4	1.02	0.000233633	-1.617758531	down	--	--	Molecular Function: transcription factor activity, sequence-specific DNA binding (GO:0003700);; Cellular Component: nucleus (GO:0005634);; Cellular Component: cytosol (GO:0005829);; Biological Process: regulation of transcription, DNA-templated (GO:0006355);; Molecular Function: sequence-specific DNA binding (GO:0043565);;	--	--	--	bZIP transcription factor;; Basic region leucine zipper	Transcription factor RF2b OS=Oryza sativa subsp. japonica OX=39947 GN=RF2b PE=1 SV=2	K	Transcription	transcription factor RF2b-like [Hevea brasiliensis]
c23503.graph_c0	41	75	65	17	7	19	0.94	1.93	1.98	0.55	0.22	0.59	0.003702874	-1.615847249	down	[IR]	Lipid transport and metabolism ;; General function prediction only	Molecular Function: hydrolase activity, acting on ester bonds (GO:0016788);;	--	--	--	--	GDSL esterase/lipase 5 OS=Arabidopsis thaliana OX=3702 GN=GLIP5 PE=2 SV=2	S	Function unknown	GDSL esterase/lipase 5 [Hevea brasiliensis]
c17335.graph_c0	2344	2174	1536	466	755	493	94.85	98.8	81.72	26.6	42.25	27.03	3.04E-15	-1.612752828	down	--	--	Molecular Function: DNA binding (GO:0003677);;	--	[O]	Posttranslational modification, protein turnover, chaperones	Myb-like DNA-binding domain	Protein RADIALIS-like 3 OS=Arabidopsis thaliana OX=3702 GN=RL3 PE=2 SV=1	K	Transcription	PREDICTED: protein RADIALIS-like 4 [Populus euphratica]
c24428.graph_c2	187	205	148	45	49	56	6.04	7.41	6.33	2.05	2.18	2.49	7.58E-09	-1.61021903	down	--	--	--	--	--	--	--	Protein CHUP1, chloroplastic OS=Arabidopsis thaliana OX=3702 GN=CHUP1 PE=1 SV=1	S	Function unknown	PREDICTED: protein CHUP1, chloroplastic [Theobroma cacao]
c31650.graph_c0	71599	74161	50208	24244	16323	12159	1845.49	2125.06	1705.53	889.65	594.4	423.98	1.90E-08	-1.607931411	down	[P]	Inorganic ion transport and metabolism	Molecular Function: calcium:proton antiporter activity (GO:0015369);; Cellular Component: integral component of membrane (GO:0016021);; Biological Process: calcium ion transmembrane transport (GO:0070588);;	K07300|1.44089e-85|pop:POPTR_0016s12290g|K07300 Ca2+:H+ antiporter | (RefSeq) POPTRDRAFT_668025; Ca2+/H+ exchanger family protein	[P]	Inorganic ion transport and metabolism	Sodium/calcium exchanger protein	Vacuolar cation/proton exchanger 1 OS=Arabidopsis thaliana OX=3702 GN=CAX1 PE=1 SV=3	P	Inorganic ion transport and metabolism	PREDICTED: vacuolar cation/proton exchanger 3-like isoform X2 [Populus euphratica]
c19568.graph_c0	56	106	56	28	11	11	2.41	4.96	3.12	1.67	0.65	0.65	0.003802895	-1.606722371	down	--	--	--	K19042|3.94291e-54|tcc:TCM_034264|K19042 E3 ubiquitin-protein ligase BOI and related proteins [EC:2.3.2.27] | (RefSeq) SBP family protein, putative	[O]	Posttranslational modification, protein turnover, chaperones	Zinc finger, C3HC4 type (RING finger)	E3 ubiquitin-protein ligase BOI OS=Arabidopsis thaliana OX=3702 GN=BOI PE=1 SV=1	S	Function unknown	probable BOI-related E3 ubiquitin-protein ligase 2 [Manihot esculenta]
c26615.graph_c0	97	134	66	11	44	19	2.48	3.86	2.02	0.5	1.37	0.72	0.001304637	-1.604716714	down	--	--	--	--	--	--	--	--	S	Function unknown	Uncharacterized protein TCM_034930 [Theobroma cacao]
c27998.graph_c0	695	478	480	141	131	196	22.15	17.06	20.17	6.35	5.76	8.43	1.41E-11	-1.600909264	down	--	--	--	--	--	--	PB1 domain	Protein NLP1 OS=Arabidopsis thaliana OX=3702 GN=NLP1 PE=2 SV=1	S	Function unknown	PREDICTED: protein NLP4 [Ricinus communis]
c23462.graph_c1	710	1093	478	90	301	227	14.19	24.37	12.64	2.55	8.27	6.08	2.35E-05	-1.598524384	down	[T]	Signal transduction mechanisms	Biological Process: activation of MAPKK activity (GO:0000186);; Molecular Function: MAP kinase kinase kinase activity (GO:0004709);; Molecular Function: calmodulin binding (GO:0005516);; Molecular Function: ATP binding (GO:0005524);; Cellular Component: intracellular (GO:0005622);; Cellular Component: plasma membrane (GO:0005886);; Cellular Component: integral component of membrane (GO:0016021);;	--	[T]	Signal transduction mechanisms	Protein tyrosine kinase;; Protein kinase domain	Calcium/calmodulin-regulated receptor-like kinase 1 OS=Arabidopsis thaliana OX=3702 GN=CRLK1 PE=1 SV=1	T	Signal transduction mechanisms	PREDICTED: probable leucine-rich repeat receptor-like serine/threonine-protein kinase At5g15730 [Populus euphratica]
c26699.graph_c0	42	27	31	6	9	8	1.07	0.81	0.9	0.2	0.45	0.33	0.006879045	-1.597173094	down	[L]	Replication, recombination and repair	Biological Process: resolution of meiotic recombination intermediates (GO:0000712);; Molecular Function: DNA binding (GO:0003677);; Molecular Function: DNA topoisomerase type I activity (GO:0003917);; Cellular Component: chromosome (GO:0005694);; Biological Process: DNA topological change (GO:0006265);; Biological Process: DNA repair (GO:0006281);; Biological Process: mitotic cell cycle (GO:00070…	K03165|0|pop:POPTR_0005s06810g|K03165 DNA topoisomerase III [EC:5.99.1.2] | (RefSeq) POPTRDRAFT_861019; hypothetical protein	[L]	Replication, recombination and repair	DNA topoisomerase;; GRF zinc finger;; Topoisomerase DNA binding C4 zinc finger	DNA topoisomerase 3-alpha OS=Arabidopsis thaliana OX=3702 GN=TOP3A PE=1 SV=1	L	Replication, recombination and repair	PREDICTED: DNA topoisomerase 3-alpha-like isoform X2 [Populus euphratica]
c32429.graph_c2	107	63	34	13	24	11	1.51	0.99	0.64	0.26	0.46	0.21	0.002369304	-1.593728261	down	[L]	Replication, recombination and repair	Biological Process: resolution of meiotic recombination intermediates (GO:0000712);; Biological Process: sister chromatid segregation (GO:0000819);; Molecular Function: DNA binding (GO:0003677);; Molecular Function: DNA topoisomerase type II (ATP-hydrolyzing) activity (GO:0003918);; Molecular Function: ATP binding (GO:0005524);; Cellular Component: nucleus (GO:0005634);; Biological Process: DNA t…	K03164|0|pop:POPTR_0009s06380g|K03164 DNA topoisomerase II [EC:5.99.1.3] | (RefSeq) POPTRDRAFT_557797; DNA topoisomerase family protein	[B]	Chromatin structure and dynamics	DNA gyrase/topoisomerase IV, subunit A;; C-terminal associated domain of TOPRIM;; DNA gyrase B;; Histidine kinase-, DNA gyrase B-, and HSP90-like ATPase;; Toprim domain	DNA topoisomerase 2 OS=Arabidopsis thaliana OX=3702 GN=TOP2 PE=2 SV=2	L	Replication, recombination and repair	hypothetical protein POPTR_009G058900v3 [Populus trichocarpa]
c20209.graph_c0	453	486	313	79	151	127	47.03	57.79	41.87	11.45	22.07	18.45	2.60E-10	-1.592144266	down	[N]	Cell motility	Cellular Component: plasma membrane (GO:0005886);; Molecular Function: zinc ion binding (GO:0008270);; Cellular Component: integral component of membrane (GO:0016021);; Molecular Function: cellulose synthase (UDP-forming) activity (GO:0016760);; Biological Process: cellulose biosynthetic process (GO:0030244);; Biological Process: cell wall organization (GO:0071555);;	K10999|3.6233e-119|pop:POPTR_0007s07120g|K10999 cellulose synthase A [EC:2.4.1.12] | (RefSeq) POPTRDRAFT_819877A, POPTRDRAFT_819877B; cellulose synthase family protein	--	--	Cellulose synthase;; Glycosyl transferase family group 2	Cellulose synthase A catalytic subunit 2 [UDP-forming] OS=Arabidopsis thaliana OX=3702 GN=CESA2 PE=1 SV=1	M	Cell wall/membrane/envelope biogenesis	cellulose synthase 6A, partial [Salix miyabeana]
c32884.graph_c0	599	403	379	157	66	145	25.73	19.45	21.38	9.51	3.92	8.45	4.88E-06	-1.591613349	down	--	--	Cellular Component: cytoplasm (GO:0005737);; Biological Process: lipid metabolic process (GO:0006629);; Cellular Component: integral component of membrane (GO:0016021);; Molecular Function: oxidoreductase activity, acting on the CH-CH group of donors (GO:0016627);; Biological Process: oxidation-reduction process (GO:0055114);;	K10258|2.83261e-110|pop:POPTR_0008s01370g|K10258 very-long-chain enoyl-CoA reductase [EC:1.3.1.93] | (RefSeq) POPTRDRAFT_765095; hypothetical protein	[I]	Lipid transport and metabolism	3-oxo-5-alpha-steroid 4-dehydrogenase	Steroid 5-alpha-reductase DET2 OS=Gossypium hirsutum OX=3635 GN=DET2 PE=1 SV=1	S	Function unknown	PREDICTED: 3-oxo-5-alpha-steroid 4-dehydrogenase 2-like [Populus euphratica]
c23279.graph_c0	4854	4016	2155	720	1550	745	85.91	80.91	56.81	23.07	48.36	22.66	1.44E-07	-1.59155852	down	[S]	Function unknown	Cellular Component: integral component of membrane (GO:0016021);; Biological Process: transmembrane transport (GO:0055085);;	--	--	--	OPT oligopeptide transporter protein;; OPT oligopeptide transporter protein	Probable metal-nicotianamine transporter YSL5 OS=Arabidopsis thaliana OX=3702 GN=YSL5 PE=1 SV=1	S	Function unknown	hypothetical protein POPTR_004G069200v3 [Populus trichocarpa]
c13752.graph_c0	61	114	86	7	43	13	1.63	3.4	3.03	0.26	1.58	0.47	0.007699299	-1.591227737	down	[E]	Amino acid transport and metabolism	Molecular Function: tyrosine decarboxylase activity (GO:0004837);; Biological Process: cellular amino acid metabolic process (GO:0006520);; Molecular Function: pyridoxal phosphate binding (GO:0030170);;	K01592|0|nnu:104588789|K01592 tyrosine decarboxylase [EC:4.1.1.25] | (RefSeq) tyrosine/DOPA decarboxylase 2-like	[E]	Amino acid transport and metabolism	Pyridoxal-dependent decarboxylase conserved domain;; Beta-eliminating lyase	Tyrosine/DOPA decarboxylase 2 OS=Papaver somniferum OX=3469 GN=TYDC2 PE=2 SV=1	E	Amino acid transport and metabolism	PREDICTED: tyrosine/DOPA decarboxylase 2-like [Nelumbo nucifera]
c23571.graph_c0	1105	1297	1431	466	345	267	26.41	34.63	45.2	15.75	11.35	8.6	3.86E-07	-1.59097299	down	--	--	--	--	[O]	Posttranslational modification, protein turnover, chaperones	--	Protein REVEILLE 1 OS=Arabidopsis thaliana OX=3702 GN=RVE1 PE=2 SV=1	K	Transcription	protein REVEILLE 1-like isoform X1 [Hevea brasiliensis]
c25883.graph_c1	44	70	35	8	10	18	3.02	5.45	3.13	0.77	0.96	1.7	0.003600155	-1.590118917	down	--	--	--	--	--	--	Protein of unknown function (DUF4005)	--	S	Function unknown	hypothetical protein POPTR_0012s13350g [Populus trichocarpa]
c22766.graph_c0	364	814	263	66	216	90	19.15	49.8	19.93	4.86	16.47	6.62	0.000591125	-1.589982563	down	[T]	Signal transduction mechanisms	Molecular Function: calcium ion binding (GO:0005509);; Molecular Function: 2-alkenal reductase [NAD(P)] activity (GO:0032440);; Biological Process: oxidation-reduction process (GO:0055114);;	K13448|9.74485e-31|gra:105796689|K13448 calcium-binding protein CML | (RefSeq) calmodulin-like protein 8	[T]	Signal transduction mechanisms	EF-hand domain pair;; EF-hand domain pair;; EF hand	Calmodulin-like protein 8 OS=Arabidopsis thaliana OX=3702 GN=CML8 PE=1 SV=1	DTZ	--	PREDICTED: calmodulin-like protein 8 [Gossypium hirsutum]
c31213.graph_c0	3169	4588	2502	708	1168	1088	28.78	45.59	29.82	9.58	14.69	13.86	1.90E-11	-1.585436393	down	--	--	--	--	--	--	DUF761-associated sequence motif;; Domain of unknown function (DUF4378)	Protein LONGIFOLIA 1 OS=Arabidopsis thaliana OX=3702 GN=LNG1 PE=1 SV=1	S	Function unknown	hypothetical protein POPTR_0015s06990g [Populus trichocarpa]
c33309.graph_c0	58	69	30	7	18	13	1.49	1.98	1.02	0.25	0.64	0.45	0.003102372	-1.584218963	down	--	--	Molecular Function: ligase activity (GO:0016874);;	K10268|0|rcu:8289617|K10268 F-box and leucine-rich repeat protein 2/20 | (RefSeq) F-box protein At5g07670	[R]	General function prediction only	F-box-like	F-box protein At5g07670 OS=Arabidopsis thaliana OX=3702 GN=At5g07670 PE=2 SV=1	S	Function unknown	F-box protein At5g51380-like [Manihot esculenta]
c24937.graph_c0	41	79	53	13	22	7	1.39	2.91	2.3	0.71	1.09	0.33	0.00511614	-1.581832195	down	--	--	Molecular Function: ATP binding (GO:0005524);; Cellular Component: nucleus (GO:0005634);; Biological Process: regulation of transcription, DNA-templated (GO:0006355);; Cellular Component: membrane (GO:0016020);; Biological Process: developmental process (GO:0032502);;	--	--	--	QLQ;; WRC	Growth-regulating factor 10 OS=Oryza sativa subsp. japonica OX=39947 GN=GRF10 PE=2 SV=1	K	Transcription	PREDICTED: growth-regulating factor 10-like [Populus euphratica]
c15118.graph_c0	1220	2145	1032	269	692	242	50.34	99.54	56	15.62	39.55	13.54	5.56E-05	-1.575670059	down	--	--	--	--	--	--	--	--	S	Function unknown	hypothetical protein POPTR_0002s09660g [Populus trichocarpa]
c24099.graph_c0	214	344	174	39	108	53	9.08	16.25	9.72	2.3	6.31	2.98	7.70E-05	-1.574501025	down	[E]	Amino acid transport and metabolism	Molecular Function: hydrolase activity (GO:0016787);;	--	[I]	Lipid transport and metabolism	GDSL-like Lipase/Acylhydrolase;; GDSL-like Lipase/Acylhydrolase family	GDSL esterase/lipase At5g45920 OS=Arabidopsis thaliana OX=3702 GN=At5g45920 PE=2 SV=1	E	Amino acid transport and metabolism	GDSL esterase/lipase At5g45920 family [Cajanus cajan]
c30569.graph_c0	149	183	82	28	62	11	3.74	5.87	2.97	0.87	2.5	0.28	0.003098665	-1.572369995	down	--	--	Biological Process: amino acid transmembrane transport (GO:0003333);; Molecular Function: amino acid transmembrane transporter activity (GO:0015171);; Cellular Component: integral component of membrane (GO:0016021);;	--	[E]	Amino acid transport and metabolism	Transmembrane amino acid transporter protein;; Transmembrane amino acid transporter protein	Lysine histidine transporter-like 8 OS=Arabidopsis thaliana OX=3702 GN=AATL1 PE=1 SV=1	E	Amino acid transport and metabolism	PREDICTED: lysine histidine transporter-like 8 [Populus euphratica]
c33150.graph_c0	57	40	33	10	10	12	1.79	1.41	1.37	0.44	0.43	0.51	0.002682314	-1.571308223	down	[M]	Cell wall/membrane/envelope biogenesis	Molecular Function: ATP binding (GO:0005524);; Biological Process: protein phosphorylation (GO:0006468);; Molecular Function: RNA polymerase II carboxy-terminal domain kinase activity (GO:0008353);; Biological Process: cell division (GO:0051301);;	K07760|0|jcu:105649053|K07760 cyclin-dependent kinase [EC:2.7.11.22] | (RefSeq) cell division control protein 2 homolog C	[R]	General function prediction only	Protein kinase domain;; Protein tyrosine kinase	Cyclin-dependent kinase B1-2 OS=Arabidopsis thaliana OX=3702 GN=CDKB1-2 PE=1 SV=2	T	Signal transduction mechanisms	cell division control protein 2 homolog C [Jatropha curcas]
c20000.graph_c1	395	533	339	103	153	111	13.68	20.64	15.43	5.02	7.3	5.18	1.06E-09	-1.570093756	down	--	--	Molecular Function: transcription cofactor activity (GO:0003712);; Molecular Function: histone acetyltransferase activity (GO:0004402);; Cellular Component: nucleus (GO:0005634);; Biological Process: regulation of transcription, DNA-templated (GO:0006355);; Molecular Function: zinc ion binding (GO:0008270);; Biological Process: histone acetylation (GO:0016573);;	--	[K]	Transcription	BTB/POZ domain;; TAZ zinc finger	BTB/POZ and TAZ domain-containing protein 4 OS=Arabidopsis thaliana OX=3702 GN=BT4 PE=1 SV=1	S	Function unknown	PREDICTED: BTB/POZ and TAZ domain-containing protein 4-like isoform X2 [Juglans regia]
c23807.graph_c0	776	598	381	219	123	133	16.11	13.92	10.5	6.41	3.48	3.64	7.26E-07	-1.563282825	down	--	--	Molecular Function: transporter activity (GO:0005215);; Biological Process: transport (GO:0006810);; Cellular Component: integral component of membrane (GO:0016021);;	K14638|0|jcu:105640490|K14638 solute carrier family 15 (peptide/histidine transporter), member 3/4 | (RefSeq) protein NRT1/ PTR FAMILY 4.6	[E]	Amino acid transport and metabolism	POT family	Protein NRT1/ PTR FAMILY 4.6 OS=Arabidopsis thaliana OX=3702 GN=NPF4.6 PE=1 SV=1	E	Amino acid transport and metabolism	hypothetical protein JCGZ_11580 [Jatropha curcas]
c27586.graph_c0	1050	1576	1050	220	481	382	8.35	13.92	11.08	2.48	5.22	4.05	4.39E-08	-1.560362509	down	[I]	Lipid transport and metabolism	Biological Process: lipid metabolic process (GO:0006629);; Cellular Component: integral component of membrane (GO:0016021);; Molecular Function: oxidoreductase activity (GO:0016491);; Biological Process: oxidation-reduction process (GO:0055114);;	K13076|0|pop:POPTR_0006s24460g|K13076 Delta8-fatty-acid desaturase [EC:1.14.19.4] | (RefSeq) POPTRDRAFT_561655; hypothetical protein	[I]	Lipid transport and metabolism	Fatty acid desaturase;; Cytochrome b5-like Heme/Steroid binding domain;; Leucine rich repeat N-terminal domain;; Leucine rich repeat;; Protein kinase domain;; Leucine Rich repeats (2 copies);; Protein tyrosine kinase;; Protein kinase domain;; Protein tyrosine kinase	Acyl-lipid (9-3)-desaturase OS=Borago officinalis OX=13363 PE=1 SV=1	I	Lipid transport and metabolism	Fatty acid desaturase [Trema orientalis]
c13696.graph_c0	164	272	176	60	59	55	89.27	179.58	113.22	43.58	47.36	45.53	2.40E-06	-1.558207679	down	--	--	Cellular Component: photosystem I reaction center (GO:0009538);; Biological Process: photosynthesis (GO:0015979);; Cellular Component: integral component of membrane (GO:0016021);;	K02695|3.10866e-28|pop:POPTR_0003s05110g|K02695 photosystem I subunit VI | (RefSeq) POPTRDRAFT_712066; photosystem I 11K family protein	--	--	Photosystem I reaction centre subunit VI	Photosystem I reaction center subunit VI, chloroplastic OS=Brassica campestris OX=3711 GN=PSAH PE=2 SV=1	S	Function unknown	unknown [Populus trichocarpa]
c20211.graph_c0	94	93	82	33	21	18	4.12	4.58	4.72	2.04	1.27	1.07	0.000226754	-1.557431173	down	--	--	--	--	--	--	Phosphate-induced protein 1 conserved region	Protein EXORDIUM OS=Arabidopsis thaliana OX=3702 GN=EXO PE=2 SV=1	S	Function unknown	hypothetical protein POPTR_002G098600v3 [Populus trichocarpa]
c29706.graph_c1	202	268	163	39	70	73	11.55	17.29	12.18	3.14	5.56	5.7	7.15E-07	-1.557219004	down	--	--	--	--	--	--	--	--	S	Function unknown	uncharacterized protein LOC110654791 isoform X1 [Hevea brasiliensis]
c24633.graph_c0	39	78	43	8	21	11	3.9	8.92	5.54	1.12	2.95	1.54	0.006032214	-1.553348171	down	--	--	Molecular Function: transmembrane receptor protein tyrosine kinase activity (GO:0004714);; Molecular Function: ATP binding (GO:0005524);; Cellular Component: integral component of membrane (GO:0016021);; Biological Process: peptidyl-tyrosine phosphorylation (GO:0018108);; Molecular Function: 2-alkenal reductase [NAD(P)] activity (GO:0032440);; Molecular Function: tau-protein kinase activity (GO:0…	--	--	--	--	Probable inactive receptor kinase At5g58300 OS=Arabidopsis thaliana OX=3702 GN=At5g58300 PE=2 SV=1	S	Function unknown	unknown [Lotus japonicus]
c21562.graph_c0	78	102	58	16	24	25	1.9	2.78	1.87	0.55	0.81	0.82	0.000206303	-1.548412567	down	[K]	Transcription	Molecular Function: protein kinase activity (GO:0004672);; Molecular Function: ATP binding (GO:0005524);; Biological Process: protein phosphorylation (GO:0006468);; Cellular Component: integral component of membrane (GO:0016021);; Molecular Function: 2-alkenal reductase [NAD(P)] activity (GO:0032440);; Biological Process: oxidation-reduction process (GO:0055114);;	--	--	--	Protein tyrosine kinase;; Protein kinase domain;; Leucine rich repeat N-terminal domain;; Leucine rich repeat;; Leucine Rich repeats (2 copies);; Leucine Rich repeat;; Leucine Rich Repeat	Receptor protein kinase-like protein ZAR1 OS=Arabidopsis thaliana OX=3702 GN=ZAR1 PE=1 SV=1	S	Function unknown	PREDICTED: probable inactive leucine-rich repeat receptor-like protein kinase At1g66830 [Ricinus communis]
c24562.graph_c0	155	399	206	31	132	35	5.75	15.81	9.82	1.53	7.16	1.52	0.004440906	-1.547266545	down	[G]	Carbohydrate transport and metabolism	Molecular Function: mannan endo-1,4-beta-mannosidase activity (GO:0016985);; Biological Process: mannan catabolic process (GO:0046355);;	K19355|1.28046e-104|spen:107011811|K19355 mannan endo-1,4-beta-mannosidase [EC:3.2.1.78] | (RefSeq) mannan endo-1,4-beta-mannosidase 7-like	--	--	--	Mannan endo-1,4-beta-mannosidase 7 OS=Arabidopsis thaliana OX=3702 GN=MAN7 PE=2 SV=1	G	Carbohydrate transport and metabolism	mannan endo-1,4-beta-mannosidase 7 [Hevea brasiliensis]
c22618.graph_c3	37	43	49	6	15	12	1.65	2.16	2.87	0.38	0.93	0.73	0.006602134	-1.547043296	down	--	--	--	--	--	--	--	BTB/POZ domain-containing protein At3g50780 OS=Arabidopsis thaliana OX=3702 GN=At3g50780 PE=2 SV=1	S	Function unknown	unknown [Glycine max]
c30047.graph_c0	543	581	497	156	194	132	9.04	11.02	10.92	3.74	4.45	2.93	4.32E-11	-1.546945306	down	--	--	--	--	--	--	--	--	S	Function unknown	PREDICTED: uncharacterized protein LOC8267307 isoform X2 [Ricinus communis]
c32530.graph_c3	144	202	116	51	39	39	12.25	19.56	12.79	6.07	4.65	4.6	9.97E-06	-1.54645628	down	--	--	Molecular Function: calcium ion binding (GO:0005509);;	K13448|5.008e-25|pop:POPTR_0007s01960g|K13448 calcium-binding protein CML | (RefSeq) POPTRDRAFT_562236; hypothetical protein	[T]	Signal transduction mechanisms	EF hand;; EF hand;; EF-hand domain pair;; EF-hand domain;; EF-hand domain pair;; Cytoskeletal-regulatory complex EF hand	Calmodulin-like protein 4 OS=Arabidopsis thaliana OX=3702 GN=CML4 PE=2 SV=1	DTZ	--	calmodulin-like protein 3 [Hevea brasiliensis]
c31193.graph_c1	874	621	522	235	187	155	15.34	12.12	12.08	5.82	4.48	3.64	1.68E-09	-1.544925892	down	[E]	Amino acid transport and metabolism	Molecular Function: serine-type carboxypeptidase activity (GO:0004185);; Cellular Component: integral component of membrane (GO:0016021);; Biological Process: proteolysis involved in cellular protein catabolic process (GO:0051603);;	K16297|0|pop:POPTR_0001s26850g|K16297 serine carboxypeptidase-like clade II [EC:3.4.16.-] | (RefSeq) POPTRDRAFT_829659; putative serine carboxypeptidase family protein	[OE]	--	Serine carboxypeptidase	Serine carboxypeptidase-like 40 OS=Arabidopsis thaliana OX=3702 GN=SCPL40 PE=2 SV=2	E	Amino acid transport and metabolism	PREDICTED: serine carboxypeptidase-like 40 [Populus euphratica]
c20297.graph_c1	920	707	691	171	261	267	24.35	20.91	24.12	6.44	9.55	9.52	7.65E-14	-1.542727358	down	--	--	Biological Process: transcription, DNA-templated (GO:0006351);;	--	--	--	MYB-CC type transfactor, LHEQLE motif;; Myb-like DNA-binding domain	Myb family transcription factor PHL8 OS=Arabidopsis thaliana OX=3702 GN=PHL8 PE=2 SV=1	K	Transcription	myb family transcription factor PHL8-like isoform X2 [Hevea brasiliensis]
c30905.graph_c0	10353	8384	5314	1839	3240	1934	237.7	217.14	163.93	71.13	112.73	72.64	7.33E-11	-1.54212693	down	[M]	Cell wall/membrane/envelope biogenesis	Molecular Function: cyclin-dependent protein serine/threonine kinase activity (GO:0004693);; Molecular Function: ATP binding (GO:0005524);; Biological Process: protein phosphorylation (GO:0006468);; Biological Process: mitotic cell cycle (GO:0007067);; Molecular Function: RNA polymerase II carboxy-terminal domain kinase activity (GO:0008353);; Biological Process: cell division (GO:0051301);; Biol…	K02206|3.85554e-144|jcu:105628962|K02206 cyclin-dependent kinase 2 [EC:2.7.11.22] | (RefSeq) cell division control protein 2 homolog A	[R]	General function prediction only	Protein kinase domain;; Protein tyrosine kinase;; Kinase-like;; Haspin like kinase domain	Cell division control protein 2 homolog OS=Oxybasis rubra OX=3560 GN=CDC2 PE=2 SV=1	T	Signal transduction mechanisms	hypothetical protein POPTR_004G133500v3 [Populus trichocarpa]
c30632.graph_c0	1032	983	644	218	331	240	41.3	44.17	33.89	12.31	18.31	13.01	4.09E-14	-1.54199155	down	[P]	Inorganic ion transport and metabolism	Molecular Function: potassium ion transmembrane transporter activity (GO:0015079);; Cellular Component: integral component of membrane (GO:0016021);; Biological Process: potassium ion transmembrane transport (GO:0071805);;	K03549|0|jcu:105641880|K03549 KUP system potassium uptake protein | (RefSeq) potassium transporter 8	--	--	K+ potassium transporter	Potassium transporter 8 OS=Arabidopsis thaliana OX=3702 GN=POT8 PE=2 SV=2	P	Inorganic ion transport and metabolism	potassium transporter 8-like [Hevea brasiliensis]
c16117.graph_c0	386	669	324	100	203	86	42.27	84.05	45.63	15.27	31.35	13.22	3.78E-05	-1.540196458	down	--	--	Biological Process: transcription, DNA-templated (GO:0006351);; Biological Process: regulation of cellular process (GO:0050794);;	K14484|4.45241e-51|pop:POPTR_0002s04580g|K14484 auxin-responsive protein IAA | (RefSeq) POPTRDRAFT_643213; auxin-induced protein aux28	--	--	AUX/IAA family	Auxin-induced protein AUX28 OS=Glycine max OX=3847 GN=AUX28 PE=2 SV=1	K	Transcription	auxin-induced protein aux28 [Populus trichocarpa]
c26635.graph_c0	466	392	283	40	183	96	7.57	7.08	6.05	0.91	4.04	2.08	0.00020454	-1.538316972	down	--	--	--	--	[K]	Transcription	Myb/SANT-like DNA-binding domain	Trihelix transcription factor GT-2 OS=Arabidopsis thaliana OX=3702 GN=GT-2 PE=2 SV=1	K	Transcription	hypothetical protein POPTR_018G049700v3 [Populus trichocarpa]
c15254.graph_c0	489	225	245	38	146	79	38.02	19.9	24.75	4.14	15.87	8.48	0.000348282	-1.537785558	down	--	--	Molecular Function: DNA binding (GO:0003677);; Cellular Component: nucleus (GO:0005634);;	--	[O]	Posttranslational modification, protein turnover, chaperones	Myb-like DNA-binding domain	Protein RADIALIS-like 6 OS=Arabidopsis thaliana OX=3702 GN=RL6 PE=2 SV=1	K	Transcription	hypothetical protein POPTR_0007s13000g [Populus trichocarpa]
c12760.graph_c0	308	469	240	86	116	94	14.63	25.07	14.95	5.75	7.63	6.07	1.06E-07	-1.537230885	down	--	--	Molecular Function: electron carrier activity (GO:0009055);; Cellular Component: anchored component of plasma membrane (GO:0046658);;	--	--	--	Plastocyanin-like domain	Lamin-like protein OS=Arabidopsis thaliana OX=3702 GN=At5g15350 PE=1 SV=1	S	Function unknown	lamin-like protein [Hevea brasiliensis]
c13884.graph_c0	142	255	154	48	72	36	46.81	100.47	61.84	21.44	34.69	17.73	8.61E-05	-1.532508455	down	--	--	Cellular Component: nucleus (GO:0005634);; Biological Process: regulation of transcription, DNA-templated (GO:0006355);; Biological Process: auxin-activated signaling pathway (GO:0009734);;	K14484|1.66391e-17|pmum:103323939|K14484 auxin-responsive protein IAA | (RefSeq) auxin-responsive protein IAA14	--	--	--	Auxin-responsive protein IAA14 OS=Arabidopsis thaliana OX=3702 GN=IAA14 PE=1 SV=2	K	Transcription	hypothetical protein [Populus tomentosa]
c15409.graph_c0	321	449	219	55	117	115	5.15	8.24	4.67	1.29	2.55	2.44	3.17E-06	-1.530526382	down	[K]	Transcription	Molecular Function: protein kinase activity (GO:0004672);; Molecular Function: ATP binding (GO:0005524);; Cellular Component: plasma membrane (GO:0005886);; Biological Process: protein phosphorylation (GO:0006468);; Cellular Component: integral component of membrane (GO:0016021);;	--	--	--	Protein kinase domain;; Protein tyrosine kinase;; Leucine rich repeat;; Leucine rich repeat N-terminal domain;; Leucine Rich repeats (2 copies)	Probable inactive receptor kinase At4g23740 OS=Arabidopsis thaliana OX=3702 GN=At4g23740 PE=2 SV=1	S	Function unknown	probable inactive receptor kinase At4g23740 [Hevea brasiliensis]
c12564.graph_c0	61	125	86	17	34	25	0.75	1.7	1.4	0.3	0.57	0.41	0.001247386	-1.519488671	down	[K]	Transcription	Molecular Function: protein kinase activity (GO:0004672);; Molecular Function: ATP binding (GO:0005524);; Biological Process: protein phosphorylation (GO:0006468);; Cellular Component: integral component of membrane (GO:0016021);; Molecular Function: 2-alkenal reductase [NAD(P)] activity (GO:0032440);; Biological Process: oxidation-reduction process (GO:0055114);;	--	--	--	Protein kinase domain;; Protein tyrosine kinase;; Leucine rich repeat;; Leucine Rich repeats (2 copies);; Leucine Rich Repeat;; Leucine rich repeat N-terminal domain	Probable LRR receptor-like serine/threonine-protein kinase At1g12460 OS=Arabidopsis thaliana OX=3702 GN=At1g12460 PE=2 SV=1	S	Function unknown	hypothetical protein POPTR_001G114500v3 [Populus trichocarpa]
c33410.graph_c0	33276	19657	13883	2626	7716	8769	1508.73	1002.45	826.28	167.86	484.48	540.12	2.47E-05	-1.518086821	down	[O]	Posttranslational modification, protein turnover, chaperones	--	K13993|3.24365e-93|pop:POPTR_0012s02930g|K13993 HSP20 family protein | (RefSeq) POPTRDRAFT_1095126; heat shock 22K family protein	[O]	Posttranslational modification, protein turnover, chaperones	Hsp20/alpha crystallin family	Small heat shock protein, chloroplastic OS=Petunia hybrida OX=4102 GN=HSP22 PE=2 SV=1	O	Posttranslational modification, protein turnover, chaperones	heat shock 22K family protein [Populus trichocarpa]
c15600.graph_c0	9270	6344	4342	1555	2378	2024	510.85	394.42	313.11	120.57	181.98	152.27	2.70E-13	-1.515759249	down	--	--	--	--	--	--	--	--	S	Function unknown	PREDICTED: uncharacterized protein LOC105125639 [Populus euphratica]
c23963.graph_c0	141	153	107	19	65	29	5.01	6.1	5	0.94	3.2	1.39	0.000504551	-1.515620085	down	--	--	--	--	--	--	Lecithin retinol acyltransferase	--	S	Function unknown	NC domain-containing family protein [Populus trichocarpa]
c26688.graph_c1	5016	7782	5510	1758	2286	1532	107.1	185.49	155.61	53.13	67.14	43.91	1.63E-09	-1.515107041	down	[E]	Amino acid transport and metabolism	Molecular Function: 3-deoxy-7-phosphoheptulonate synthase activity (GO:0003849);; Biological Process: aromatic amino acid family biosynthetic process (GO:0009073);;	K01626|0|rcu:8281676|K01626 3-deoxy-7-phosphoheptulonate synthase [EC:2.5.1.54] | (RefSeq) phospho-2-dehydro-3-deoxyheptonate aldolase 1, chloroplastic	--	--	Class-II DAHP synthetase family	Phospho-2-dehydro-3-deoxyheptonate aldolase 1, chloroplastic OS=Nicotiana tabacum OX=4097 GN=DHAPS-1 PE=2 SV=1	E	Amino acid transport and metabolism	phospho-2-dehydro-3-deoxyheptonate aldolase 1, chloroplastic-like [Manihot esculenta]
c26435.graph_c1	1361	1640	1260	440	406	460	23.47	31.99	29.07	11.01	9.83	10.92	2.51E-14	-1.515064011	down	[OT]	Posttranslational modification, protein turnover, chaperones ;; Signal transduction mechanisms	Biological Process: metabolic process (GO:0008152);; Molecular Function: amino acid binding (GO:0016597);; Molecular Function: nucleotidyltransferase activity (GO:0016779);;	--	--	--	ACT domain;; ACT domain	ACT domain-containing protein ACR4 OS=Arabidopsis thaliana OX=3702 GN=ACR4 PE=2 SV=1	S	Function unknown	ACT domain-containing protein ACR4-like [Manihot esculenta]
c29667.graph_c1	1214	838	783	233	382	247	31.31	25.31	26.38	8.7	14.15	8.89	7.33E-11	-1.505048724	down	[QV]	Secondary metabolites biosynthesis, transport and catabolism ;; Defense mechanisms	Biological Process: multicellular organism development (GO:0007275);; Biological Process: brassinosteroid homeostasis (GO:0010268);; Molecular Function: (+)-abscisic acid 8'-hydroxylase activity (GO:0010295);; Cellular Component: membrane (GO:0016020);; Biological Process: sterol metabolic process (GO:0016125);; Biological Process: brassinosteroid biosynthetic process (GO:0016132);; Molecular Fun…	K09843|0|mdm:103420673|K09843 (+)-abscisic acid 8'-hydroxylase [EC:1.14.13.93] | (RefSeq) abscisic acid 8'-hydroxylase 4-like	[QI]	--	Cytochrome P450;; Cytochrome P450	Abscisic acid 8&apos;-hydroxylase 4 OS=Arabidopsis thaliana OX=3702 GN=CYP707A4 PE=2 SV=2	Q	Secondary metabolites biosynthesis, transport and catabolism	abscisic acid 8&apos;-hydroxylase 4-like [Lactuca sativa]
c24973.graph_c0	1265	1945	1117	427	525	358	19.08	32.68	22.35	9.14	10.87	7.22	5.82E-09	-1.500566316	down	--	--	Molecular Function: microtubule motor activity (GO:0003777);; Molecular Function: ATP binding (GO:0005524);; Cellular Component: nucleus (GO:0005634);; Cellular Component: kinesin complex (GO:0005871);; Cellular Component: microtubule (GO:0005874);; Cellular Component: plasma membrane (GO:0005886);; Biological Process: microtubule-based movement (GO:0007018);; Molecular Function: microtubule bind…	K10393|0|jcu:105634985|K10393 kinesin family member 2/24 | (RefSeq) kinesin-13A	[Z]	Cytoskeleton	Kinesin motor domain;; Microtubule binding	Kinesin-like protein KIN-13B OS=Arabidopsis thaliana OX=3702 GN=KIN13B PE=1 SV=1	Z	Cytoskeleton	kinesin-like protein KIN-13B [Jatropha curcas]
c18306.graph_c0	96	89	126	45	22	17	2.74	2.72	4.6	1.77	0.81	0.67	0.003341253	-1.500386369	down	--	--	--	--	--	--	--	--	S	Function unknown	hypothetical protein POPTR_0475s00220g [Populus trichocarpa]
c30516.graph_c0	160	212	99	29	75	27	6.96	9.65	5.53	1.67	4.67	1.81	0.00081071	-1.500160681	down	[F]	Nucleotide transport and metabolism	Molecular Function: adenine phosphoribosyltransferase activity (GO:0003999);; Cellular Component: cytoplasm (GO:0005737);; Biological Process: adenine salvage (GO:0006168);; Biological Process: nucleoside metabolic process (GO:0009116);; Cellular Component: integral component of membrane (GO:0016021);;	K00759|2.74808e-23|bvg:104892045|K00759 adenine phosphoribosyltransferase [EC:2.4.2.7] | (RefSeq) adenine phosphoribosyltransferase 3	[F]	Nucleotide transport and metabolism	Phosphoribosyl transferase domain	Adenine phosphoribosyltransferase 3 OS=Arabidopsis thaliana OX=3702 GN=APT3 PE=1 SV=1	F	Nucleotide transport and metabolism	adenine phosphoribosyltransferase 3-like [Quercus suber]
c32910.graph_c0	343	261	92	21	107	53	17.8	15.26	6.25	1.53	7.7	3.75	0.004206661	-1.499917002	down	--	--	Cellular Component: cell (GO:0005623);; Molecular Function: electron carrier activity (GO:0009055);; Molecular Function: protein disulfide oxidoreductase activity (GO:0015035);; Biological Process: cell redox homeostasis (GO:0045454);; Biological Process: oxidation-reduction process (GO:0055114);;	K03676|3.90048e-58|pop:POPTR_0014s12870g|K03676 glutaredoxin 3 | (RefSeq) POPTRDRAFT_664494; glutaredoxin family protein	[O]	Posttranslational modification, protein turnover, chaperones	Glutaredoxin	Glutaredoxin-C11 OS=Arabidopsis thaliana OX=3702 GN=GRXC11 PE=3 SV=1	O	Posttranslational modification, protein turnover, chaperones	PREDICTED: glutaredoxin-C11 [Populus euphratica]
c26115.graph_c0	1745	2499	1083	383	669	556	35.29	58.2	29.24	11.09	19.34	15.68	4.43E-08	-1.49178793	down	[GI]	Carbohydrate transport and metabolism ;; Lipid transport and metabolism	Cellular Component: extracellular region (GO:0005576);; Cellular Component: cell wall (GO:0005618);; Molecular Function: pectinesterase activity (GO:0030599);; Biological Process: cell wall modification (GO:0042545);; Biological Process: negative regulation of catalytic activity (GO:0043086);; Molecular Function: aspartyl esterase activity (GO:0045330);; Biological Process: pectin catabolic proce…	K01051|2.03856e-141|jcu:105638034|K01051 pectinesterase [EC:3.1.1.11] | (RefSeq) pectinesterase/pectinesterase inhibitor PPE8B	--	--	Pectinesterase;; Pectinesterase	Pectinesterase/pectinesterase inhibitor PPE8B OS=Prunus persica OX=3760 PE=2 SV=1	G	Carbohydrate transport and metabolism	Pectinesterase PPE8B precursor, putative [Ricinus communis]
c17755.graph_c0	7145	8412	6486	1969	2857	2106	323.74	428.8	386.07	125.76	179.26	129.68	1.54E-14	-1.491001455	down	--	--	--	--	--	--	Alginate lyase	Citrate-binding protein OS=Hevea brasiliensis OX=3981 GN=CBP PE=1 SV=1	S	Function unknown	unnamed protein product, partial [Vitis vinifera]
c32984.graph_c0	135	224	54	39	50	15	8.27	15.52	4.32	3.36	4.26	1.26	0.007261975	-1.489646621	down	--	--	--	--	--	--	--	--	S	Function unknown	hypothetical protein POPTR_0005s07300g [Populus trichocarpa]
c31384.graph_c0	175	331	166	46	89	64	3.1	6.5	4.25	1.04	2.08	1.58	6.42E-05	-1.488507955	down	[T]	Signal transduction mechanisms	Molecular Function: non-membrane spanning protein tyrosine kinase activity (GO:0004715);; Molecular Function: ATP binding (GO:0005524);; Biological Process: peptidyl-tyrosine phosphorylation (GO:0018108);;	K04733|0|pop:POPTR_0014s03780g|K04733 interleukin-1 receptor-associated kinase 4 [EC:2.7.11.1] | (RefSeq) hypothetical protein	[T]	Signal transduction mechanisms	Protein tyrosine kinase;; Protein kinase domain	Inactive protein kinase SELMODRAFT_444075 OS=Selaginella moellendorffii OX=88036 GN=SELMODRAFT_444075 PE=2 SV=1	T	Signal transduction mechanisms	hypothetical protein POPTR_014G038300v3 [Populus trichocarpa]
c18327.graph_c0	587	758	707	182	282	177	14.09	21.72	24.48	6.03	9.27	6.08	1.04E-07	-1.486900824	down	--	--	--	--	[T]	Signal transduction mechanisms	BAG domain;; Ubiquitin family	BAG family molecular chaperone regulator 1 OS=Arabidopsis thaliana OX=3702 GN=BAG1 PE=1 SV=1	O	Posttranslational modification, protein turnover, chaperones	BAG family molecular chaperone regulator 1-like [Hevea brasiliensis]
c24675.graph_c0	329	430	266	64	147	101	11.43	16.91	12.43	3.13	7.04	5.08	1.77E-06	-1.486886312	down	--	--	--	--	--	--	Cyclin-dependent kinase inhibitor	--	--	--	--
c12847.graph_c0	86	74	62	25	19	19	2.15	2.07	2.05	0.88	0.65	0.64	0.000375092	-1.485896603	down	--	--	Molecular Function: protein serine/threonine phosphatase activity (GO:0004722);; Biological Process: protein dephosphorylation (GO:0006470);;	--	[T]	Signal transduction mechanisms	Protein phosphatase 2C	Probable protein phosphatase 2C 65 OS=Arabidopsis thaliana OX=3702 GN=At5g01700 PE=2 SV=1	T	Signal transduction mechanisms	PREDICTED: probable protein phosphatase 2C 65 [Ricinus communis]
c31080.graph_c0	252	319	106	35	94	62	7.97	9.82	3.52	1.28	3.34	2.14	0.000444312	-1.485406569	down	[O]	Posttranslational modification, protein turnover, chaperones	Molecular Function: serine-type endopeptidase activity (GO:0004252);; Biological Process: proteolysis (GO:0006508);;	--	--	--	Subtilase family	Subtilisin-like protease SBT4.15 OS=Arabidopsis thaliana OX=3702 GN=SBT4.15 PE=3 SV=1	O	Posttranslational modification, protein turnover, chaperones	cucumisin-like [Hevea brasiliensis]
c19846.graph_c0	2429	3413	2703	1203	807	495	346.39	563.96	490.9	238.11	163.72	100.6	2.74E-05	-1.485104713	down	--	--	Cellular Component: Golgi apparatus (GO:0005794);; Biological Process: cell proliferation (GO:0008283);; Biological Process: cell differentiation (GO:0030154);; Cellular Component: extracellular matrix (GO:0031012);; Biological Process: plant organ morphogenesis (GO:1905392);;	--	--	--	Phytosulfokine precursor protein (PSK)	Phytosulfokines 3 OS=Arabidopsis thaliana OX=3702 GN=PSK3 PE=2 SV=2	S	Function unknown	Phytosulfokine [Trema orientalis]
c13017.graph_c0	3768	4095	3640	1379	1369	752	291.9	360.34	366.42	149.73	148.19	80.43	1.52E-07	-1.484057396	down	--	--	Biological Process: defense response (GO:0006952);; Biological Process: response to biotic stimulus (GO:0009607);;	--	--	--	Pathogenesis-related protein Bet v I family	MLP-like protein 31 OS=Arabidopsis thaliana OX=3702 GN=MLP31 PE=2 SV=2	S	Function unknown	Csf-2 family protein [Populus trichocarpa]
c26280.graph_c0	225	205	156	62	57	59	7.83	7.98	8.04	3.22	3.08	2.96	3.07E-08	-1.480773257	down	--	--	Molecular Function: hydrolase activity (GO:0016787);;	K07766|1.52583e-37|jcu:105631248|K07766 diphosphoinositol-polyphosphate diphosphatase [EC:3.6.1.52] | (RefSeq) nudix hydrolase 16, mitochondrial-like	[T]	Signal transduction mechanisms	--	Nudix hydrolase 16, mitochondrial OS=Arabidopsis thaliana OX=3702 GN=NUDT16 PE=2 SV=1	L	Replication, recombination and repair	nudix hydrolase 16, mitochondrial-like [Hevea brasiliensis]
c31464.graph_c0	851	1064	726	280	274	269	17.78	24.41	18.82	8.18	8.64	7.91	1.16E-12	-1.480141016	down	--	--	--	--	--	--	PLAC8 family	Protein MID1-COMPLEMENTING ACTIVITY 1 OS=Arabidopsis thaliana OX=3702 GN=MCA1 PE=1 SV=1	S	Function unknown	protein MID1-COMPLEMENTING ACTIVITY 1-like isoform X1 [Hevea brasiliensis]
c13122.graph_c0	196	134	144	42	69	28	12.43	9.68	11.91	3.76	6.01	2.37	0.000129573	-1.479748614	down	--	--	--	--	[R]	General function prediction only	--	F-box/LRR-repeat protein At3g48880 OS=Arabidopsis thaliana OX=3702 GN=At3g48880 PE=2 SV=1	S	Function unknown	conserved hypothetical protein [Ricinus communis]
c23398.graph_c0	93	45	36	14	16	16	1	1.03	0.7	0.28	0.24	0.79	0.004036567	-1.478549974	down	--	--	--	--	--	--	--	--	S	Function unknown	PREDICTED: uncharacterized protein LOC8288297 isoform X2 [Ricinus communis]
c29391.graph_c0	76	57	43	15	23	10	1.12	0.98	0.83	0.28	0.41	0.2	0.002986953	-1.475200758	down	--	--	Molecular Function: ATP binding (GO:0005524);; Cellular Component: kinesin complex (GO:0005871);; Cellular Component: microtubule (GO:0005874);; Biological Process: microtubule-based movement (GO:0007018);; Molecular Function: microtubule binding (GO:0008017);; Molecular Function: ATP-dependent microtubule motor activity, plus-end-directed (GO:0008574);;	K10398|0|rcu:8263192|K10398 kinesin family member 11 | (RefSeq) 125 kDa kinesin-related protein	[Z]	Cytoskeleton	Kinesin motor domain;; Microtubule binding	Kinesin-like protein KIN-5C OS=Nicotiana tabacum OX=4097 GN=KIN5C PE=1 SV=1	Z	Cytoskeleton	hypothetical protein POPTR_016G077800v3 [Populus trichocarpa]
c33384.graph_c0	174	250	150	44	72	59	10.15	16.47	11.44	3.61	5.84	4.71	4.02E-06	-1.473683169	down	--	--	Biological Process: transcription, DNA-templated (GO:0006351);;	--	--	--	AP2 domain	Ethylene-responsive transcription factor ERF038 OS=Arabidopsis thaliana OX=3702 GN=ERF038 PE=2 SV=1	K	Transcription	PREDICTED: ethylene-responsive transcription factor ERF039-like [Populus euphratica]
c30884.graph_c0	146	306	80	26	70	51	3.38	7.52	2.41	0.77	1.99	1.41	0.003084201	-1.471082291	down	--	--	--	--	--	--	Leucine-zipper of ternary complex factor MIP1;; Protein of unknown function, DUF547;; Protein of unknown function, DUF547	--	S	Function unknown	PREDICTED: uncharacterized protein LOC8269966 [Ricinus communis]
c12907.graph_c0	229	173	193	38	96	46	14.01	11.97	15.42	3.27	8.19	3.85	9.38E-05	-1.470886538	down	--	--	--	--	--	--	--	--	--	--	uncharacterized protein LOC105629218 [Jatropha curcas]
c32294.graph_c0	1680	1290	946	345	522	347	145.29	131.62	107.02	32.83	56.07	33.32	6.43E-12	-1.469681291	down	--	--	--	--	--	--	--	--	S	Function unknown	uncharacterized protein LOC110645971 [Hevea brasiliensis]
c20637.graph_c0	195	174	147	40	68	51	28.81	30.71	27.78	8.41	13.33	10.54	5.55E-07	-1.469511804	down	--	--	Molecular Function: GTPase activity (GO:0003924);; Molecular Function: structural constituent of cytoskeleton (GO:0005200);; Molecular Function: GTP binding (GO:0005525);; Cellular Component: cytoplasm (GO:0005737);; Cellular Component: microtubule (GO:0005874);; Biological Process: microtubule-based process (GO:0007017);;	K07375|3.46105e-64|mdm:103407673|K07375 tubulin beta | (RefSeq) tubulin beta-2 chain-like	[Z]	Cytoskeleton	Tubulin C-terminal domain	Tubulin beta-1 chain (Fragment) OS=Daucus carota OX=4039 GN=TUBB1 PE=1 SV=2	Z	Cytoskeleton	Tubulin beta-1 chain [Capsicum chinense]
c31265.graph_c0	356	479	220	67	177	63	39.26	59.97	31.35	10.59	28.53	8.86	0.000387487	-1.468129427	down	--	--	Biological Process: response to auxin (GO:0009733);;	K14488|2.44231e-45|pop:POPTR_0009s12910g|K14488 SAUR family protein | (RefSeq) POPTRDRAFT_649293; hypothetical protein	--	--	Auxin responsive protein	Auxin-responsive protein SAUR22 OS=Arabidopsis thaliana OX=3702 GN=SAUR22 PE=2 SV=1	S	Function unknown	hypothetical protein POPTR_0009s12910g [Populus trichocarpa]
c27755.graph_c0	2326	1384	1776	728	480	455	44.03	29.14	44.2	19.45	12.55	11.64	9.05E-07	-1.462917894	down	[O]	Posttranslational modification, protein turnover, chaperones	Molecular Function: ATP binding (GO:0005524);;	K03283|0|gra:105786505|K03283 heat shock 70kDa protein 1/8 | (RefSeq) heat shock cognate 70 kDa protein 2	[O]	Posttranslational modification, protein turnover, chaperones	Hsp70 protein;; MreB/Mbl protein;; NAD-specific glutamate dehydrogenase	Probable mediator of RNA polymerase II transcription subunit 37c OS=Arabidopsis thaliana OX=3702 GN=MED37C PE=1 SV=1	O	Posttranslational modification, protein turnover, chaperones	hypothetical protein CDL15_Pgr024051 [Punica granatum]
c21302.graph_c0	1868	1273	1317	523	369	496	239.33	187.18	211.36	95.4	68.38	94.37	7.17E-10	-1.456757672	down	--	--	Cellular Component: integral component of membrane (GO:0016021);; Biological Process: transmembrane transport (GO:0055085);;	--	--	--	OPT oligopeptide transporter protein	Metal-nicotianamine transporter YSL3 OS=Arabidopsis thaliana OX=3702 GN=YSL3 PE=2 SV=1	S	Function unknown	PREDICTED: metal-nicotianamine transporter YSL1-like [Cucumis melo]
c27408.graph_c1	480	520	469	163	181	119	16.37	19.88	21.07	7.85	8.52	5.48	2.59E-08	-1.455655185	down	--	--	Molecular Function: L-ornithine transmembrane transporter activity (GO:0000064);; Molecular Function: structural constituent of ribosome (GO:0003735);; Molecular Function: L-histidine transmembrane transporter activity (GO:0005290);; Cellular Component: mitochondrion (GO:0005739);; Biological Process: translation (GO:0006412);; Biological Process: proline biosynthetic process (GO:0006561);; Molec…	K15109|2.44042e-25|tcc:TCM_028737|K15109 solute carrier family 25 (mitochondrial carnitine/acylcarnitine transporter), member 20/29 | (RefSeq) Mitochondrial substrate carrier family protein	[C]	Energy production and conversion	Mitochondrial carrier protein	Mitochondrial arginine transporter BAC2 OS=Arabidopsis thaliana OX=3702 GN=BAC2 PE=1 SV=1	S	Function unknown	mitochondrial arginine transporter BAC2 [Manihot esculenta]
c26775.graph_c0	213	222	139	71	67	29	9.3	11.46	8.49	4.4	3.94	1.51	0.000228568	-1.451895417	down	--	--	--	--	--	--	Domain of unknown function (DUF702)	Protein LATERAL ROOT PRIMORDIUM 1 OS=Arabidopsis thaliana OX=3702 GN=LRP1 PE=1 SV=1	S	Function unknown	Lateral root primordium protein-related isoform 3, partial [Theobroma cacao]
c27956.graph_c0	268	383	114	47	85	91	9.21	14.91	4.82	2.28	4.11	4.04	0.000346852	-1.451058903	down	--	--	Molecular Function: binding (GO:0005488);; Biological Process: cellular process (GO:0009987);; Biological Process: single-organism process (GO:0044699);;	K09338|2.09097e-72|jcu:105632304|K09338 homeobox-leucine zipper protein | (RefSeq) homeobox-leucine zipper protein HAT4-like	[K]	Transcription	HD-ZIP protein N terminus;; Homeobox domain	Homeobox-leucine zipper protein HAT1 OS=Arabidopsis thaliana OX=3702 GN=HAT1 PE=1 SV=1	K	Transcription	homeobox-leucine zipper protein HAT4 [Manihot esculenta]
c30161.graph_c3	128	102	48	19	44	11	3.41	3.04	1.69	0.76	1.62	0.4	0.008009997	-1.450485625	down	--	--	--	K09273|8.03374e-120|jcu:105645699|K09273 upstream-binding transcription factor | (RefSeq) high mobility group B protein 6	[R]	General function prediction only	HMG (high mobility group) box;; HMG-box domain;; CHDNT (NUC034) domain	High mobility group B protein 13 OS=Arabidopsis thaliana OX=3702 GN=HMGB13 PE=2 SV=1	B	Chromatin structure and dynamics	high mobility group B protein 13-like [Hevea brasiliensis]
c18345.graph_c0	25797	29090	19743	6055	10503	7451	758.74	964.33	771.49	251.66	429	294.5	1.64E-12	-1.44840307	down	[I]	Lipid transport and metabolism	Biological Process: protein peptidyl-prolyl isomerization (GO:0000413);; Molecular Function: peptidyl-prolyl cis-trans isomerase activity (GO:0003755);; Cellular Component: endoplasmic reticulum membrane (GO:0005789);; Biological Process: protein folding (GO:0006457);; Biological Process: unsaturated fatty acid biosynthetic process (GO:0006636);; Cellular Component: integral component of membrane…	K10256|0|jcu:105646514|K10256 omega-6 fatty acid desaturase / acyl-lipid omega-6 desaturase (Delta-12 desaturase) [EC:1.14.19.6 1.14.19.22] | (RefSeq) omega-6 fatty acid desaturase, endoplasmic reticulum isozyme 2	--	--	Fatty acid desaturase;; Domain of unknown function (DUF3474)	Delta(12)-fatty-acid desaturase FAD2 OS=Vernicia fordii OX=73154 GN=FAD2 PE=1 SV=1	I	Lipid transport and metabolism	omega-6 fatty acid desaturase, endoplasmic reticulum isozyme 2 [Jatropha curcas]
c33017.graph_c0	3547	4246	3878	809	1841	1133	240.27	325.81	342.42	76.94	173.78	105.53	3.56E-07	-1.444620307	down	--	--	--	--	--	--	--	--	S	Function unknown	hypothetical protein POPTR_0002s16940g [Populus trichocarpa]
c25365.graph_c0	149	186	74	48	41	28	7.13	10.02	4.64	3.23	2.72	1.82	0.000551373	-1.444619351	down	--	--	Biological Process: proteolysis (GO:0006508);; Molecular Function: peptidase activity (GO:0008233);; Cellular Component: integral component of membrane (GO:0016021);;	--	--	--	--	--	S	Function unknown	uncharacterized protein LOC110649064 [Hevea brasiliensis]
c12682.graph_c0	141	123	82	24	59	15	10.17	10.06	7.7	2.43	5.94	1.49	0.003434008	-1.443816702	down	--	--	--	--	--	--	--	--	S	Function unknown	PREDICTED: uncharacterized protein LOC8259684 [Ricinus communis]
c29698.graph_c1	18499	20410	17649	5302	7400	5826	275.88	338.79	348.51	112.02	151.43	116.53	4.99E-15	-1.442647097	down	[HC]	Coenzyme transport and metabolism ;; Energy production and conversion	Molecular Function: squalene monooxygenase activity (GO:0004506);; Cellular Component: integral component of membrane (GO:0016021);; Molecular Function: flavin adenine dinucleotide binding (GO:0050660);; Biological Process: oxidation-reduction process (GO:0055114);;	K00511|0|rcu:8267674|K00511 squalene monooxygenase [EC:1.14.14.17] | (RefSeq) squalene monooxygenase	[I]	Lipid transport and metabolism	Squalene epoxidase;; FAD binding domain;; FAD dependent oxidoreductase;; FAD binding domain;; NAD(P)-binding Rossmann-like domain;; Glucose inhibited division protein A	Squalene monooxygenase OS=Panax ginseng OX=4054 PE=2 SV=1	CH	--	PREDICTED: squalene epoxidase 3 isoform X1 [Ricinus communis]
c24648.graph_c0	766	947	664	362	159	185	32.14	44.64	36.61	21.42	9.23	10.53	7.67E-05	-1.440463009	down	--	--	--	--	--	--	--	--	S	Function unknown	hypothetical protein COLO4_21221 [Corchorus olitorius]
c31736.graph_c0	90	207	102	20	65	31	3.95	9.27	5.11	1.47	3.92	1.91	0.004839101	-1.438962483	down	--	--	Biological Process: response to auxin (GO:0009733);;	K14488|1.6886e-38|pop:POPTR_0009s12930g|K14488 SAUR family protein | (RefSeq) POPTRDRAFT_557152; hypothetical protein	--	--	Auxin responsive protein	Auxin-responsive protein SAUR20 OS=Arabidopsis thaliana OX=3702 GN=SAUR20 PE=2 SV=1	S	Function unknown	hypothetical protein POPTR_0009s12930g [Populus trichocarpa]
c21781.graph_c0	1867	1260	1141	476	566	271	37.01	27.87	29.96	13.35	15.42	7.2	9.53E-07	-1.438924475	down	[E]	Amino acid transport and metabolism	Molecular Function: L-glutamate transmembrane transporter activity (GO:0005313);; Cellular Component: integral component of plasma membrane (GO:0005887);; Molecular Function: L-lysine transmembrane transporter activity (GO:0015189);; Molecular Function: antiporter activity (GO:0015297);; Biological Process: L-arginine import (GO:0043091);; Biological Process: L-glutamate import (GO:0051938);; Bio…	K03294|0|pop:POPTR_0013s03140g|K03294 basic amino acid/polyamine antiporter, APA family | (RefSeq) POPTRDRAFT_570928; cationic amino acid transporter 1 family protein	[E]	Amino acid transport and metabolism	Amino acid permease;; Amino acid permease;; C-terminus of AA_permease	Cationic amino acid transporter 1 OS=Arabidopsis thaliana OX=3702 GN=CAT1 PE=1 SV=1	E	Amino acid transport and metabolism	PREDICTED: cationic amino acid transporter 1-like [Populus euphratica]
c23594.graph_c0	647	1628	531	250	297	300	13.05	35.01	13.69	6.99	8.46	8.06	0.000118308	-1.437675553	down	--	--	--	--	--	--	Protein of unknown function (DUF4005)	Protein IQ-DOMAIN 1 OS=Arabidopsis thaliana OX=3702 GN=IQD1 PE=1 SV=1	Z	Cytoskeleton	PREDICTED: protein IQ-DOMAIN 1-like isoform X5 [Populus euphratica]
c31441.graph_c1	113	68	37	12	29	19	1.81	1.21	0.79	0.27	0.63	0.41	0.00541215	-1.436197146	down	--	--	--	--	[R]	General function prediction only	Reverse transcriptase (RNA-dependent DNA polymerase)	Uncharacterized mitochondrial protein AtMg01250 OS=Arabidopsis thaliana OX=3702 GN=AtMg01250 PE=4 SV=1	S	Function unknown	hypothetical protein [Beta vulgaris subsp. vulgaris]
c32451.graph_c3	1880	1437	1512	625	457	445	62.95	53.95	66.65	29.3	21.11	20.08	5.86E-09	-1.434946452	down	--	--	Molecular Function: DNA binding (GO:0003677);; Biological Process: regulation of transcription, DNA-templated (GO:0006355);;	K09419|4.44692e-111|jcu:105645856|K09419 heat shock transcription factor, other eukaryote | (RefSeq) heat stress transcription factor B-2b	[K]	Transcription	HSF-type DNA-binding	Heat stress transcription factor B-2b OS=Arabidopsis thaliana OX=3702 GN=HSFB2B PE=2 SV=1	K	Transcription	heat stress transcription factor B-2b [Jatropha curcas]
c21379.graph_c1	222	384	174	32	118	85	11.1	25.21	12.19	2.99	8.4	6.55	0.001203281	-1.432914197	down	--	--	--	--	--	--	--	--	S	Function unknown	PREDICTED: uncharacterized protein LOC105120142 [Populus euphratica]
c13460.graph_c0	83	86	70	19	28	26	21.19	27.64	23.44	6.59	10.52	11.4	0.00027648	-1.432365863	down	--	--	Cellular Component: plasma membrane (GO:0005886);; Molecular Function: zinc ion binding (GO:0008270);; Cellular Component: integral component of membrane (GO:0016021);; Molecular Function: cellulose synthase (UDP-forming) activity (GO:0016760);; Biological Process: cellulose biosynthetic process (GO:0030244);; Biological Process: cell wall organization (GO:0071555);;	K10999|3.62567e-52|thj:104803667|K10999 cellulose synthase A [EC:2.4.1.12] | (RefSeq) cellulose synthase A catalytic subunit 1 [UDP-forming]	--	--	Cellulose synthase	Cellulose synthase A catalytic subunit 1 [UDP-forming] OS=Arabidopsis thaliana OX=3702 GN=CESA1 PE=1 SV=1	--	--	PREDICTED: cellulose synthase A catalytic subunit 1 [UDP-forming]-like [Ziziphus jujuba]
c25029.graph_c0	461	334	211	112	100	97	15.65	12.76	9.65	5.35	4.64	4.47	1.76E-07	-1.430454184	down	--	--	Molecular Function: structural constituent of ribosome (GO:0003735);; Biological Process: translation (GO:0006412);; Cellular Component: integral component of membrane (GO:0016021);; Biological Process: transmembrane transport (GO:0055085);;	--	[C]	Energy production and conversion	Mitochondrial carrier protein;; Mitochondrial carrier protein	Mitochondrial uncoupling protein 1 OS=Arabidopsis thaliana OX=3702 GN=PUMP1 PE=1 SV=1	O	Posttranslational modification, protein turnover, chaperones	hypothetical protein POPTR_T106700v3 [Populus trichocarpa]
c29653.graph_c0	92002	121615	147056	43397	28372	44958	1751.57	2583.85	3843.72	1105.56	737.8	1135.16	8.32E-06	-1.428616905	down	[P]	Inorganic ion transport and metabolism	Molecular Function: carbonate dehydratase activity (GO:0004089);; Molecular Function: zinc ion binding (GO:0008270);; Biological Process: carbon utilization (GO:0015976);;	K01673|2.77689e-125|rcu:8289793|K01673 carbonic anhydrase [EC:4.2.1.1] | (RefSeq) carbonic anhydrase 2	[P]	Inorganic ion transport and metabolism	Carbonic anhydrase	Carbonic anhydrase, chloroplastic OS=Pisum sativum OX=3888 PE=1 SV=1	P	Inorganic ion transport and metabolism	hypothetical protein POPTR_0001s34950g [Populus trichocarpa]
c13762.graph_c0	873	1253	794	124	515	273	17.55	28.22	21.2	3.55	14.3	7.36	0.000438622	-1.426675023	down	[R]	General function prediction only	Cellular Component: integral component of membrane (GO:0016021);;	--	[MW]	--	Fasciclin domain	Fasciclin-like arabinogalactan protein 17 OS=Arabidopsis thaliana OX=3702 GN=FLA17 PE=2 SV=1	M	Cell wall/membrane/envelope biogenesis	hypothetical protein POPTR_010G244900v3 [Populus trichocarpa]
c30541.graph_c0	123	130	99	22	46	42	2.08	2.08	2	0.42	0.85	0.77	8.06E-05	-1.426453021	down	--	--	Molecular Function: DNA binding (GO:0003677);; Molecular Function: transcription factor activity, sequence-specific DNA binding (GO:0003700);; Cellular Component: nucleus (GO:0005634);; Biological Process: regulation of transcription, DNA-templated (GO:0006355);; Biological Process: multicellular organism development (GO:0007275);;	K09285|0|jcu:105630807|K09285 AP2-like factor, ANT lineage | (RefSeq) AP2-like ethylene-responsive transcription factor ANT	--	--	AP2 domain	AP2-like ethylene-responsive transcription factor ANT OS=Arabidopsis thaliana OX=3702 GN=ANT PE=1 SV=2	K	Transcription	AP2-like ethylene-responsive transcription factor ANT [Jatropha curcas]
c27612.graph_c0	109	94	61	21	31	28	4.11	3.98	3.03	1.12	1.62	1.43	0.000205791	-1.423843773	down	[G]	Carbohydrate transport and metabolism	Molecular Function: hydrolase activity, hydrolyzing O-glycosyl compounds (GO:0004553);; Cellular Component: cell wall (GO:0005618);; Cellular Component: integral component of plasma membrane (GO:0005887);; Biological Process: plant-type cell wall modification involved in multidimensional cell growth (GO:0009831);; Biological Process: xyloglucan metabolic process (GO:0010411);; Molecular Function:…	K08235|1.19783e-150|pop:POPTR_0014s11030g|K08235 xyloglucan:xyloglucosyl transferase [EC:2.4.1.207] | (RefSeq) POPTRDRAFT_731607; xyloglucan endotransglucosylase/hydrolase protein 33 precursor	--	--	Glycosyl hydrolases family 16;; Xyloglucan endo-transglycosylase (XET) C-terminus	Probable xyloglucan endotransglucosylase/hydrolase protein 33 OS=Arabidopsis thaliana OX=3702 GN=XTH33 PE=2 SV=2	G	Carbohydrate transport and metabolism	xyloglucan endotransglycosylase/hydrolase precursor XTH-38 [Populus tremula x Populus tremuloides]
c12897.graph_c0	156	247	143	29	90	49	3.49	6.17	4.23	0.92	2.77	1.47	0.000824727	-1.421407335	down	--	--	Molecular Function: zinc ion binding (GO:0008270);; Cellular Component: integral component of membrane (GO:0016021);; Biological Process: proteasome-mediated ubiquitin-dependent protein catabolic process (GO:0043161);; Molecular Function: ubiquitin protein ligase activity (GO:0061630);;	--	[O]	Posttranslational modification, protein turnover, chaperones	Ring finger domain;; RING-like zinc finger;; RING-H2 zinc finger domain;; Anaphase-promoting complex subunit 11 RING-H2 finger;; Zinc finger, C3HC4 type (RING finger)	RING-H2 finger protein ATL13 OS=Arabidopsis thaliana OX=3702 GN=ATL13 PE=2 SV=2	O	Posttranslational modification, protein turnover, chaperones	RING-H2 finger protein ATL13-like [Manihot esculenta]
c29453.graph_c0	1221	1339	997	382	440	339	30.71	37.54	32.99	14.53	16.21	12.26	2.74E-13	-1.421351381	down	[I]	Lipid transport and metabolism	Molecular Function: farnesyl-diphosphate farnesyltransferase activity (GO:0004310);; Biological Process: lipid biosynthetic process (GO:0008610);; Cellular Component: integral component of membrane (GO:0016021);; Molecular Function: squalene synthase activity (GO:0051996);;	K00801|0|gmx:100775983|K00801 farnesyl-diphosphate farnesyltransferase [EC:2.5.1.21] | (RefSeq) squalene synthase	[I]	Lipid transport and metabolism	Squalene/phytoene synthase	Squalene synthase OS=Nicotiana benthamiana OX=4100 PE=2 SV=1	I	Lipid transport and metabolism	squalene synthase [Glycine max]
c27317.graph_c0	138	180	159	48	44	60	4.34	6.75	7.29	2.54	2.52	3.57	2.75E-05	-1.419458993	down	[G]	Carbohydrate transport and metabolism	Molecular Function: trehalose-phosphatase activity (GO:0004805);; Biological Process: trehalose biosynthetic process (GO:0005992);; Biological Process: dephosphorylation (GO:0016311);;	K01087|0|pop:POPTR_0002s09510g|K01087 trehalose 6-phosphate phosphatase [EC:3.1.3.12] | (RefSeq) POPTRDRAFT_410207; hypothetical protein	[G]	Carbohydrate transport and metabolism	Trehalose-phosphatase	Probable trehalose-phosphate phosphatase D OS=Arabidopsis thaliana OX=3702 GN=TPPD PE=2 SV=1	G	Carbohydrate transport and metabolism	hypothetical protein POPTR_002G094500v3 [Populus trichocarpa]
c23059.graph_c0	619	610	334	81	270	131	14.74	15.97	10.38	2.66	8.42	4.21	0.000187361	-1.418246518	down	--	--	Cellular Component: cytoplasm (GO:0005737);; Biological Process: metal ion transport (GO:0030001);; Molecular Function: transition metal ion binding (GO:0046914);; Biological Process: cellular transition metal ion homeostasis (GO:0046916);;	--	[P]	Inorganic ion transport and metabolism	Heavy-metal-associated domain	Heavy metal-associated isoprenylated plant protein 28 OS=Arabidopsis thaliana OX=3702 GN=HIPP28 PE=3 SV=1	S	Function unknown	hypothetical protein POPTR_0011s07430g [Populus trichocarpa]
c23447.graph_c0	528	750	425	174	209	164	11.25	17.96	11.81	5.25	6.28	4.79	2.12E-08	-1.418080933	down	--	--	Cellular Component: Golgi apparatus (GO:0005794);; Cellular Component: integral component of membrane (GO:0016021);; Molecular Function: O-acetyltransferase activity (GO:0016413);; Biological Process: cell wall organization or biogenesis (GO:0071554);;	--	--	--	GDSL/SGNH-like Acyl-Esterase family found in Pmr5 and Cas1p;; GDSL/SGNH-like Acyl-Esterase family found in Pmr5 and Cas1p;; PMR5 N terminal Domain	Protein trichome birefringence-like 25 OS=Arabidopsis thaliana OX=3702 GN=TBL25 PE=2 SV=1	S	Function unknown	hypothetical protein POPTR_014G095800v3 [Populus trichocarpa]
c30621.graph_c0	177	282	183	59	93	50	5.32	9.26	7.12	2.08	3.42	1.73	7.54E-05	-1.417812878	down	--	--	Cellular Component: intracellular (GO:0005622);; Molecular Function: zinc ion binding (GO:0008270);; Cellular Component: integral component of membrane (GO:0016021);;	--	--	--	--	--	S	Function unknown	PLATZ transcription factor family protein [Theobroma cacao]
c25603.graph_c0	119	230	114	33	68	41	2.67	5.76	3.38	1.05	2.1	1.23	0.000786702	-1.41562357	down	--	--	Molecular Function: transcription factor activity, sequence-specific DNA binding (GO:0003700);; Cellular Component: nucleus (GO:0005634);; Biological Process: regulation of transcription, DNA-templated (GO:0006355);; Molecular Function: sequence-specific DNA binding (GO:0043565);;	--	--	--	GRAS domain family	Scarecrow-like protein 32 OS=Arabidopsis thaliana OX=3702 GN=SCL32 PE=1 SV=1	S	Function unknown	hypothetical protein POPTR_0017s06900g [Populus trichocarpa]
c23461.graph_c0	13647	9454	11503	2155	4276	5005	210.98	162.97	236.43	46.89	90	102.45	4.64E-07	-1.413591674	down	[E]	Amino acid transport and metabolism	Molecular Function: transporter activity (GO:0005215);; Biological Process: transport (GO:0006810);; Cellular Component: integral component of membrane (GO:0016021);;	--	[E]	Amino acid transport and metabolism	POT family	Protein NRT1/ PTR FAMILY 2.13 OS=Arabidopsis thaliana OX=3702 GN=NPF2.13 PE=1 SV=1	E	Amino acid transport and metabolism	protein NRT1/ PTR FAMILY 2.13-like [Manihot esculenta]
c13028.graph_c0	359	226	186	116	65	42	17.49	12.4	11.88	7.96	4.39	2.78	0.000927799	-1.41097939	down	[O]	Posttranslational modification, protein turnover, chaperones	Molecular Function: ATP binding (GO:0005524);;	--	[O]	Posttranslational modification, protein turnover, chaperones	Ubiquitin-conjugating enzyme	Ubiquitin-conjugating enzyme E2 10 OS=Arabidopsis thaliana OX=3702 GN=UBC10 PE=1 SV=1	O	Posttranslational modification, protein turnover, chaperones	hypothetical protein PRUPE_8G165100 [Prunus persica]
c12988.graph_c0	114	93	58	31	23	25	5.59	5.09	3.7	2.12	1.55	1.65	0.000543129	-1.409149971	down	--	--	Molecular Function: DNA binding (GO:0003677);; Biological Process: response to light stimulus (GO:0009416);; Molecular Function: protein dimerization activity (GO:0046983);;	--	--	--	Helix-loop-helix DNA-binding domain	Transcription factor PRE6 OS=Arabidopsis thaliana OX=3702 GN=PRE6 PE=1 SV=1	K	Transcription	PREDICTED: transcription factor PRE6-like [Ziziphus jujuba]
c28875.graph_c0	249	558	323	95	128	140	7.93	19.89	13.66	4.29	5.57	6.03	7.35E-05	-1.406104443	down	[R]	General function prediction only	Molecular Function: protein serine/threonine kinase activity (GO:0004674);; Molecular Function: ATP binding (GO:0005524);; Biological Process: protein phosphorylation (GO:0006468);;	K04733|1.50411e-155|pop:POPTR_0018s09860g|K04733 interleukin-1 receptor-associated kinase 4 [EC:2.7.11.1] | (RefSeq) POPTRDRAFT_911310; hypothetical protein	[T]	Signal transduction mechanisms	Protein kinase domain;; Protein tyrosine kinase	Probable receptor-like serine/threonine-protein kinase At5g57670 OS=Arabidopsis thaliana OX=3702 GN=At5g57670 PE=2 SV=1	T	Signal transduction mechanisms	hypothetical protein POPTR_0018s09860g [Populus trichocarpa]
c24633.graph_c1	532	781	416	130	259	170	9.74	16.04	10.1	3.4	6.55	4.19	2.94E-06	-1.402943912	down	[M]	Cell wall/membrane/envelope biogenesis	Molecular Function: ATP binding (GO:0005524);; Biological Process: protein phosphorylation (GO:0006468);; Cellular Component: integral component of membrane (GO:0016021);; Molecular Function: 2-alkenal reductase [NAD(P)] activity (GO:0032440);; Molecular Function: tau-protein kinase activity (GO:0050321);; Biological Process: oxidation-reduction process (GO:0055114);;	--	--	--	Protein kinase domain;; Protein tyrosine kinase;; Leucine rich repeat;; Leucine Rich repeats (2 copies);; Leucine rich repeat N-terminal domain	Probable inactive receptor kinase At5g58300 OS=Arabidopsis thaliana OX=3702 GN=At5g58300 PE=2 SV=1	S	Function unknown	putative plant disease resistance family protein [Populus trichocarpa]
c17114.graph_c0	98	224	69	30	60	22	2.51	6.42	2.34	1.09	2.12	0.76	0.009641393	-1.397250825	down	[O]	Posttranslational modification, protein turnover, chaperones	Molecular Function: metalloendopeptidase activity (GO:0004222);; Biological Process: proteolysis (GO:0006508);; Molecular Function: zinc ion binding (GO:0008270);; Cellular Component: membrane (GO:0016020);; Cellular Component: extracellular matrix (GO:0031012);;	--	[OW]	--	Matrixin;; Putative peptidoglycan binding domain	Metalloendoproteinase 2-MMP OS=Arabidopsis thaliana OX=3702 GN=2MMP PE=1 SV=1	O	Posttranslational modification, protein turnover, chaperones	PREDICTED: metalloendoproteinase 2-MMP [Ricinus communis]
c32297.graph_c1	1627	1412	514	234	431	433	20.6	20.38	10.82	6.38	11.04	11.28	3.26E-05	-1.396817829	down	--	;;	Molecular Function: protein kinase activity (GO:0004672);; Molecular Function: binding (GO:0005488);; Cellular Component: membrane (GO:0016020);; Biological Process: phosphorylation (GO:0016310);;	--	--	--	Protein tyrosine kinase;; Protein kinase domain;; Domain of unknown function (DUF4283);; Domain of unknown function (DUF3403)	G-type lectin S-receptor-like serine/threonine-protein kinase At4g03230 OS=Arabidopsis thaliana OX=3702 GN=At4g03230 PE=3 SV=3	T	Signal transduction mechanisms	S-locus glycoprotein [Corchorus olitorius]
c14781.graph_c0	201	196	91	32	77	40	3.94	4.28	2.36	0.89	2.07	1.05	0.000613854	-1.395463956	down	--	--	Molecular Function: transcription factor activity, sequence-specific DNA binding (GO:0003700);; Cellular Component: nucleus (GO:0005634);; Biological Process: regulation of transcription, DNA-templated (GO:0006355);; Biological Process: asymmetric cell division (GO:0008356);; Biological Process: gravitropism (GO:0009630);; Biological Process: radial pattern formation (GO:0009956);; Molecular Func…	--	--	--	GRAS domain family	Protein SCARECROW OS=Ipomoea nil OX=35883 GN=SCR PE=1 SV=1	K	Transcription	protein SCARECROW [Manihot esculenta]
c27210.graph_c0	238	242	211	37	106	82	5.94	6.57	7.29	1.2	3.94	2.61	8.27E-05	-1.395037106	down	[M]	Cell wall/membrane/envelope biogenesis	Molecular Function: protein serine/threonine kinase activity (GO:0004674);; Molecular Function: ATP binding (GO:0005524);; Cellular Component: nucleus (GO:0005634);; Cellular Component: cytoplasm (GO:0005737);; Biological Process: protein phosphorylation (GO:0006468);; Molecular Function: GTPase binding (GO:0051020);;	K04733|0|rcu:8288494|K04733 interleukin-1 receptor-associated kinase 4 [EC:2.7.11.1] | (RefSeq) receptor-like cytosolic serine/threonine-protein kinase RBK2	[T]	Signal transduction mechanisms	Protein kinase domain;; Protein tyrosine kinase	Receptor-like cytosolic serine/threonine-protein kinase RBK2 OS=Arabidopsis thaliana OX=3702 GN=RBK2 PE=1 SV=1	T	Signal transduction mechanisms	hypothetical protein POPTR_013G028100v3 [Populus trichocarpa]
c31306.graph_c0	4954	3409	2272	886	1467	1087	72.07	55.26	43.82	18.27	29.31	21.15	1.28E-09	-1.394876227	down	[O]	Posttranslational modification, protein turnover, chaperones	Biological Process: RNA processing (GO:0006396);;	--	--	--	Tetratricopeptide repeat;; Tetratricopeptide repeat;; Tetratricopeptide repeat	--	S	Function unknown	PREDICTED: uncharacterized protein LOC8266710 [Ricinus communis]
c27510.graph_c0	541	670	366	110	223	182	6.61	9.09	6.03	1.83	3.49	3.19	6.07E-07	-1.394073811	down	[T]	Signal transduction mechanisms	Biological Process: phosphorelay signal transduction system (GO:0000160);; Molecular Function: protein histidine kinase activity (GO:0004673);; Cellular Component: cytoplasm (GO:0005737);; Biological Process: protein phosphorylation (GO:0006468);; Biological Process: hormone-mediated signaling pathway (GO:0009755);; Biological Process: negative regulation of signal transduction (GO:0009968);; Bio…	--	[T]	Signal transduction mechanisms	Response regulator receiver domain;; Histidine kinase-, DNA gyrase B-, and HSP90-like ATPase;; His Kinase A (phospho-acceptor) domain	Probable histidine kinase 1 OS=Oryza sativa subsp. indica OX=39946 GN=HK1 PE=3 SV=1	T	Signal transduction mechanisms	PREDICTED: histidine kinase 5-like [Populus euphratica]
c19806.graph_c0	23946	13413	19370	6623	6427	5630	560.41	352.01	604.04	217.93	199.58	172.67	3.36E-08	-1.393673234	down	[G]	Carbohydrate transport and metabolism	Molecular Function: ATP binding (GO:0005524);;	--	[O]	Posttranslational modification, protein turnover, chaperones	ATPase family associated with various cellular activities (AAA)	Ribulose bisphosphate carboxylase/oxygenase activase 2, chloroplastic OS=Larrea tridentata OX=66636 GN=RCA2 PE=2 SV=1	O	Posttranslational modification, protein turnover, chaperones	ribulose bisphosphate carboxylase/oxygenase activase, chloroplastic-like [Manihot esculenta]
c18229.graph_c0	144	103	112	44	29	40	8.64	6.98	8.78	3.71	2.42	3.28	0.000175536	-1.389351611	down	--	--	Molecular Function: transcription factor activity, sequence-specific DNA binding (GO:0003700);; Biological Process: regulation of transcription, DNA-templated (GO:0006355);; Molecular Function: sequence-specific DNA binding (GO:0043565);;	K14432|1.46441e-29|pop:POPTR_0008s01130g|K14432 ABA responsive element binding factor | (RefSeq) POPTRDRAFT_803082; hypothetical protein	--	--	--	ABSCISIC ACID-INSENSITIVE 5-like protein 2 OS=Arabidopsis thaliana OX=3702 GN=DPBF3 PE=1 SV=1	K	Transcription	hypothetical protein POPTR_0008s01130g [Populus trichocarpa]
c25240.graph_c0	3200	9242	4155	1748	1831	1741	56.51	130.99	75.83	65.32	54.89	53.98	0.000119084	-1.385896638	down	--	--	--	--	--	--	--	Proline-rich protein 4 OS=Arabidopsis thaliana OX=3702 GN=PRP4 PE=2 SV=1	S	Function unknown	hypothetical protein POPTR_0004s17590g [Populus trichocarpa]
c13063.graph_c0	605	559	369	98	289	96	38.87	40.63	30.93	8.84	25.85	8.46	0.000578682	-1.382041639	down	--	--	--	--	--	--	VQ motif	Sigma factor binding protein 2, chloroplastic OS=Arabidopsis thaliana OX=3702 GN=SIB2 PE=1 SV=1	S	Function unknown	PREDICTED: sigma factor binding protein 1, chloroplastic-like [Populus euphratica]
c26108.graph_c0	590	266	253	166	92	65	20.04	9.33	10.96	8.19	4.22	3.18	0.001632039	-1.381957018	down	--	--	--	--	--	--	--	Transcription factor RADIALIS OS=Antirrhinum majus OX=4151 GN=RAD PE=1 SV=1	S	Function unknown	hypothetical protein CDL15_Pgr004260 [Punica granatum]
c26545.graph_c0	67	100	57	16	21	32	1	1.72	1.01	0.32	0.38	0.65	0.002875794	-1.381163342	down	--	--	--	--	--	--	Zein-binding	Probable myosin-binding protein 4 OS=Arabidopsis thaliana OX=3702 GN=MYOB4 PE=3 SV=1	S	Function unknown	PREDICTED: uncharacterized protein LOC105128680 isoform X2 [Populus euphratica]
c28868.graph_c0	66	56	38	10	25	12	1.99	1.74	1.36	0.7	0.78	0.49	0.009531585	-1.379438099	down	--	--	--	K06627|0|jcu:105639248|K06627 cyclin A | (RefSeq) cyclin-A2-2-like	[D]	Cell cycle control, cell division, chromosome partitioning	Cyclin, N-terminal domain;; Cyclin, C-terminal domain;; Cyclin, C-terminal domain	Cyclin-A2-2 OS=Arabidopsis thaliana OX=3702 GN=CYCA2-2 PE=2 SV=1	D	Cell cycle control, cell division, chromosome partitioning	cyclin-A2-2 [Jatropha curcas]
c22753.graph_c0	6763	10947	7631	3645	2506	2035	131.78	237	195.25	101.13	67.1	53.18	1.50E-05	-1.379242035	down	--	--	Cellular Component: nucleus (GO:0005634);; Molecular Function: zinc ion binding (GO:0008270);; Biological Process: response to light stimulus (GO:0009416);; Biological Process: regulation of flower development (GO:0009909);;	--	[K]	Transcription	B-box zinc finger;; CCT motif	Zinc finger protein CONSTANS OS=Arabidopsis thaliana OX=3702 GN=CO PE=1 SV=1	K	Transcription	CONSTANS-like protein CO1 [Populus deltoides]
c18813.graph_c0	375	550	503	154	215	102	84.5	145.78	140.86	47.46	69.9	33.59	9.66E-05	-1.37693596	down	--	--	Molecular Function: 3-oxo-5-beta-steroid 4-dehydrogenase activity (GO:0047568);; Molecular Function: coenzyme binding (GO:0050662);; Biological Process: oxidation-reduction process (GO:0055114);;	--	--	--	--	3-oxo-Delta(4,5)-steroid 5-beta-reductase OS=Arabidopsis thaliana OX=3702 GN=VEP1 PE=1 SV=1	S	Function unknown	putative progesterone 5beta-reductase [Passiflora incarnata]
c32323.graph_c0	1220	1487	1003	365	491	402	16.84	22.71	18.21	6.99	9.15	7.41	2.94E-12	-1.373350006	down	--	--	Cellular Component: Golgi apparatus (GO:0005794);; Biological Process: protein glycosylation (GO:0006486);; Cellular Component: integral component of membrane (GO:0016021);; Molecular Function: carbohydrate binding (GO:0030246);; Molecular Function: galactosylxylosylprotein 3-beta-galactosyltransferase activity (GO:0047220);;	K20843|1.90158e-152|rcu:8287049|K20843 hydroxyproline O-galactosyltransferase 2/3/4/5/6 [EC:2.4.1.-] | (RefSeq) probable beta-1,3-galactosyltransferase 17	[G]	Carbohydrate transport and metabolism	Galactoside-binding lectin;; Galactosyltransferase;; Galactoside-binding lectin	Hydroxyproline O-galactosyltransferase GALT5 OS=Arabidopsis thaliana OX=3702 GN=GALT5 PE=1 SV=1	S	Function unknown	PREDICTED: probable beta-1,3-galactosyltransferase 19 [Populus euphratica]
c13327.graph_c0	74	60	32	13	21	15	4.73	4.34	2.67	1.17	1.87	1.32	0.007063942	-1.368486725	down	--	--	Molecular Function: electron carrier activity (GO:0009055);; Cellular Component: integral component of membrane (GO:0016021);; Cellular Component: anchored component of plasma membrane (GO:0046658);;	--	--	--	Plastocyanin-like domain	Early nodulin-like protein 1 OS=Arabidopsis thaliana OX=3702 GN=At2g25060 PE=1 SV=2	S	Function unknown	early nodulin-like protein 1 [Jatropha curcas]
c14216.graph_c0	61	92	60	27	25	12	6.58	10.94	7.73	4.03	3.68	1.83	0.007337444	-1.366599164	down	--	--	Molecular Function: voltage-gated potassium channel activity (GO:0005249);; Cellular Component: integral component of plasma membrane (GO:0005887);; Biological Process: regulation of membrane potential (GO:0042391);; Biological Process: potassium ion transmembrane transport (GO:0071805);;	K05391|6.00589e-77|pop:POPTR_0009s01590g|K05391 cyclic nucleotide gated channel, other eukaryote | (RefSeq) POPTRDRAFT_558271; cyclic nucleotide-gated ion channel 15 family protein	[PT]	--	--	Putative cyclic nucleotide-gated ion channel 15 OS=Arabidopsis thaliana OX=3702 GN=CNGC15 PE=3 SV=1	U	Intracellular trafficking, secretion, and vesicular transport	hypothetical protein POPTR_009G010700v3 [Populus trichocarpa]
c28535.graph_c0	1239	1758	1216	592	440	349	14.51	22.89	18.43	9.59	7.07	5.48	4.22E-06	-1.365350151	down	[K]	Transcription	Molecular Function: protein serine/threonine kinase activity (GO:0004674);; Molecular Function: ATP binding (GO:0005524);; Biological Process: protein phosphorylation (GO:0006468);; Cellular Component: integral component of membrane (GO:0016021);; Molecular Function: 2-alkenal reductase [NAD(P)] activity (GO:0032440);; Biological Process: oxidation-reduction process (GO:0055114);;	--	--	--	Leucine rich repeat;; Leucine Rich repeats (2 copies);; Protein kinase domain;; Protein tyrosine kinase;; Leucine Rich Repeat;; Leucine rich repeat N-terminal domain;; Protein tyrosine kinase	LRR receptor-like serine/threonine-protein kinase RCH1 OS=Arabidopsis thaliana OX=3702 GN=RCH1 PE=2 SV=1	S	Function unknown	PREDICTED: receptor-like protein kinase 2 isoform X1 [Populus euphratica]
c13211.graph_c0	146	121	80	37	45	28	3.51	3.06	2.65	1.27	1.73	0.85	0.000184359	-1.36458602	down	--	--	Molecular Function: transporter activity (GO:0005215);; Cellular Component: nucleus (GO:0005634);; Cellular Component: cytosol (GO:0005829);; Cellular Component: plasma membrane (GO:0005886);; Biological Process: transport (GO:0006810);; Cellular Component: integral component of membrane (GO:0016021);;	--	[I]	Lipid transport and metabolism	CRAL/TRIO domain;; CRAL/TRIO, N-terminal domain	Patellin-4 OS=Arabidopsis thaliana OX=3702 GN=PATL4 PE=1 SV=2	S	Function unknown	patellin-4-like isoform X1 [Hevea brasiliensis]
c23969.graph_c0	238	212	157	34	101	63	3.64	3.61	3.18	0.74	2.12	1.29	0.000208639	-1.364058729	down	--	--	--	--	[O]	Posttranslational modification, protein turnover, chaperones	Glutaredoxin	Uncharacterized protein At3g28850 OS=Arabidopsis thaliana OX=3702 GN=At3g28850 PE=4 SV=1	O	Posttranslational modification, protein turnover, chaperones	PREDICTED: uncharacterized protein At3g28850 [Populus euphratica]
c32460.graph_c2	466	614	644	204	242	134	12.68	19.15	23.7	7.54	10.05	5.35	4.76E-05	-1.361024345	down	[G]	Carbohydrate transport and metabolism	Molecular Function: sugar:proton symporter activity (GO:0005351);; Molecular Function: glucose transmembrane transporter activity (GO:0005355);; Cellular Component: integral component of plasma membrane (GO:0005887);; Molecular Function: oxidoreductase activity (GO:0016491);; Biological Process: hexose transmembrane transport (GO:0035428);; Biological Process: glucose import (GO:0046323);;	--	[R]	General function prediction only	Sugar (and other) transporter;; Major Facilitator Superfamily;; Sugar (and other) transporter	Sugar carrier protein C OS=Ricinus communis OX=3988 GN=STC PE=2 SV=1	G	Carbohydrate transport and metabolism	sugar carrier protein C-like [Carica papaya]
c15512.graph_c0	52	94	49	15	26	19	1.02	2.06	1.27	0.42	0.7	0.5	0.007109612	-1.358305619	down	--	--	--	--	--	--	--	--	S	Function unknown	PREDICTED: uncharacterized protein LOC105119531 [Populus euphratica]
c29885.graph_c0	3872	4408	3491	952	1834	1278	96.82	122.43	116.43	33.61	63.26	42.67	5.31E-09	-1.358125529	down	--	--	Cellular Component: membrane (GO:0016020);; Biological Process: carbohydrate transmembrane transport (GO:0034219);;	K15283|3.66085e-125|pop:POPTR_0001s35130g|K15283 solute carrier family 35, member E1 | (RefSeq) POPTRDRAFT_173892; hypothetical protein	[GE]	--	Triose-phosphate Transporter family;; EamA-like transporter family;; Triose-phosphate Transporter family;; Triose-phosphate Transporter family	Phosphoenolpyruvate/phosphate translocator 2, chloroplastic OS=Arabidopsis thaliana OX=3702 GN=PPT2 PE=2 SV=1	S	Function unknown	hypothetical protein POPTR_0001s35130g [Populus trichocarpa]
c24505.graph_c0	59	83	40	18	14	23	1.28	2.02	1.15	0.55	0.42	0.67	0.006854767	-1.357053225	down	[E]	Amino acid transport and metabolism	Molecular Function: transporter activity (GO:0005215);; Biological Process: oligopeptide transport (GO:0006857);; Cellular Component: integral component of membrane (GO:0016021);;	K14638|0|pop:POPTR_0019s10870g|K14638 solute carrier family 15 (peptide/histidine transporter), member 3/4 | (RefSeq) POPTRDRAFT_913043; proton-dependent oligopeptide transport family protein	[E]	Amino acid transport and metabolism	POT family;; Major Facilitator Superfamily	Protein NRT1/ PTR FAMILY 5.10 OS=Arabidopsis thaliana OX=3702 GN=NPF5.10 PE=2 SV=1	E	Amino acid transport and metabolism	protein NRT1/ PTR FAMILY 5.10-like [Hevea brasiliensis]
c17110.graph_c0	965	1092	658	309	335	269	27.22	34.68	24.66	12.39	13.11	10.41	1.52E-10	-1.357038312	down	--	--	Molecular Function: RNA polymerase II regulatory region sequence-specific DNA binding (GO:0000977);; Molecular Function: RNA polymerase II transcription factor binding (GO:0001085);; Molecular Function: transcriptional activator activity, RNA polymerase II transcription regulatory region sequence-specific binding (GO:0001228);; Molecular Function: chromatin binding (GO:0003682);; Cellular Compone…	--	[K]	Transcription	GATA zinc finger	GATA transcription factor 4 OS=Arabidopsis thaliana OX=3702 GN=GATA4 PE=2 SV=1	K	Transcription	GATA transcription factor 5-like [Hevea brasiliensis]
c26441.graph_c0	578	708	494	176	251	181	12.75	17.84	14.19	5.28	7.68	5.27	4.79E-09	-1.354464109	down	--	--	Molecular Function: actin binding (GO:0003779);;	--	--	--	Coiled-coil regions of plant-specific actin-binding protein;; Fused Ig-PH domain of plant-specific actin-binding protein;; Actin-binding domain of plant-specific actin-binding protein	Stomatal closure-related actin-binding protein 2 OS=Arabidopsis thaliana OX=3702 GN=SCAB2 PE=2 SV=1	S	Function unknown	PREDICTED: stomatal closure-related actin-binding protein 2 isoform X2 [Ricinus communis]
c33035.graph_c0	81	112	76	14	42	30	8.3	13.14	10.04	2	6.07	4.3	0.0035366	-1.354244738	down	--	--	--	--	--	--	--	--	S	Function unknown	poly [ADP-ribose] polymerase 2 isoform X2 [Brassica napus]
c19127.graph_c0	261	277	187	69	90	86	31.58	38.37	28.79	11.73	15.23	14.65	4.89E-08	-1.352899158	down	--	--	--	--	--	--	--	--	S	Function unknown	PREDICTED: uncharacterized protein LOC18604712 [Theobroma cacao]
c29249.graph_c0	73	118	56	26	29	22	1.69	3.06	1.72	0.85	0.93	0.69	0.002828725	-1.352086943	down	[IQ]	Lipid transport and metabolism ;; Secondary metabolites biosynthesis, transport and catabolism	Molecular Function: 4-coumarate-CoA ligase activity (GO:0016207);; Molecular Function: Photinus-luciferin 4-monooxygenase (ATP-hydrolyzing) activity (GO:0047077);; Biological Process: oxidation-reduction process (GO:0055114);;	K01904|0|rcu:8280463|K01904 4-coumarate--CoA ligase [EC:6.2.1.12] | (RefSeq) 4-coumarate--CoA ligase 2	[I]	Lipid transport and metabolism	AMP-binding enzyme;; AMP-binding enzyme C-terminal domain	4-coumarate--CoA ligase 2 OS=Glycine max OX=3847 PE=2 SV=2	IQ	--	4-coumarate--CoA ligase 2-like [Hevea brasiliensis]
c27861.graph_c0	3200	4049	2215	682	1404	1148	65.1	92.41	59.75	20.02	39.93	31.4	2.20E-07	-1.343914847	down	[R]	General function prediction only	Cellular Component: integral component of membrane (GO:0016021);;	--	[MW]	--	Fasciclin domain	Fasciclin-like arabinogalactan protein 17 OS=Arabidopsis thaliana OX=3702 GN=FLA17 PE=2 SV=1	M	Cell wall/membrane/envelope biogenesis	fasciclin-like arabinogalactan protein 17 isoform X1 [Hevea brasiliensis]
c30420.graph_c0	771	1101	644	184	323	356	11.53	19.68	13.53	3.87	8.42	7.95	1.10E-06	-1.343070494	down	[K]	Transcription	Molecular Function: protein kinase activity (GO:0004672);; Molecular Function: ATP binding (GO:0005524);; Biological Process: protein phosphorylation (GO:0006468);; Cellular Component: integral component of membrane (GO:0016021);; Molecular Function: 2-alkenal reductase [NAD(P)] activity (GO:0032440);; Biological Process: oxidation-reduction process (GO:0055114);;	--	--	--	Leucine rich repeat;; Leucine Rich repeats (2 copies);; Leucine Rich Repeat	Probable inactive leucine-rich repeat receptor-like protein kinase At3g03770 OS=Arabidopsis thaliana OX=3702 GN=At3g03770 PE=2 SV=1	S	Function unknown	hypothetical protein POPTR_012G095600v3 [Populus trichocarpa]
c13016.graph_c0	8075	8996	7906	3374	3060	2050	445.16	559.52	570.35	261.7	234.27	154.26	2.90E-07	-1.342978627	down	--	--	--	--	--	--	--	--	S	Function unknown	PREDICTED: uncharacterized protein LOC105130203 [Populus euphratica]
c21936.graph_c0	688	858	664	207	324	237	25.38	34.46	35.55	11.83	17.42	12.46	1.38E-08	-1.342620002	down	--	--	--	K09422|8.18858e-131|pop:POPTR_0013s06390g|K09422 myb proto-oncogene protein, plant | (RefSeq) POPTRDRAFT_663179; hypothetical protein	[K]	Transcription	Myb-like DNA-binding domain;; Myb-like DNA-binding domain	Myb-related protein 306 OS=Antirrhinum majus OX=4151 GN=MYB306 PE=2 SV=1	K	Transcription	hypothetical protein [Populus tomentosa]
c30199.graph_c0	2186	3008	1896	491	1142	807	41.54	63.78	48.12	13.2	30.14	20.97	2.61E-06	-1.342025481	down	--	--	Cellular Component: integral component of membrane (GO:0016021);; Molecular Function: transferase activity, transferring glycosyl groups (GO:0016757);;	--	--	--	GDP-fucose protein O-fucosyltransferase	O-fucosyltransferase 34 OS=Arabidopsis thaliana OX=3702 GN=OFUT34 PE=2 SV=1	S	Function unknown	uncharacterized protein At1g04910-like isoform X1 [Hevea brasiliensis]
c25971.graph_c0	192	228	194	88	61	55	7.29	9.78	9.72	4.88	3.11	2.99	0.000108312	-1.335388833	down	[R]	General function prediction only	--	K06911|4.23341e-94|fve:101295313|K06911 uncharacterized protein | (RefSeq) pirin-like protein	--	--	Pirin C-terminal cupin domain;; Pirin	Pirin-like protein OS=Solanum lycopersicum OX=4081 PE=2 SV=1	S	Function unknown	PREDICTED: pirin-like protein [Fragaria vesca subsp. vesca]
c18813.graph_c2	596	840	563	215	301	167	68.93	111.52	83.49	34.59	49.11	27.15	4.08E-06	-1.332630947	down	[M]	Cell wall/membrane/envelope biogenesis	Cellular Component: cytosol (GO:0005829);; Biological Process: steroid metabolic process (GO:0008202);; Biological Process: xylem and phloem pattern formation (GO:0010051);; Molecular Function: enone reductase activity (GO:0035671);; Molecular Function: 3-oxo-5-beta-steroid 4-dehydrogenase activity (GO:0047568);; Molecular Function: coenzyme binding (GO:0050662);; Biological Process: oxidation-re…	--	--	--	--	3-oxo-Delta(4,5)-steroid 5-beta-reductase OS=Arabidopsis thaliana OX=3702 GN=VEP1 PE=1 SV=1	S	Function unknown	putative progesterone 5beta-reductase [Passiflora incarnata]
c30614.graph_c2	4047	4268	2581	1279	1285	1176	84.81	99.71	73.33	38.52	38.33	35.25	2.50E-13	-1.331795833	down	[P]	Inorganic ion transport and metabolism	Biological Process: sulfate assimilation (GO:0000103);; Molecular Function: adenylylsulfate kinase activity (GO:0004020);; Molecular Function: sulfate adenylyltransferase (ATP) activity (GO:0004781);; Cellular Component: cytosol (GO:0005829);; Cellular Component: chloroplast stroma (GO:0009570);; Biological Process: phosphorylation (GO:0016310);;	K13811|1.36649e-166|sind:105168363|K13811 3'-phosphoadenosine 5'-phosphosulfate synthase [EC:2.7.7.4 2.7.1.25] | (RefSeq) ATP sulfurylase 2	[P]	Inorganic ion transport and metabolism	ATP-sulfurylase;; PUA-like domain;; PUA-like domain	ATP sulfurylase 2 OS=Arabidopsis thaliana OX=3702 GN=APS2 PE=1 SV=1	P	Inorganic ion transport and metabolism	PREDICTED: ATP sulfurylase 2-like [Populus euphratica]
c29664.graph_c0	2229	2002	1517	764	566	628	57.86	57.83	49.75	26.4	18.98	19.5	3.73E-10	-1.330877095	down	[I]	Lipid transport and metabolism	Molecular Function: iron ion binding (GO:0005506);; Biological Process: fatty acid biosynthetic process (GO:0006633);; Cellular Component: integral component of membrane (GO:0016021);; Molecular Function: oxidoreductase activity (GO:0016491);; Biological Process: oxidation-reduction process (GO:0055114);;	K14424|1.04539e-83|pmum:103321848|K14424 4-alpha-methyl-delta7-sterol-4alpha-methyl oxidase [EC:1.14.13.72] | (RefSeq) methylsterol monooxygenase 2-2	[I]	Lipid transport and metabolism	--	Methylsterol monooxygenase 2-2 OS=Arabidopsis thaliana OX=3702 GN=SMO2-2 PE=2 SV=1	I	Lipid transport and metabolism	methylsterol monooxygenase 2-2 isoform X3 [Prunus persica]
c17682.graph_c0	123	394	216	38	98	104	5.19	18.69	11.98	2.26	5.72	5.96	0.009090324	-1.326851078	down	[R]	General function prediction only	--	--	--	--	Fasciclin domain	Fasciclin-like arabinogalactan protein 7 OS=Arabidopsis thaliana OX=3702 GN=FLA7 PE=1 SV=1	M	Cell wall/membrane/envelope biogenesis	fasciclin-like arabinogalactan protein 7 [Hevea brasiliensis]
c23348.graph_c0	2115	1854	1975	828	675	549	79.65	78.78	97.88	44.56	35.49	28.17	2.33E-07	-1.323289559	down	[M]	Cell wall/membrane/envelope biogenesis	Molecular Function: calmodulin-dependent protein kinase activity (GO:0004683);; Molecular Function: calmodulin binding (GO:0005516);; Molecular Function: ATP binding (GO:0005524);; Cellular Component: nucleus (GO:0005634);; Cellular Component: cytoplasm (GO:0005737);; Cellular Component: plasma membrane (GO:0005886);; Biological Process: abscisic acid-activated signaling pathway (GO:0009738);; Mo…	--	[T]	Signal transduction mechanisms	Protein kinase domain;; Protein tyrosine kinase;; Kinase-like	Phosphoenolpyruvate carboxylase kinase 1 OS=Arabidopsis thaliana OX=3702 GN=PPCK1 PE=1 SV=1	T	Signal transduction mechanisms	phosphoenolpyruvate carboxylase kinase 1-like [Hevea brasiliensis]
c30665.graph_c0	239	338	262	52	140	99	2.76	4.42	4.27	0.9	2.32	1.56	0.000350819	-1.315454338	down	[K]	Transcription	Molecular Function: transmembrane receptor protein tyrosine kinase activity (GO:0004714);; Molecular Function: ATP binding (GO:0005524);; Cellular Component: plasma membrane (GO:0005886);; Cellular Component: integral component of membrane (GO:0016021);; Biological Process: peptidyl-tyrosine phosphorylation (GO:0018108);; Molecular Function: 2-alkenal reductase [NAD(P)] activity (GO:0032440);; Bi…	--	--	--	Protein tyrosine kinase;; Protein kinase domain;; Leucine rich repeat;; Leucine Rich repeats (2 copies);; Leucine Rich Repeat;; Leucine rich repeat N-terminal domain	Leucine-rich repeat receptor-like protein kinase PXC2 OS=Arabidopsis thaliana OX=3702 GN=PXC2 PE=2 SV=1	S	Function unknown	hypothetical protein POPTR_0016s14410g [Populus trichocarpa]
c31772.graph_c0	315	386	297	120	129	99	7.39	9.72	9.35	3.8	3.89	2.85	6.81E-07	-1.312112448	down	[G]	Carbohydrate transport and metabolism	Molecular Function: trehalose-phosphatase activity (GO:0004805);; Biological Process: trehalose biosynthetic process (GO:0005992);; Biological Process: dephosphorylation (GO:0016311);;	K01087|0|tcc:TCM_016022|K01087 trehalose 6-phosphate phosphatase [EC:3.1.3.12] | (RefSeq) Haloacid dehalogenase-like hydrolase (HAD) superfamily protein isoform 1	[G]	Carbohydrate transport and metabolism	Trehalose-phosphatase	Probable trehalose-phosphate phosphatase G OS=Arabidopsis thaliana OX=3702 GN=TPPG PE=2 SV=1	G	Carbohydrate transport and metabolism	probable trehalose-phosphate phosphatase F isoform X1 [Hevea brasiliensis]
c32670.graph_c0	471	353	245	125	137	102	17.04	16.46	8.4	3.99	8.33	4.51	4.13E-07	-1.308305147	down	--	--	--	--	[R]	General function prediction only	Reverse transcriptase (RNA-dependent DNA polymerase)	Putative ribonuclease H protein At1g65750 OS=Arabidopsis thaliana OX=3702 GN=At1g65750 PE=3 SV=1	S	Function unknown	reverse transcriptase [Corchorus capsularis]
c32527.graph_c0	236	426	195	72	131	89	5.25	10	5.25	1.93	3.34	2.25	0.000348216	-1.302178556	down	[IR]	Lipid transport and metabolism ;; General function prediction only	Cellular Component: integral component of membrane (GO:0016021);; Molecular Function: long-chain-alcohol oxidase activity (GO:0046577);; Molecular Function: flavin adenine dinucleotide binding (GO:0050660);; Biological Process: oxidation-reduction process (GO:0055114);;	K17756|0|rcu:8279690|K17756 long-chain-alcohol oxidase [EC:1.1.3.20] | (RefSeq) long-chain-alcohol oxidase FAO2	--	--	GMC oxidoreductase;; GMC oxidoreductase;; FAD binding domain;; FAD binding domain	Long-chain-alcohol oxidase FAO2 OS=Lotus japonicus OX=34305 GN=FAO2 PE=2 SV=1	E	Amino acid transport and metabolism	long-chain-alcohol oxidase FAO2-like isoform X1 [Hevea brasiliensis]
c24317.graph_c0	578	386	335	209	87	125	16.42	12.06	11.43	7.91	3.3	4.01	0.000642701	-1.301593198	down	--	--	Molecular Function: transcription factor activity, sequence-specific DNA binding (GO:0003700);; Cellular Component: nucleus (GO:0005634);; Biological Process: regulation of transcription, DNA-templated (GO:0006355);; Molecular Function: protein dimerization activity (GO:0046983);;	--	--	--	Helix-loop-helix DNA-binding domain	Transcription factor BEE 3 OS=Arabidopsis thaliana OX=3702 GN=BEE3 PE=2 SV=1	K	Transcription	PREDICTED: transcription factor BEE 3 isoform X1 [Populus euphratica]
c30074.graph_c1	1423	2143	1195	421	793	454	16.87	28.08	18.67	7.04	12.82	7.25	9.39E-06	-1.299461264	down	--	--	Molecular Function: microtubule motor activity (GO:0003777);; Molecular Function: binding (GO:0005488);; Cellular Component: kinesin complex (GO:0005871);; Biological Process: microtubule-based movement (GO:0007018);; Molecular Function: ATPase activity (GO:0016887);;	K11498|0|pop:POPTR_0007s13860g|K11498 centromeric protein E | (RefSeq) hypothetical protein	[Z]	Cytoskeleton	Domain of unknown function (DUF3490);; Kinesin motor domain;; Microtubule binding	Kinesin-like protein KIN-7H OS=Arabidopsis thaliana OX=3702 GN=KIN7H PE=2 SV=1	Z	Cytoskeleton	kinesin-like protein KIN-7H isoform X1 [Hevea brasiliensis]
c30202.graph_c0	344	313	189	93	122	74	11.25	11.28	8	4.18	4.78	4.02	7.13E-06	-1.29866572	down	--	--	--	--	[S]	Function unknown	Eukaryotic protein of unknown function (DUF829)	--	S	Function unknown	transmembrane protein 53-like [Hevea brasiliensis]
c18229.graph_c2	131	95	87	45	31	27	13.71	11.39	11.73	6.57	4.57	3.96	0.001323204	-1.29744605	down	--	--	Molecular Function: transcription factor activity, sequence-specific DNA binding (GO:0003700);; Biological Process: regulation of transcription, DNA-templated (GO:0006355);; Molecular Function: sequence-specific DNA binding (GO:0043565);;	K14432|4.38617e-75|jcu:105644237|K14432 ABA responsive element binding factor | (RefSeq) bZIP; ABSCISIC ACID-INSENSITIVE 5-like protein 2	--	--	--	ABSCISIC ACID-INSENSITIVE 5-like protein 2 OS=Arabidopsis thaliana OX=3702 GN=DPBF3 PE=1 SV=1	K	Transcription	hypothetical protein JCGZ_22073 [Jatropha curcas]
c19685.graph_c0	145	160	105	55	50	33	3.58	4.4	3.42	1.95	1.69	1.09	0.000379716	-1.29334722	down	[K]	Transcription	Molecular Function: phosphoprotein phosphatase activity (GO:0004721);; Biological Process: protein dephosphorylation (GO:0006470);;	--	[R]	General function prediction only	Leucine Rich repeats (2 copies);; Leucine rich repeat;; Leucine Rich Repeat	Plant intracellular Ras-group-related LRR protein 9 OS=Arabidopsis thaliana OX=3702 GN=PIRL9 PE=2 SV=1	S	Function unknown	plant intracellular Ras-group-related LRR protein 9-like isoform X1 [Hevea brasiliensis]
c16253.graph_c0	584	894	643	143	424	172	12.92	22.05	18.81	4.49	12.9	5.1	0.001308368	-1.292319162	down	--	--	Molecular Function: binding (GO:0005488);;	--	--	--	Helix-loop-helix DNA-binding domain	Transcription factor HBI1 OS=Arabidopsis thaliana OX=3702 GN=HBI1 PE=1 SV=3	K	Transcription	hypothetical protein POPTR_0007s13020g [Populus trichocarpa]
c29724.graph_c1	1121	1318	801	252	483	420	18.32	23.87	17.57	5.92	11.07	9.23	1.33E-07	-1.292311006	down	--	--	--	--	--	--	Protein of unknown function, DUF547;; Protein of unknown function, DUF547	--	S	Function unknown	uncharacterized protein LOC110659006 [Hevea brasiliensis]
c25868.graph_c0	8226	5517	4271	3041	1260	1521	182.33	136.58	124.75	95.32	38.19	45.26	0.000513766	-1.292293522	down	[QV]	Secondary metabolites biosynthesis, transport and catabolism ;; Defense mechanisms	Molecular Function: monooxygenase activity (GO:0004497);; Molecular Function: iron ion binding (GO:0005506);; Cellular Component: integral component of membrane (GO:0016021);; Molecular Function: oxidoreductase activity, acting on paired donors, with incorporation or reduction of molecular oxygen (GO:0016705);; Molecular Function: heme binding (GO:0020037);; Biological Process: oxidation-reductio…	--	[QI]	--	Cytochrome P450;; Cytochrome P450	Cytochrome P450 CYP72A219 OS=Panax ginseng OX=4054 PE=2 SV=1	Q	Secondary metabolites biosynthesis, transport and catabolism	cytochrome P450 CYP72A219-like [Hevea brasiliensis]
c30761.graph_c1	1101	1251	1083	369	425	457	17.28	21.49	22	7.27	10.4	9.16	4.36E-11	-1.289555325	down	[M]	Cell wall/membrane/envelope biogenesis	Molecular Function: protein serine/threonine kinase activity (GO:0004674);; Molecular Function: non-membrane spanning protein tyrosine kinase activity (GO:0004715);; Molecular Function: ATP binding (GO:0005524);; Cellular Component: plasma membrane (GO:0005886);; Biological Process: positive regulation of abscisic acid-activated signaling pathway (GO:0009789);; Cellular Component: integral compon…	--	--	--	LysM domain;; Protein tyrosine kinase;; Protein kinase domain	LysM domain receptor-like kinase 3 OS=Arabidopsis thaliana OX=3702 GN=LYK3 PE=2 SV=1	T	Signal transduction mechanisms	hypothetical protein PHAVU_005G165900g [Phaseolus vulgaris]
c20067.graph_c0	24330	23553	21942	10978	8323	4570	749.21	810.34	890.47	478.14	356.21	190.1	0.000128062	-1.28756565	down	[G]	Carbohydrate transport and metabolism	Molecular Function: hydrolase activity, hydrolyzing O-glycosyl compounds (GO:0004553);; Cellular Component: cell wall (GO:0005618);; Biological Process: xyloglucan metabolic process (GO:0010411);; Molecular Function: xyloglucan:xyloglucosyl transferase activity (GO:0016762);; Biological Process: cell wall biogenesis (GO:0042546);; Cellular Component: apoplast (GO:0048046);; Biological Process: ce…	K08235|0|tcc:TCM_000870|K08235 xyloglucan:xyloglucosyl transferase [EC:2.4.1.207] | (RefSeq) Xyloglucan endotransglycosylase	--	--	Glycosyl hydrolases family 16;; Xyloglucan endo-transglycosylase (XET) C-terminus	Probable xyloglucan endotransglucosylase/hydrolase protein 7 OS=Arabidopsis thaliana OX=3702 GN=XTH7 PE=2 SV=2	G	Carbohydrate transport and metabolism	xyloglucan endotransglycosylase/hydrolase precursor XTH-36 [Populus tremula x Populus tremuloides]
c18603.graph_c0	1333	1286	675	237	545	368	26.52	28.53	17.78	6.69	14.95	9.77	1.33E-05	-1.282569226	down	[G]	Carbohydrate transport and metabolism	Biological Process: carbohydrate transport (GO:0008643);; Cellular Component: integral component of membrane (GO:0016021);; Molecular Function: substrate-specific transmembrane transporter activity (GO:0022891);; Molecular Function: 2-alkenal reductase [NAD(P)] activity (GO:0032440);; Biological Process: transmembrane transport (GO:0055085);; Biological Process: oxidation-reduction process (GO:00…	--	[R]	General function prediction only	Sugar (and other) transporter;; Major Facilitator Superfamily	Probable polyol transporter 6 OS=Arabidopsis thaliana OX=3702 GN=PLT6 PE=2 SV=2	G	Carbohydrate transport and metabolism	polyol transporter 5 [Jatropha curcas]
c24514.graph_c0	807	903	421	161	284	301	27.88	34.97	19.16	7.85	13.54	14.05	7.07E-06	-1.281056431	down	--	--	--	--	--	--	Protein of unknown function (DUF1677)	--	S	Function unknown	PREDICTED: uncharacterized protein LOC105141274 [Populus euphratica]
c26353.graph_c0	543	526	354	176	189	137	16.83	18.26	14.47	7.71	8.08	5.73	5.12E-08	-1.280323384	down	--	--	Cellular Component: integral component of plasma membrane (GO:0005887);; Biological Process: water transport (GO:0006833);; Biological Process: cellular water homeostasis (GO:0009992);; Molecular Function: water channel activity (GO:0015250);; Molecular Function: glycerol channel activity (GO:0015254);; Biological Process: glycerol transport (GO:0015793);; Biological Process: ion transmembrane tr…	K09875|2.9991e-104|jcu:105648170|K09875 aquaporin SIP | (RefSeq) aquaporin SIP1-1-like	[G]	Carbohydrate transport and metabolism	Major intrinsic protein	Aquaporin SIP1-1 OS=Oryza sativa subsp. japonica OX=39947 GN=SIP1-1 PE=2 SV=2	G	Carbohydrate transport and metabolism	hypothetical protein POPTR_014G154400v3 [Populus trichocarpa]
c28721.graph_c0	818	1162	714	258	365	352	15.2	24.37	18.31	6.84	9.82	9.07	4.85E-08	-1.277392425	down	--	--	Molecular Function: voltage-gated potassium channel activity (GO:0005249);; Cellular Component: integral component of plasma membrane (GO:0005887);; Biological Process: regulation of membrane potential (GO:0042391);; Biological Process: potassium ion transmembrane transport (GO:0071805);;	K05391|3.99236e-172|pop:POPTR_0009s01590g|K05391 cyclic nucleotide gated channel, other eukaryote | (RefSeq) POPTRDRAFT_558271; cyclic nucleotide-gated ion channel 15 family protein	[PT]	--	Ion transport protein;; Cyclic nucleotide-binding domain;; Ion transport protein	Protein CNGC15c OS=Medicago truncatula OX=3880 GN=CNGC15C PE=1 SV=1	U	Intracellular trafficking, secretion, and vesicular transport	cyclic nucleotide-gated ion channel 15 family protein [Populus trichocarpa]
c32530.graph_c0	745	895	627	275	321	215	19.23	25.96	21.4	10.04	11.43	7.49	1.24E-07	-1.277000494	down	[M]	Cell wall/membrane/envelope biogenesis	Biological Process: polysaccharide biosynthetic process (GO:0000271);; Cellular Component: Golgi apparatus (GO:0005794);; Molecular Function: transferase activity, transferring glycosyl groups (GO:0016757);;	--	--	--	Glycosyl transferase family 8	Probable galacturonosyltransferase-like 3 OS=Arabidopsis thaliana OX=3702 GN=GATL3 PE=2 SV=1	M	Cell wall/membrane/envelope biogenesis	PREDICTED: probable galacturonosyltransferase-like 3 [Glycine max]
c28791.graph_c0	643	1460	878	331	429	299	17.27	44.78	31.93	15.02	16.79	13.07	0.000220827	-1.273980186	down	--	--	Molecular Function: DNA binding (GO:0003677);; Biological Process: regulation of transcription, DNA-templated (GO:0006355);;	--	--	--	Dof domain, zinc finger	Dof zinc finger protein DOF5.4 OS=Arabidopsis thaliana OX=3702 GN=DOF5.4 PE=2 SV=2	S	Function unknown	dof zinc finger protein DOF5.4-like [Quercus suber]
c29643.graph_c2	270	335	135	69	120	61	4.12	5.66	2.72	1.49	2.52	1.23	0.000880323	-1.27370972	down	--	--	Cellular Component: integral component of membrane (GO:0016021);;	--	[TZ]	--	Formin Homology 2 Domain;; Formin Homology 2 Domain	Formin-like protein 8 OS=Arabidopsis thaliana OX=3702 GN=FH8 PE=1 SV=1	U	Intracellular trafficking, secretion, and vesicular transport	PREDICTED: formin-like protein 4 [Ricinus communis]
c32442.graph_c0	1324	2769	1208	439	803	631	23.51	50.03	23.83	9.53	18.07	13.01	0.000152983	-1.27351467	down	--	--	Molecular Function: nucleic acid binding (GO:0003676);;	--	--	--	RNA recognition motif. (a.k.a. RRM, RBD, or RNP domain)	Zinc finger CCCH domain-containing protein 23 OS=Oryza sativa subsp. japonica OX=39947 GN=Os03g0329200 PE=2 SV=1	S	Function unknown	zinc finger CCCH domain-containing protein 22-like isoform X1 [Manihot esculenta]
c19907.graph_c0	156	254	148	38	89	69	6.55	11.97	8.16	2.25	5.17	3.93	0.001071951	-1.271631542	down	--	--	Molecular Function: signal transducer activity (GO:0004871);; Cellular Component: intracellular (GO:0005622);; Cellular Component: plasmodesma (GO:0009506);; Biological Process: calcium-mediated signaling (GO:0019722);;	--	--	--	Rapid ALkalinization Factor (RALF)	Protein RALF-like 31 OS=Arabidopsis thaliana OX=3702 GN=RALFL31 PE=3 SV=1	S	Function unknown	PREDICTED: protein RALF-like 24 [Populus euphratica]
c22062.graph_c0	149	249	160	48	90	59	4.41	8.26	6.27	1.99	3.68	2.35	0.000672901	-1.271290683	down	--	--	Molecular Function: DNA binding (GO:0003677);;	--	[R]	General function prediction only	C2H2-type zinc finger;; C2H2-type zinc finger;; Zinc-finger double-stranded RNA-binding	Zinc finger protein ZAT9 OS=Arabidopsis thaliana OX=3702 GN=ZAT9 PE=2 SV=1	S	Function unknown	zinc finger protein ZAT4-like [Hevea brasiliensis]
c25439.graph_c0	1440	992	686	438	419	182	91.77	71.52	57.05	39.22	37.18	15.9	0.000547776	-1.269385019	down	--	--	Biological Process: flavonoid metabolic process (GO:0009812);; Molecular Function: UDP-glucosyltransferase activity (GO:0035251);;	--	--	--	--	UDP-glycosyltransferase 71A15 OS=Malus domestica OX=3750 GN=UGT71A15 PE=1 SV=1	S	Function unknown	PREDICTED: anthocyanidin 3-O-glucosyltransferase 2-like [Citrus sinensis]
c31214.graph_c0	201	206	151	43	96	59	6.24	7.23	6.03	2	4.37	2.52	0.000173139	-1.267281669	down	--	--	Molecular Function: protein serine/threonine kinase activity (GO:0004674);; Molecular Function: ATP binding (GO:0005524);; Cellular Component: plasma membrane (GO:0005886);; Biological Process: protein phosphorylation (GO:0006468);;	--	[T]	Signal transduction mechanisms	--	Probable serine/threonine-protein kinase PBL8 OS=Arabidopsis thaliana OX=3702 GN=PBL8 PE=1 SV=1	T	Signal transduction mechanisms	hypothetical protein MANES_08G166400 [Manihot esculenta]
c23131.graph_c0	218	349	129	41	109	87	6.12	10.96	4.78	1.63	4.22	3.29	0.003229506	-1.267231871	down	[K]	Transcription	Molecular Function: kinase activity (GO:0016301);; Biological Process: phosphorylation (GO:0016310);; Molecular Function: 2-alkenal reductase [NAD(P)] activity (GO:0032440);; Biological Process: oxidation-reduction process (GO:0055114);;	--	[R]	General function prediction only	Leucine rich repeat;; Leucine Rich repeats (2 copies);; Leucine Rich Repeat;; Leucine rich repeat N-terminal domain;; Leucine Rich repeat	LRR receptor-like serine/threonine-protein kinase ERL2 OS=Arabidopsis thaliana OX=3702 GN=ERL2 PE=2 SV=1	S	Function unknown	receptor kinase-like protein Xa21 [Manihot esculenta]
c24640.graph_c1	1254	1024	877	378	418	353	28.16	25.99	26.11	12.05	12.95	10.66	8.24E-13	-1.264634145	down	--	--	Molecular Function: metal ion binding (GO:0046872);;	--	--	--	--	Zinc finger protein 4 OS=Arabidopsis thaliana OX=3702 GN=ZFP4 PE=2 SV=2	S	Function unknown	hypothetical protein POPTR_0017s02490g [Populus trichocarpa]
c21449.graph_c0	181	242	145	35	74	92	4.61	6.78	4.62	1.32	2.53	3.29	0.000895172	-1.261444275	down	--	--	Molecular Function: hydrolase activity, acting on ester bonds (GO:0016788);;	--	--	--	GDSL-like Lipase/Acylhydrolase	GDSL esterase/lipase At1g54790 OS=Arabidopsis thaliana OX=3702 GN=At1g54790 PE=2 SV=1	S	Function unknown	PREDICTED: GDSL esterase/lipase At1g54790-like isoform X2 [Populus euphratica]
c23599.graph_c1	680	650	401	206	211	205	13.29	14.65	11.08	5.57	6.03	5.93	8.89E-10	-1.260080859	down	[G]	Carbohydrate transport and metabolism	Biological Process: carbohydrate metabolic process (GO:0005975);; Molecular Function: isomerase activity (GO:0016853);; Molecular Function: carbohydrate binding (GO:0030246);;	K01792|1.15571e-76|rcu:8286721|K01792 glucose-6-phosphate 1-epimerase [EC:5.1.3.15] | (RefSeq) putative glucose-6-phosphate 1-epimerase	[G]	Carbohydrate transport and metabolism	Aldose 1-epimerase;; Aldose 1-epimerase	Putative glucose-6-phosphate 1-epimerase OS=Cenchrus ciliaris OX=35872 PE=2 SV=1	G	Carbohydrate transport and metabolism	putative glucose-6-phosphate 1-epimerase [Manihot esculenta]
c29972.graph_c0	898	826	724	447	199	176	27.41	28.1	24.88	17.29	8.18	7.29	0.001764087	-1.258555683	down	[Q]	Secondary metabolites biosynthesis, transport and catabolism	Molecular Function: metal ion binding (GO:0046872);; Molecular Function: dioxygenase activity (GO:0051213);; Biological Process: oxidation-reduction process (GO:0055114);;	--	[QR]	--	non-haem dioxygenase in morphine synthesis N-terminal;; 2OG-Fe(II) oxygenase superfamily	1-aminocyclopropane-1-carboxylate oxidase homolog 6 OS=Arabidopsis thaliana OX=3702 GN=At1g04350 PE=2 SV=1	S	Function unknown	1-aminocyclopropane-1-carboxylate oxidase homolog 1-like [Hevea brasiliensis]
c27489.graph_c0	632	888	432	178	278	246	26.52	41.86	23.82	10.53	16.13	14	2.90E-06	-1.258525669	down	[G]	Carbohydrate transport and metabolism	Molecular Function: beta-galactosidase activity (GO:0004565);; Biological Process: carbohydrate metabolic process (GO:0005975);; Molecular Function: carbohydrate binding (GO:0030246);;	--	[G]	Carbohydrate transport and metabolism	Glycosyl hydrolases family 35;; Beta-galactosidase	Beta-galactosidase 8 OS=Arabidopsis thaliana OX=3702 GN=BGAL8 PE=2 SV=2	G	Carbohydrate transport and metabolism	beta-galactosidase 8-like [Hevea brasiliensis]
c13138.graph_c0	1750	4270	1997	843	1354	606	103.74	286.02	154.74	70.27	111.59	49.23	0.001623028	-1.258264886	down	--	--	Cellular Component: plasma membrane (GO:0005886);; Cellular Component: integral component of membrane (GO:0016021);;	--	--	--	Domain of unknown function (DUF588)	CASP-like protein 1E1 OS=Populus trichocarpa OX=3694 GN=POPTRDRAFT_820934 PE=3 SV=2	S	Function unknown	integral membrane family protein [Populus trichocarpa]
c31057.graph_c0	278	297	244	59	138	101	4.14	5.04	5.31	1.2	2.9	1.97	6.98E-05	-1.258081502	down	[R]	General function prediction only	--	K03364|0|cit:102621418|K03364 cell division cycle 20-like protein 1, cofactor of APC complex | (RefSeq) protein FIZZY-RELATED 3	[DO]	--	FtsJ-like methyltransferase	Protein FIZZY-RELATED 3 OS=Arabidopsis thaliana OX=3702 GN=FZR3 PE=1 SV=1	S	Function unknown	PREDICTED: protein FIZZY-RELATED 3 [Citrus sinensis]
c22395.graph_c0	203	231	160	72	80	61	5.71	7.19	5.91	2.78	3.09	2.34	1.29E-05	-1.254670856	down	[I]	Lipid transport and metabolism	Cellular Component: integral component of membrane (GO:0016021);; Biological Process: sphingolipid biosynthetic process (GO:0030148);; Molecular Function: sphingolipid delta-4 desaturase activity (GO:0042284);; Biological Process: oxidation-reduction process (GO:0055114);;	K04712|2.24097e-178|rcu:8279484|K04712 sphingolipid Delta-4 desaturase [EC:1.14.-.-] | (RefSeq) sphingolipid delta(4)-desaturase DES1-like	[I]	Lipid transport and metabolism	Fatty acid desaturase	Sphingolipid delta(4)-desaturase DES1-like OS=Oryza sativa subsp. japonica OX=39947 GN=Os02g0639600 PE=2 SV=1	I	Lipid transport and metabolism	PREDICTED: sphingolipid delta(4)-desaturase DES1-like [Ricinus communis]
c28515.graph_c0	106	126	79	43	33	31	1.86	2.45	1.87	1.11	0.81	0.73	0.001311614	-1.254575832	down	--	--	--	--	--	--	Sieve element occlusion C-terminus;; Sieve element occlusion N-terminus	Protein SIEVE ELEMENT OCCLUSION B OS=Arabidopsis thaliana OX=3702 GN=SEOB PE=1 SV=1	--	--	PREDICTED: uncharacterized protein LOC105136707 [Populus euphratica]
c32708.graph_c1	431	600	352	139	227	132	4.88	7.58	5.27	2.29	3.42	1.91	2.56E-05	-1.254437212	down	--	--	Molecular Function: ribonuclease P activity (GO:0004526);; Cellular Component: nucleolar ribonuclease P complex (GO:0005655);; Biological Process: RNA phosphodiester bond hydrolysis, endonucleolytic (GO:0090502);;	--	--	--	--	--	S	Function unknown	interaptin-like isoform X1 [Hevea brasiliensis]
c23526.graph_c2	507	400	395	173	128	170	14.06	12.01	14.07	7.56	4.94	6.47	6.31E-07	-1.254408127	down	--	--	Molecular Function: core promoter sequence-specific DNA binding (GO:0001046);; Molecular Function: transcriptional activator activity, RNA polymerase II transcription regulatory region sequence-specific binding (GO:0001228);; Cellular Component: nucleus (GO:0005634);; Biological Process: positive regulation of transcription from RNA polymerase II promoter (GO:0045944);; Molecular Function: protei…	--	--	--	--	Transcription factor bHLH153 OS=Arabidopsis thaliana OX=3702 GN=BHLH153 PE=1 SV=1	S	Function unknown	transcription factor bHLH153-like isoform X1 [Manihot esculenta]
c31137.graph_c0	485	801	447	209	221	195	6.6	11.16	7.77	3.55	4.13	3.08	8.22E-06	-1.253261052	down	--	--	--	--	[R]	General function prediction only	JmjC domain, hydroxylase;; C5HC2 zinc finger;; jmjN domain	Lysine-specific demethylase JMJ706 OS=Oryza sativa subsp. japonica OX=39947 GN=JMJ706 PE=2 SV=1	S	Function unknown	lysine-specific demethylase JMJ706 [Jatropha curcas]
c30897.graph_c0	5172	5989	4583	1451	2882	1441	193.61	250.67	225.26	78.49	146.97	71.54	8.45E-06	-1.252858691	down	[T]	Signal transduction mechanisms	Molecular Function: nucleotide binding (GO:0000166);; Molecular Function: protein serine/threonine kinase activity (GO:0004674);; Cellular Component: plasma membrane (GO:0005886);;	--	[T]	Signal transduction mechanisms	Protein kinase domain;; Protein tyrosine kinase	Probable LRR receptor-like serine/threonine-protein kinase RKF3 OS=Arabidopsis thaliana OX=3702 GN=RKF3 PE=2 SV=1	T	Signal transduction mechanisms	probable LRR receptor-like serine/threonine-protein kinase RKF3 [Manihot esculenta]
c27421.graph_c0	5547	5095	4560	2426	1317	1648	191.05	194.31	206.35	119.08	60.7	76.01	1.31E-05	-1.252604258	down	[H]	Coenzyme transport and metabolism	Biological Process: metabolic process (GO:0008152);; Cellular Component: integral component of membrane (GO:0016021);; Molecular Function: hydrolase activity (GO:0016787);;	K07025|5.98686e-162|vra:106754517|K07025 putative hydrolase of the HAD superfamily | (RefSeq) uncharacterized LOC106754517	[R]	General function prediction only	Haloacid dehalogenase-like hydrolase;; haloacid dehalogenase-like hydrolase;; HAD-hyrolase-like	--	S	Function unknown	uncharacterized protein LOC110635943 [Hevea brasiliensis]
c29178.graph_c0	126	111	74	26	43	40	3.5	3.36	2.54	0.99	1.47	1.33	0.000600544	-1.252449537	down	[G]	Carbohydrate transport and metabolism	Molecular Function: cellulase activity (GO:0008810);; Biological Process: cellulose catabolic process (GO:0030245);;	K01179|0|pop:POPTR_0004s16900g|K01179 endoglucanase [EC:3.2.1.4] | (RefSeq) POPTRDRAFT_759738; hypothetical protein	--	--	Glycosyl hydrolase family 9	Endoglucanase 24 OS=Arabidopsis thaliana OX=3702 GN=At4g39010 PE=2 SV=1	G	Carbohydrate transport and metabolism	endoglucanase 24-like [Manihot esculenta]
c30737.graph_c0	156	210	133	54	67	58	2.81	4.29	3.45	1.63	1.64	1.4	6.98E-05	-1.252342196	down	--	--	--	--	[R]	General function prediction only	--	--	S	Function unknown	hypothetical protein POPTR_006G052100v3 [Populus trichocarpa]
c23142.graph_c0	258	345	243	102	102	104	4.97	7.61	6.43	2.61	2.61	2.58	3.58E-06	-1.251471375	down	[T]	Signal transduction mechanisms	Molecular Function: protein kinase activity (GO:0004672);; Molecular Function: ATP binding (GO:0005524);; Biological Process: protein phosphorylation (GO:0006468);; Cellular Component: integral component of membrane (GO:0016021);;	K04733|7.32852e-108|rcu:8289644|K04733 interleukin-1 receptor-associated kinase 4 [EC:2.7.11.1] | (RefSeq) putative kinase-like protein TMKL1	[T]	Signal transduction mechanisms	Protein tyrosine kinase;; Protein kinase domain;; Protein tyrosine kinase	Putative kinase-like protein TMKL1 OS=Arabidopsis thaliana OX=3702 GN=TMKL1 PE=1 SV=1	T	Signal transduction mechanisms	putative kinase-like protein TMKL1 [Hevea brasiliensis]
c31236.graph_c0	285	333	260	103	92	126	3.27	4.2	3.82	1.68	1.44	2.05	2.24E-06	-1.249876317	down	[L]	Replication, recombination and repair	Molecular Function: DNA clamp loader activity (GO:0003689);; Cellular Component: DNA replication factor C complex (GO:0005663);; Biological Process: DNA-dependent DNA replication (GO:0006261);; Molecular Function: nucleotidyltransferase activity (GO:0016779);;	--	[L]	Replication, recombination and repair	DNA polymerase III, delta subunit;; ATPase family associated with various cellular activities (AAA);; Holliday junction DNA helicase ruvB N-terminus;; DNA polymerase III subunits gamma and tau domain III	Protein STICHEL-like 2 OS=Arabidopsis thaliana OX=3702 GN=At4g24790 PE=3 SV=1	L	Replication, recombination and repair	protein STICHEL-like 2 [Hevea brasiliensis]
c33212.graph_c0	356	400	211	124	114	105	8.31	10.43	6.51	4.09	3.66	3.29	5.43E-06	-1.249320083	down	--	--	Cellular Component: integral component of membrane (GO:0016021);;	--	--	--	--	--	S	Function unknown	hypothetical protein POPTR_0009s03470g [Populus trichocarpa]
c29440.graph_c0	2236	2369	1525	680	814	772	60.07	71.53	53.95	26	29.76	28.39	1.45E-14	-1.2469482	down	[T]	Signal transduction mechanisms	Molecular Function: protein serine/threonine kinase activity (GO:0004674);; Molecular Function: ATP binding (GO:0005524);; Biological Process: protein phosphorylation (GO:0006468);; Cellular Component: integral component of membrane (GO:0016021);;	--	[T]	Signal transduction mechanisms	Protein tyrosine kinase;; Protein kinase domain	Probable receptor-like protein kinase At1g80640 OS=Arabidopsis thaliana OX=3702 GN=At1g80640 PE=2 SV=1	T	Signal transduction mechanisms	probable receptor-like protein kinase At1g80640 [Jatropha curcas]
c33174.graph_c0	214	333	207	75	129	67	7.79	13.6	9.97	3.85	6.49	3.3	0.000574916	-1.242747604	down	--	--	--	--	--	--	Agglutinin domain	--	S	Function unknown	uncharacterized protein LOC110759860 [Prunus avium]
c21741.graph_c2	169	252	194	53	125	39	6.12	10.23	9.25	2.71	6.25	1.91	0.008653018	-1.236984657	down	--	--	Biological Process: transcription, DNA-templated (GO:0006351);;	K09286|9.95708e-73|rcu:8268312|K09286 EREBP-like factor | (RefSeq) ethylene-responsive transcription factor TINY	--	--	AP2 domain	Dehydration-responsive element-binding protein 3 OS=Arabidopsis thaliana OX=3702 GN=DREB3 PE=2 SV=1	K	Transcription	ethylene-responsive transcription factor TINY-like [Hevea brasiliensis]
c22806.graph_c0	1242	1581	799	333	512	489	15.72	22.28	13.41	5.97	8.89	8.27	2.88E-07	-1.233484861	down	--	--	--	--	--	--	--	COP1-interacting protein 7 OS=Arabidopsis thaliana OX=3702 GN=CIP7 PE=1 SV=1	S	Function unknown	uncharacterized protein LOC110605145 [Manihot esculenta]
c20452.graph_c0	6342	7650	5313	2351	3046	1741	225.4	306.69	246.72	121.14	154.45	86.35	7.09E-07	-1.230544204	down	[HR]	Coenzyme transport and metabolism ;; General function prediction only	Cellular Component: integral component of membrane (GO:0016021);; Molecular Function: hydrolase activity (GO:0016787);;	--	--	--	alpha/beta hydrolase fold;; Alpha/beta hydrolase family;; Serine aminopeptidase, S33	Strigolactone esterase D14 OS=Oryza sativa subsp. japonica OX=39947 GN=D14 PE=1 SV=1	S	Function unknown	PREDICTED: strigolactone esterase D14-like [Nelumbo nucifera]
c17467.graph_c1	111	118	101	48	40	29	4.38	5.22	5.24	2.67	2.18	1.57	0.001783045	-1.228783357	down	--	--	Cellular Component: nucleus (GO:0005634);; Cellular Component: integral component of membrane (GO:0016021);;	--	--	--	--	--	S	Function unknown	uncharacterized protein At5g65660-like [Hevea brasiliensis]
c19893.graph_c0	5241	4509	2565	703	2440	1259	302.43	292.93	195.21	57.27	198.66	101.31	0.001048208	-1.228455441	down	--	--	Cellular Component: cell (GO:0005623);; Molecular Function: electron carrier activity (GO:0009055);; Molecular Function: protein disulfide oxidoreductase activity (GO:0015035);; Biological Process: cell redox homeostasis (GO:0045454);; Biological Process: oxidation-reduction process (GO:0055114);;	K03676|2.83052e-57|mtr:MTR_7g108200|K03676 glutaredoxin 3 | (RefSeq) monothiol glutaredoxin-S2 protein	[O]	Posttranslational modification, protein turnover, chaperones	Glutaredoxin	Monothiol glutaredoxin-S9 OS=Arabidopsis thaliana OX=3702 GN=GRXS9 PE=3 SV=1	O	Posttranslational modification, protein turnover, chaperones	monothiol glutaredoxin-S9-like [Hevea brasiliensis]
c31669.graph_c5	557	836	464	115	363	197	20.25	29.59	19.6	6.88	19.51	11.97	0.001628063	-1.227832528	down	--	--	Cellular Component: integral component of membrane (GO:0016021);; Molecular Function: transferase activity (GO:0016740);;	--	[G]	Carbohydrate transport and metabolism	Protein of unknown function, DUF604;; Fringe-like	--	S	Function unknown	uncharacterized protein LOC110658465 [Hevea brasiliensis]
c30373.graph_c1	3273	3462	2312	974	1447	959	52.17	61.53	48.98	22.86	32.19	20.5	2.70E-09	-1.225812609	down	--	--	--	--	--	--	--	Interactor of constitutive active ROPs 3 OS=Arabidopsis thaliana OX=3702 GN=ICR3 PE=1 SV=1	S	Function unknown	interactor of constitutive active ROPs 3-like isoform X2 [Hevea brasiliensis]
c25380.graph_c0	1396	1133	742	511	337	312	30.17	27.63	20.98	15.56	10.35	9.88	2.83E-05	-1.220217388	down	--	--	Molecular Function: serine-type carboxypeptidase activity (GO:0004185);; Biological Process: proteolysis (GO:0006508);; Molecular Function: dipeptidyl-peptidase activity (GO:0008239);;	K01285|0|pop:POPTR_0006s22440g|K01285 lysosomal Pro-X carboxypeptidase [EC:3.4.16.2] | (RefSeq) POPTRDRAFT_415889; hypothetical protein	[OR]	--	Serine carboxypeptidase S28	Probable serine protease EDA2 OS=Arabidopsis thaliana OX=3702 GN=EDA2 PE=2 SV=2	S	Function unknown	hypothetical protein POPTR_006G207900v3 [Populus trichocarpa]
c17101.graph_c0	268	388	134	64	110	106	6.98	11.3	4.61	2.36	3.95	3.71	0.001408536	-1.220053235	down	--	--	Biological Process: transcription, DNA-templated (GO:0006351);;	--	--	--	Myb-like DNA-binding domain	Putative Myb family transcription factor At1g14600 OS=Arabidopsis thaliana OX=3702 GN=At1g14600 PE=2 SV=2	K	Transcription	putative Myb family transcription factor At1g14600 isoform X2 [Manihot esculenta]
c26273.graph_c0	2033	2054	1280	724	662	596	69.62	78.37	57.36	35.32	31.56	28.3	2.46E-09	-1.217999002	down	[G]	Carbohydrate transport and metabolism	Biological Process: carbohydrate metabolic process (GO:0005975);; Cellular Component: chloroplast stroma (GO:0009570);; Molecular Function: isomerase activity (GO:0016853);; Molecular Function: carbohydrate binding (GO:0030246);; Cellular Component: apoplast (GO:0048046);;	K01792|0|jcu:105640064|K01792 glucose-6-phosphate 1-epimerase [EC:5.1.3.15] | (RefSeq) putative glucose-6-phosphate 1-epimerase	[G]	Carbohydrate transport and metabolism	Aldose 1-epimerase	Putative glucose-6-phosphate 1-epimerase OS=Cenchrus ciliaris OX=35872 PE=2 SV=1	G	Carbohydrate transport and metabolism	putative glucose-6-phosphate 1-epimerase [Manihot esculenta]
c30726.graph_c2	1386	1904	1091	482	631	537	26.99	42.76	29.52	14.42	18.47	14.48	4.12E-08	-1.213424392	down	[M]	Cell wall/membrane/envelope biogenesis	Molecular Function: protein serine/threonine kinase activity (GO:0004674);; Molecular Function: ATP binding (GO:0005524);; Biological Process: protein phosphorylation (GO:0006468);; Cellular Component: integral component of membrane (GO:0016021);;	--	[T]	Signal transduction mechanisms	Protein tyrosine kinase;; Protein kinase domain;; Protein tyrosine kinase;; Protein kinase domain	Probable receptor-like protein kinase At5g18500 OS=Arabidopsis thaliana OX=3702 GN=At5g18500 PE=2 SV=1	T	Signal transduction mechanisms	kinase family protein [Populus trichocarpa]
c25389.graph_c0	202	218	147	73	65	71	10.15	10.72	9.01	5.2	4.67	5.01	1.90E-05	-1.212502325	down	[G]	Carbohydrate transport and metabolism	Molecular Function: polygalacturonase activity (GO:0004650);; Cellular Component: extracellular region (GO:0005576);; Biological Process: carbohydrate metabolic process (GO:0005975);; Molecular Function: lyase activity (GO:0016829);; Molecular Function: galacturan 1,4-alpha-galacturonidase activity (GO:0047911);; Biological Process: cell wall organization (GO:0071555);;	--	--	--	Glycosyl hydrolases family 28;; Pectate lyase superfamily protein;; Right handed beta helix region	Polygalacturonase At1g48100 OS=Arabidopsis thaliana OX=3702 GN=At1g48100 PE=2 SV=1	M	Cell wall/membrane/envelope biogenesis	polygalacturonase At1g48100 [Jatropha curcas]
c16979.graph_c0	1236	1084	903	400	409	415	47.18	46.45	45.32	21.53	21.56	21.43	1.02E-13	-1.212065862	down	--	--	Biological Process: regulation of cyclin-dependent protein serine/threonine kinase activity (GO:0000079);; Molecular Function: protein kinase binding (GO:0019901);;	--	[R]	General function prediction only	Cyclin;; Cyclin, N-terminal domain	Cyclin-U1-1 OS=Arabidopsis thaliana OX=3702 GN=CYCU1-1 PE=1 SV=1	S	Function unknown	cyclin-U1-1 [Hevea brasiliensis]
c26541.graph_c0	191	152	87	35	67	52	3.78	3.35	2.28	0.98	1.82	1.38	0.000996864	-1.210166934	down	[T]	Signal transduction mechanisms	Molecular Function: protein serine/threonine kinase activity (GO:0004674);; Molecular Function: non-membrane spanning protein tyrosine kinase activity (GO:0004715);; Molecular Function: ATP binding (GO:0005524);; Cellular Component: plasma membrane (GO:0005886);; Biological Process: cell surface receptor signaling pathway (GO:0007166);; Cellular Component: integral component of membrane (GO:00160…	K04733|0|rcu:8283930|K04733 interleukin-1 receptor-associated kinase 4 [EC:2.7.11.1] | (RefSeq) wall-associated receptor kinase-like 20	[T]	Signal transduction mechanisms	Protein kinase domain;; Protein tyrosine kinase;; Wall-associated receptor kinase galacturonan-binding	Wall-associated receptor kinase-like 20 OS=Arabidopsis thaliana OX=3702 GN=WAKL20 PE=2 SV=1	T	Signal transduction mechanisms	wall-associated receptor kinase-like 20 [Manihot esculenta]
c24571.graph_c1	457	360	260	116	158	128	15.29	13.8	11.71	5.38	7.2	6.04	1.69E-07	-1.207031184	down	--	--	--	--	[A]	RNA processing and modification	--	--	O	Posttranslational modification, protein turnover, chaperones	PREDICTED: uncharacterized protein LOC8275155 [Ricinus communis]
c29070.graph_c0	88	72	45	18	28	26	2.06	1.85	1.36	0.62	0.91	0.81	0.007388696	-1.204339107	down	[K]	Transcription	Molecular Function: protein kinase activity (GO:0004672);; Molecular Function: ATP binding (GO:0005524);; Biological Process: protein phosphorylation (GO:0006468);; Cellular Component: integral component of membrane (GO:0016021);; Molecular Function: 2-alkenal reductase [NAD(P)] activity (GO:0032440);; Biological Process: oxidation-reduction process (GO:0055114);;	--	--	--	Leucine Rich repeats (2 copies);; Leucine rich repeat;; Leucine rich repeat N-terminal domain;; Leucine Rich Repeat;; Leucine Rich repeat	Probable LRR receptor-like serine/threonine-protein kinase At4g37250 OS=Arabidopsis thaliana OX=3702 GN=At4g37250 PE=2 SV=1	T	Signal transduction mechanisms	leucine-rich repeat transmembrane protein kinase [Populus trichocarpa]
c17742.graph_c0	64578	56971	32128	18017	17924	21269	945.62	929.45	623.7	373.75	360.26	416.56	5.56E-10	-1.202472783	down	[O]	Posttranslational modification, protein turnover, chaperones	Molecular Function: ATP binding (GO:0005524);; Cellular Component: cytoplasm (GO:0005737);; Biological Process: protein refolding (GO:0042026);;	K04077|0|rcu:8282162|K04077 chaperonin GroEL | (RefSeq) chaperonin 60 subunit beta 2, chloroplastic	[O]	Posttranslational modification, protein turnover, chaperones	TCP-1/cpn60 chaperonin family	RuBisCO large subunit-binding protein subunit beta, chloroplastic OS=Pisum sativum OX=3888 PE=1 SV=2	O	Posttranslational modification, protein turnover, chaperones	chaperonin 60 subunit beta 2, chloroplastic [Jatropha curcas]
c30498.graph_c0	34464	44339	34525	19528	9486	12370	471.21	665.35	614.72	384.7	190.57	238.39	0.000295474	-1.202313854	down	[G]	Carbohydrate transport and metabolism	Biological Process: glucose metabolic process (GO:0006006);; Molecular Function: oxidoreductase activity, acting on the aldehyde or oxo group of donors, NAD or NADP as acceptor (GO:0016620);; Molecular Function: NADP binding (GO:0050661);; Molecular Function: NAD binding (GO:0051287);; Biological Process: oxidation-reduction process (GO:0055114);;	K05298|0|pop:POPTR_0002s00840g|K05298 glyceraldehyde-3-phosphate dehydrogenase (NADP+) (phosphorylating) [EC:1.2.1.13] | (RefSeq) POPTRDRAFT_412234; hypothetical protein	[G]	Carbohydrate transport and metabolism	Glyceraldehyde 3-phosphate dehydrogenase, C-terminal domain;; Glyceraldehyde 3-phosphate dehydrogenase, NAD binding domain;; CP12 domain	Glyceraldehyde-3-phosphate dehydrogenase B, chloroplastic OS=Pisum sativum OX=3888 GN=GAPB PE=1 SV=2	G	Carbohydrate transport and metabolism	PREDICTED: glyceraldehyde-3-phosphate dehydrogenase B, chloroplastic isoform X1 [Populus euphratica]
c22524.graph_c1	146	128	96	51	54	27	73.87	78.39	57.65	34.51	40.25	20.73	0.002661182	-1.201080605	down	--	--	Molecular Function: GTPase activity (GO:0003924);; Molecular Function: structural constituent of cytoskeleton (GO:0005200);; Molecular Function: GTP binding (GO:0005525);; Cellular Component: cytoplasm (GO:0005737);; Cellular Component: microtubule (GO:0005874);; Biological Process: microtubule-based process (GO:0007017);;	K07375|9.67604e-29|osa:4327550|K07375 tubulin beta | (RefSeq) OSTB-16, R1623, RTUB-1, TUB4, TUBB4, tubB; tubulin beta-4 chain	[Z]	Cytoskeleton	Tubulin/FtsZ family, GTPase domain	Tubulin beta-8 chain OS=Arabidopsis thaliana OX=3702 GN=TUBB8 PE=2 SV=2	Z	Cytoskeleton	PREDICTED: tubulin beta-4 chain [Oryza sativa Japonica Group]
c25165.graph_c0	110	93	56	35	29	27	2.21	2.29	1.44	1.11	0.77	0.7	0.004172533	-1.198751398	down	--	--	Cellular Component: Golgi apparatus (GO:0005794);; Cellular Component: integral component of membrane (GO:0016021);; Molecular Function: O-acetyltransferase activity (GO:0016413);; Biological Process: cell wall organization or biogenesis (GO:0071554);;	--	--	--	GDSL/SGNH-like Acyl-Esterase family found in Pmr5 and Cas1p;; PMR5 N terminal Domain	Protein trichome birefringence-like 10 OS=Arabidopsis thaliana OX=3702 GN=TBL10 PE=2 SV=1	S	Function unknown	protein trichome birefringence-like 11 [Hevea brasiliensis]
c22206.graph_c0	110	132	99	48	39	38	2.04	2.83	2.52	1.25	0.98	0.94	0.001217546	-1.196550115	down	--	--	Molecular Function: binding (GO:0005488);;	--	--	--	Helix-loop-helix DNA-binding domain	Transcription factor bHLH62 OS=Arabidopsis thaliana OX=3702 GN=BHLH62 PE=2 SV=1	K	Transcription	transcription factor bHLH78-like [Hevea brasiliensis]
c31993.graph_c0	11976	15006	9184	4318	5107	4434	142.57	201.15	152.03	77.17	83.38	73.08	1.28E-10	-1.194277766	down	[N]	Cell motility	Cellular Component: plasma membrane (GO:0005886);; Molecular Function: zinc ion binding (GO:0008270);; Cellular Component: integral component of membrane (GO:0016021);; Molecular Function: cellulose synthase (UDP-forming) activity (GO:0016760);; Biological Process: cellulose biosynthetic process (GO:0030244);; Biological Process: cell wall organization (GO:0071555);;	K10999|0|pop:POPTR_0005s08970g|K10999 cellulose synthase A [EC:2.4.1.12] | (RefSeq) POPTRDRAFT_760228; cellulose synthase family protein	--	--	Cellulose synthase;; Zinc-binding RING-finger;; Glycosyl transferase family group 2	Cellulose synthase A catalytic subunit 6 [UDP-forming] OS=Arabidopsis thaliana OX=3702 GN=CESA6 PE=1 SV=2	M	Cell wall/membrane/envelope biogenesis	cellulose synthase family protein [Populus trichocarpa]
c15674.graph_c0	149	190	122	27	91	51	6.46	9.5	7.01	1.68	5.58	3.1	0.00773668	-1.193065158	down	--	--	Molecular Function: GTP binding (GO:0005525);; Cellular Component: nucleus (GO:0005634);; Cellular Component: endosome (GO:0005768);; Biological Process: small GTPase mediated signal transduction (GO:0007264);; Cellular Component: cell plate (GO:0009504);; Molecular Function: hydrolase activity (GO:0016787);;	K07904|2.96347e-79|pop:POPTR_0014s09770g|K07904 Ras-related protein Rab-11A | (RefSeq) POPTRDRAFT_245083; GTP-binding family protein	[U]	Intracellular trafficking, secretion, and vesicular transport	Ras family;; Ras family;; Ras of Complex, Roc, domain of DAPkinase;; ADP-ribosylation factor family	Ras-related protein RABA3 OS=Arabidopsis thaliana OX=3702 GN=RABA3 PE=2 SV=1	S	Function unknown	GTP-binding family protein [Populus trichocarpa]
c32976.graph_c0	9031	7782	6557	3568	2629	2593	363.98	352.22	347.48	202.87	146.5	141.6	1.43E-07	-1.191097873	down	--	--	--	--	--	--	Domain of unknown function (DUF4033)	Beta-carotene isomerase D27, chloroplastic OS=Arabidopsis thaliana OX=3702 GN=D27 PE=1 SV=1	S	Function unknown	PREDICTED: beta-carotene isomerase D27, chloroplastic [Populus euphratica]
c13236.graph_c0	196	208	202	82	80	68	5.97	7.1	8.12	3.53	3.36	2.79	9.68E-05	-1.190964947	down	--	--	Cellular Component: integral component of membrane (GO:0016021);;	--	--	--	Protein of unknown function (DUF1218)	--	S	Function unknown	PREDICTED: uncharacterized protein LOC105122904 [Populus euphratica]
c27048.graph_c0	724	1118	491	208	319	349	13.68	24	12.46	5.54	8.31	8.83	7.48E-05	-1.190801553	down	[E]	Amino acid transport and metabolism	Cellular Component: plasma membrane (GO:0005886);; Biological Process: oligopeptide transport (GO:0006857);; Biological Process: response to water deprivation (GO:0009414);; Biological Process: response to nitrate (GO:0010167);; Molecular Function: nitrate transmembrane transporter activity (GO:0015112);; Biological Process: nitrate transport (GO:0015706);; Cellular Component: integral component …	K14638|1.75653e-162|egr:104441891|K14638 solute carrier family 15 (peptide/histidine transporter), member 3/4 | (RefSeq) protein NRT1/ PTR FAMILY 6.3	[E]	Amino acid transport and metabolism	POT family;; POT family	Protein NRT1/ PTR FAMILY 6.3 OS=Arabidopsis thaliana OX=3702 GN=NPF6.3 PE=1 SV=1	E	Amino acid transport and metabolism	protein NRT1/ PTR FAMILY 6.3-like, partial [Olea europaea var. sylvestris]
c22348.graph_c1	1613	1701	1548	563	537	792	45.56	53.45	57.61	22.36	20.68	29.99	8.80E-08	-1.189162186	down	--	--	Molecular Function: oxidoreductase activity, acting on single donors with incorporation of molecular oxygen, incorporation of two atoms of oxygen (GO:0016702);; Biological Process: oxylipin biosynthetic process (GO:0031408);; Molecular Function: metal ion binding (GO:0046872);; Biological Process: oxidation-reduction process (GO:0055114);;	K00454|0|pop:POPTR_0001s05320g|K00454 lipoxygenase [EC:1.13.11.12] | (RefSeq) POPTRDRAFT_750772; hypothetical protein	--	--	Lipoxygenase;; PLAT/LH2 domain	Linoleate 13S-lipoxygenase 2-1, chloroplastic OS=Solanum tuberosum OX=4113 GN=LOX2.1 PE=1 SV=1	S	Function unknown	hypothetical protein POPTR_0001s05320g [Populus trichocarpa]
c30107.graph_c0	102	112	88	27	55	30	5.09	6.29	5.75	1.9	3.8	2.04	0.004435691	-1.182660315	down	[O]	Posttranslational modification, protein turnover, chaperones	Molecular Function: ATP-dependent peptidase activity (GO:0004176);; Molecular Function: metalloendopeptidase activity (GO:0004222);; Molecular Function: ATP binding (GO:0005524);; Cellular Component: mitochondrion (GO:0005739);; Biological Process: proteolysis (GO:0006508);; Molecular Function: microtubule-severing ATPase activity (GO:0008568);; Cellular Component: membrane (GO:0016020);;	K08955|1.44763e-90|jcu:105638138|K08955 ATP-dependent metalloprotease [EC:3.4.24.-] | (RefSeq) ATP-dependent zinc metalloprotease FTSH 4, mitochondrial	[O]	Posttranslational modification, protein turnover, chaperones	Peptidase family M41	ATP-dependent zinc metalloprotease FTSH 4, mitochondrial OS=Arabidopsis thaliana OX=3702 GN=FTSH4 PE=1 SV=2	O	Posttranslational modification, protein turnover, chaperones	ATP-dependent zinc metalloprotease FTSH 4, mitochondrial-like [Manihot esculenta]
c32566.graph_c0	2672	3269	2489	774	1363	1175	79.35	108.64	108.46	33.96	55.11	47.9	1.65E-07	-1.182570311	down	[HC]	Coenzyme transport and metabolism ;; Energy production and conversion	Cellular Component: membrane (GO:0016020);;	--	[CR]	--	FAD binding domain;; FAD binding domain;; FAD dependent oxidoreductase;; Pyridine nucleotide-disulphide oxidoreductase;; NAD(P)-binding Rossmann-like domain;; Pyridine nucleotide-disulphide oxidoreductase;; FAD binding domain	Monooxygenase 1 OS=Arabidopsis thaliana OX=3702 GN=MO1 PE=2 SV=1	CH	--	PREDICTED: 3-hydroxybenzoate 6-hydroxylase 1 [Ricinus communis]
c25451.graph_c0	12845	9013	9052	4986	3386	3176	310.76	242.18	290.19	170.34	113.13	103.84	1.20E-05	-1.182038813	down	--	--	Cellular Component: integral component of membrane (GO:0016021);;	--	--	--	--	--	S	Function unknown	uncharacterized protein LOC110658758 isoform X3 [Hevea brasiliensis]
c30446.graph_c0	179	197	119	27	96	59	2.22	2.73	1.96	0.5	1.65	0.99	0.007646598	-1.181867199	down	[K]	Transcription	Molecular Function: transmembrane receptor protein tyrosine kinase activity (GO:0004714);; Molecular Function: phosphoprotein phosphatase activity (GO:0004721);; Molecular Function: ATP binding (GO:0005524);; Biological Process: protein dephosphorylation (GO:0006470);; Cellular Component: integral component of membrane (GO:0016021);; Biological Process: peptidyl-tyrosine phosphorylation (GO:00181…	--	--	--	Protein tyrosine kinase;; Protein kinase domain;; Leucine rich repeat;; Leucine Rich repeats (2 copies);; Leucine Rich Repeat;; Leucine Rich repeat	Probable LRR receptor-like serine/threonine-protein kinase At2g24230 OS=Arabidopsis thaliana OX=3702 GN=At2g24230 PE=2 SV=1	S	Function unknown	leucine-rich repeat transmembrane protein kinase [Populus trichocarpa]
c23858.graph_c0	381	479	322	199	108	130	7.61	10.59	8.26	5.64	3	3.47	0.00065171	-1.17439613	down	--	--	--	--	--	--	NPH3 family;; NPH3 family	BTB/POZ domain-containing protein DOT3 OS=Arabidopsis thaliana OX=3702 GN=DOT3 PE=2 SV=1	S	Function unknown	hypothetical protein JCGZ_23364 [Jatropha curcas]
c28267.graph_c0	231	245	119	49	98	75	3.82	4.37	2.4	1.1	2.21	1.61	0.000844843	-1.170559655	down	--	--	Molecular Function: peptide alpha-N-acetyltransferase activity (GO:0004596);; Biological Process: N-terminal protein amino acid acetylation (GO:0006474);; Cellular Component: protein acetyltransferase complex (GO:0031248);;	--	--	--	Acetyltransferase (GNAT) family	Probable N-acetyltransferase HLS1-like OS=Arabidopsis thaliana OX=3702 GN=At2g23060 PE=2 SV=1	S	Function unknown	probable N-acetyltransferase HLS1 [Manihot esculenta]
c25809.graph_c0	1094	1399	908	355	560	415	24.08	34.55	25.92	11.65	20.24	12.42	3.66E-07	-1.169551046	down	--	--	--	--	--	--	IQ calmodulin-binding motif	Protein IQ-DOMAIN 1 OS=Arabidopsis thaliana OX=3702 GN=IQD1 PE=1 SV=1	Z	Cytoskeleton	hypothetical protein POPTR_0010s22510g [Populus trichocarpa]
c32805.graph_c0	730	957	425	205	405	174	10.71	15.31	7.93	4.27	8.78	3.74	0.001573244	-1.168871674	down	[E]	Amino acid transport and metabolism	Molecular Function: ionotropic glutamate receptor activity (GO:0004970);; Biological Process: ion transport (GO:0006811);; Cellular Component: integral component of membrane (GO:0016021);; Biological Process: ionotropic glutamate receptor signaling pathway (GO:0035235);;	K05387|0|rcu:8265217|K05387 glutamate receptor, ionotropic, plant | (RefSeq) glutamate receptor 2.7	[PET]	--	Receptor family ligand binding region;; Ligand-gated ion channel;; Periplasmic binding protein;; Bacterial extracellular solute-binding proteins, family 3;; Ligated ion channel L-glutamate- and glycine-binding site	Glutamate receptor 2.7 OS=Arabidopsis thaliana OX=3702 GN=GLR2.7 PE=2 SV=3	P	Inorganic ion transport and metabolism	hypothetical protein POPTR_018G012100v3, partial [Populus trichocarpa]
c32063.graph_c0	2896	4446	2414	1090	1386	1322	33.7	57.65	36.93	17.68	22.11	20.64	6.31E-07	-1.16708793	down	[K]	Transcription	Molecular Function: protein serine/threonine kinase activity (GO:0004674);; Molecular Function: ATP binding (GO:0005524);; Cellular Component: plasma membrane (GO:0005886);; Biological Process: protein phosphorylation (GO:0006468);; Cellular Component: integral component of membrane (GO:0016021);;	--	--	--	Di-glucose binding within endoplasmic reticulum;; Leucine rich repeat;; Leucine Rich repeats (2 copies)	Probable LRR receptor-like serine/threonine-protein kinase At1g56130 OS=Arabidopsis thaliana OX=3702 GN=At1g56130 PE=2 SV=2	T	Signal transduction mechanisms	hypothetical protein POPTR_007G067900v3 [Populus trichocarpa]
c30027.graph_c0	404	678	419	115	290	174	14.99	27.33	20.39	5.59	14.19	7.86	0.001671259	-1.166340787	down	--	--	Biological Process: regulation of flower development (GO:0009909);; Biological Process: meristem structural organization (GO:0009933);; Biological Process: specification of floral organ identity (GO:0010093);; Biological Process: fruit development (GO:0010154);; Biological Process: abaxial cell fate specification (GO:0010158);; Biological Process: specification of animal organ position (GO:001015…	--	--	--	YABBY protein	Axial regulator YABBY 1 OS=Arabidopsis thaliana OX=3702 GN=YAB1 PE=1 SV=1	K	Transcription	Plant-specific transcription factor YABBY family protein isoform 2 [Theobroma cacao]
c26281.graph_c0	19065	15289	9758	5646	5281	5933	328.65	293.2	219.64	135.62	123.12	133.37	4.29E-10	-1.165919545	down	--	--	Biological Process: transcription, DNA-templated (GO:0006351);;	--	--	--	MYB-CC type transfactor, LHEQLE motif;; Myb-like DNA-binding domain	Myb family transcription factor PHL6 OS=Arabidopsis thaliana OX=3702 GN=PHL6 PE=2 SV=1	S	Function unknown	myb family transcription factor PHL6 [Hevea brasiliensis]
c26941.graph_c0	7517	4298	5955	2719	1823	2251	187.6	120.4	194.26	95.56	61.83	74.28	6.15E-05	-1.165010825	down	[J]	Translation, ribosomal structure and biogenesis	Molecular Function: nucleotide binding (GO:0000166);; Molecular Function: nucleic acid binding (GO:0003676);; Cellular Component: viral nucleocapsid (GO:0019013);; Cellular Component: intracellular ribonucleoprotein complex (GO:0030529);;	K12897|3.71603e-42|pop:POPTR_0009s04640g|K12897 transformer-2 protein | (RefSeq) POPTRDRAFT_833248; transformer serine/arginine-rich ribonucleoprotein	[K]	Transcription	RNA recognition motif. (a.k.a. RRM, RBD, or RNP domain)	Serine/arginine-rich splicing factor SR45a OS=Arabidopsis thaliana OX=3702 GN=SR45A PE=1 SV=1	S	Function unknown	serine/arginine-rich splicing factor SR45a isoform X5 [Cajanus cajan]
c26720.graph_c1	1049	1401	782	606	308	246	29.55	46.98	29.16	23.76	12.89	9.28	0.004100508	-1.164218025	down	[I]	Lipid transport and metabolism	Molecular Function: iron ion binding (GO:0005506);; Cellular Component: endoplasmic reticulum (GO:0005783);; Biological Process: fatty acid biosynthetic process (GO:0006633);; Cellular Component: integral component of membrane (GO:0016021);; Biological Process: oxidation-reduction process (GO:0055114);; Molecular Function: fatty acid alpha-hydroxylase activity (GO:0080132);;	K19706|2.38001e-141|jcu:105637128|K19706 dihydroceramide fatty acyl 2-hydroxylase [EC:1.14.18.7] | (RefSeq) fatty acid 2-hydroxylase 1-like	[I]	Lipid transport and metabolism	Fatty acid hydroxylase superfamily	Dihydroceramide fatty acyl 2-hydroxylase FAH1 OS=Arabidopsis thaliana OX=3702 GN=FAH1 PE=1 SV=1	I	Lipid transport and metabolism	dihydroceramide fatty acyl 2-hydroxylase FAH1 [Jatropha curcas]
c31262.graph_c1	15177	15452	11664	5608	5937	5062	546.77	616.2	539.75	233.33	251.12	198.95	1.38E-12	-1.163459695	down	--	--	Molecular Function: transporter activity (GO:0005215);; Cellular Component: intracellular (GO:0005622);; Biological Process: transport (GO:0006810);; Cellular Component: integral component of membrane (GO:0016021);;	--	[I]	Lipid transport and metabolism	CRAL/TRIO domain;; CRAL/TRIO, N-terminal domain	Patellin-5 OS=Arabidopsis thaliana OX=3702 GN=PATL5 PE=1 SV=2	S	Function unknown	PREDICTED: patellin-3-like [Populus euphratica]
c27393.graph_c0	1329	1307	901	319	672	381	52.72	59.71	47.51	18.23	37.9	20.71	2.23E-05	-1.163263921	down	--	--	Molecular Function: protein serine/threonine kinase activity (GO:0004674);; Molecular Function: non-membrane spanning protein tyrosine kinase activity (GO:0004715);; Molecular Function: ATP binding (GO:0005524);; Cellular Component: integral component of membrane (GO:0016021);; Biological Process: peptidyl-tyrosine phosphorylation (GO:0018108);;	--	--	--	--	--	S	Function unknown	hypothetical protein POPTR_0006s11440g [Populus trichocarpa]
c19687.graph_c0	234	290	147	47	141	60	8.15	11.75	7.21	2.38	6.62	2.83	0.009105945	-1.163175271	down	--	--	Molecular Function: kinase activity (GO:0016301);; Biological Process: phosphorylation (GO:0016310);;	--	--	--	Domain of unknown function (DUF4228)	--	S	Function unknown	uncharacterized protein LOC110632074 [Hevea brasiliensis]
c23524.graph_c0	332	417	256	84	185	119	13.42	18.94	13.75	4.79	10.31	6.5	0.000304707	-1.162111764	down	--	--	--	--	--	--	--	Protein SHOOT GRAVITROPISM 5 OS=Arabidopsis thaliana OX=3702 GN=SGR5 PE=1 SV=1	S	Function unknown	protein indeterminate-domain 16-like isoform X1 [Hevea brasiliensis]
c29408.graph_c0	4447	3552	2670	1075	1458	1659	103.98	92.1	81.79	35.51	46.77	51.53	5.25E-11	-1.159777151	down	--	--	--	--	--	--	Plant protein 1589 of unknown function (A_thal_3526)	--	S	Function unknown	uncharacterized protein LOC110670466 [Hevea brasiliensis]
c31586.graph_c0	103934	77703	84193	39580	34790	29429	1411.99	1175	1518.11	762.88	661.02	542.67	3.47E-07	-1.156707184	down	[M]	Cell wall/membrane/envelope biogenesis	Molecular Function: transferase activity, transferring glycosyl groups (GO:0016757);;	K18819|1.95012e-121|pper:PRUPE_ppa008264mg|K18819 inositol 3-alpha-galactosyltransferase [EC:2.4.1.123] | (RefSeq) hypothetical protein	[G]	Carbohydrate transport and metabolism	Glycosyl transferase family 8;; Uncharacterised protein family (UPF0139);; Glycosyl transferase family 8	Galactinol synthase 1 OS=Ajuga reptans OX=38596 GN=GOLS1 PE=1 SV=1	O	Posttranslational modification, protein turnover, chaperones	galactinol synthase 1 [Prunus persica]
c27561.graph_c0	185	207	112	38	87	66	2.65	3.31	2.13	0.77	1.71	1.27	0.001772084	-1.156365107	down	--	--	--	--	[P]	Inorganic ion transport and metabolism	Tesmin/TSO1-like CXC domain, cysteine-rich domain	Protein tesmin/TSO1-like CXC 2 OS=Arabidopsis thaliana OX=3702 GN=TCX2 PE=1 SV=1	S	Function unknown	PREDICTED: protein tesmin/TSO1-like CXC 2 [Populus euphratica]
c29238.graph_c0	1238	887	858	390	319	454	23.68	18.73	21.66	10.74	8.55	11.78	2.44E-07	-1.15620152	down	[O]	Posttranslational modification, protein turnover, chaperones	Molecular Function: peptidyl-prolyl cis-trans isomerase activity (GO:0003755);; Molecular Function: FK506 binding (GO:0005528);; Cellular Component: endoplasmic reticulum membrane (GO:0005789);; Biological Process: chaperone-mediated protein folding (GO:0061077);;	--	[O]	Posttranslational modification, protein turnover, chaperones	FKBP-type peptidyl-prolyl cis-trans isomerase;; FKBP-type peptidyl-prolyl cis-trans isomerase	Peptidyl-prolyl cis-trans isomerase FKBP65 OS=Arabidopsis thaliana OX=3702 GN=FKBP65 PE=1 SV=1	O	Posttranslational modification, protein turnover, chaperones	hypothetical protein POPTR_014G149400v3 [Populus trichocarpa]
c30992.graph_c0	373	298	155	90	127	92	14.88	13.34	8.13	5.06	7.05	5	0.000231731	-1.155604148	down	--	--	--	--	--	--	--	--	S	Function unknown	PREDICTED: uncharacterized protein LOC105133517 [Populus euphratica]
c20079.graph_c0	151	195	144	34	82	74	5.94	8.61	7.51	1.86	4.16	3.86	0.002744447	-1.153820489	down	--	--	Molecular Function: NAD+ ADP-ribosyltransferase activity (GO:0003950);;	--	--	--	--	--	S	Function unknown	hypothetical protein POPTR_0001s00380g [Populus trichocarpa]
c20086.graph_c0	207	173	115	56	63	70	4.88	4.56	3.59	1.87	2.05	2.22	9.03E-05	-1.153779663	down	[QV]	Secondary metabolites biosynthesis, transport and catabolism ;; Defense mechanisms	Cellular Component: membrane (GO:0016020);; Molecular Function: oxidoreductase activity, acting on paired donors, with incorporation or reduction of molecular oxygen, NAD(P)H as one donor, and incorporation of one atom of oxygen (GO:0016709);; Biological Process: secondary metabolite biosynthetic process (GO:0044550);; Molecular Function: metal ion binding (GO:0046872);;	--	[Q]	Secondary metabolites biosynthesis, transport and catabolism	Cytochrome P450	(S)-N-methylcoclaurine 3&apos;-hydroxylase isozyme 1 (Fragment) OS=Eschscholzia californica OX=3467 GN=CYP80B1 PE=2 SV=1	Q	Secondary metabolites biosynthesis, transport and catabolism	probable (S)-N-methylcoclaurine 3&apos;-hydroxylase isozyme 2 [Hevea brasiliensis]
c30875.graph_c0	1754	1709	1288	752	583	492	50.65	55.01	48.67	30.77	23.24	19.22	3.52E-06	-1.152684686	down	--	--	--	--	--	--	PAP_fibrillin	Probable plastid-lipid-associated protein 12, chloroplastic OS=Arabidopsis thaliana OX=3702 GN=PAP12 PE=1 SV=1	S	Function unknown	hypothetical protein GOBAR_DD00185 [Gossypium barbadense]
c31170.graph_c0	276	251	143	90	89	74	5.14	4.81	3.41	2.21	2.09	1.71	0.000106921	-1.15214859	down	--	--	Biological Process: phosphorelay signal transduction system (GO:0000160);; Cellular Component: nucleus (GO:0005634);; Cellular Component: cytoplasm (GO:0005737);; Biological Process: cytokinin-activated signaling pathway (GO:0009736);; Molecular Function: histidine phosphotransfer kinase activity (GO:0009927);; Biological Process: phosphorylation (GO:0016310);; Molecular Function: 2-alkenal reduc…	K14490|1.76877e-43|jcu:105647600|K14490 histidine-containing phosphotransfer peotein | (RefSeq) histidine-containing phosphotransfer protein 1-like	[T]	Signal transduction mechanisms	Hpt domain	Histidine-containing phosphotransfer protein 1 OS=Arabidopsis thaliana OX=3702 GN=AHP1 PE=1 SV=1	T	Signal transduction mechanisms	putative histidine phosphotransfer protein 9 [Populus x canadensis]
c20233.graph_c0	274	193	154	66	79	94	21.14	16.92	15.44	7.14	8.52	10.08	4.20E-05	-1.152004566	down	--	--	Cellular Component: cytoplasm (GO:0005737);; Biological Process: metal ion transport (GO:0030001);; Molecular Function: transition metal ion binding (GO:0046914);; Biological Process: cellular transition metal ion homeostasis (GO:0046916);;	--	--	--	Heavy-metal-associated domain	--	S	Function unknown	hypothetical protein POPTR_0010s19000g [Populus trichocarpa]
c32195.graph_c1	383	473	223	116	156	143	14.95	20.73	11.45	6.39	8.42	7.56	3.96E-05	-1.149869015	down	--	--	--	--	--	--	Protein of unknown function (DUF620)	--	S	Function unknown	PREDICTED: uncharacterized protein LOC8280982 isoform X2 [Ricinus communis]
c20324.graph_c0	684	753	627	257	278	290	67.35	84.82	79.77	35.34	38.61	39.88	7.42E-09	-1.149320381	down	--	--	Molecular Function: inorganic diphosphatase activity (GO:0004427);; Molecular Function: hydrogen-translocating pyrophosphatase activity (GO:0009678);; Biological Process: proton transport (GO:0015992);; Cellular Component: integral component of membrane (GO:0016021);; Biological Process: transmembrane transport (GO:0055085);;	K01507|1.17876e-75|jcu:105641261|K01507 inorganic pyrophosphatase [EC:3.6.1.1] | (RefSeq) pyrophosphate-energized vacuolar membrane proton pump	--	--	--	Pyrophosphate-energized vacuolar membrane proton pump OS=Vigna radiata var. radiata OX=3916 PE=1 SV=4	C	Energy production and conversion	pyrophosphate-energized vacuolar membrane proton pump-like [Carica papaya]
c28611.graph_c0	224	273	133	58	101	82	3.96	5.59	3.13	1.51	2.61	1.96	0.000533352	-1.148741695	down	--	--	Cellular Component: plasma membrane (GO:0005886);;	--	--	--	IQ calmodulin-binding motif;; Protein of unknown function (DUF4005)	Protein IQ-DOMAIN 14 OS=Arabidopsis thaliana OX=3702 GN=IQD14 PE=1 SV=1	S	Function unknown	conserved hypothetical protein [Ricinus communis]
c23328.graph_c0	31174	23493	20693	9405	10313	10219	1316.51	1114.94	1147.59	559.78	602.67	584.53	1.52E-15	-1.148234495	down	[E]	Amino acid transport and metabolism	Molecular Function: iron ion binding (GO:0005506);; Cellular Component: nucleus (GO:0005634);; Cellular Component: cytoplasm (GO:0005737);; Molecular Function: acireductone dioxygenase [iron(II)-requiring] activity (GO:0010309);; Biological Process: L-methionine salvage from methylthioadenosine (GO:0019509);; Biological Process: oxidation-reduction process (GO:0055114);;	K08967|6.85614e-72|rcu:8280859|K08967 1,2-dihydroxy-3-keto-5-methylthiopentene dioxygenase [EC:1.13.11.53 1.13.11.54] | (RefSeq) 1,2-dihydroxy-3-keto-5-methylthiopentene dioxygenase 1	[S]	Function unknown	--	1,2-dihydroxy-3-keto-5-methylthiopentene dioxygenase 1 OS=Vitis vinifera OX=29760 GN=VIT_05s0020g04070 PE=3 SV=1	S	Function unknown	1,2-dihydroxy-3-keto-5-methylthiopentene dioxygenase 1 [Hevea brasiliensis]
c32509.graph_c0	5819	5316	4068	2369	1835	1682	132.3	135.08	122.42	76.2	57.13	51.34	3.61E-07	-1.147872615	down	[QV]	Secondary metabolites biosynthesis, transport and catabolism ;; Defense mechanisms	Molecular Function: iron ion binding (GO:0005506);; Cellular Component: integral component of membrane (GO:0016021);; Molecular Function: heme binding (GO:0020037);; Molecular Function: flavonoid 3',5'-hydroxylase activity (GO:0033772);; Biological Process: oxidation-reduction process (GO:0055114);;	K20562|3.9213e-120|rcu:8286734|K20562 biphenyl-4-hydroxylase | (RefSeq) cytochrome P450 CYP736A12	[Q]	Secondary metabolites biosynthesis, transport and catabolism	Cytochrome P450;; Cytochrome P450	Cytochrome P450 CYP736A12 OS=Panax ginseng OX=4054 PE=2 SV=1	Q	Secondary metabolites biosynthesis, transport and catabolism	PREDICTED: cytochrome P450 CYP736A12 [Ricinus communis]
c16642.graph_c0	485	399	313	145	125	199	16.8	15.53	14.31	7.08	5.99	9.35	6.25E-06	-1.139219061	down	--	--	Cellular Component: cytoplasm (GO:0005737);; Biological Process: metal ion transport (GO:0030001);; Molecular Function: transition metal ion binding (GO:0046914);; Biological Process: cellular transition metal ion homeostasis (GO:0046916);;	--	--	--	Heavy-metal-associated domain	--	S	Function unknown	unknown [Populus trichocarpa]
c28335.graph_c0	194	194	66	53	52	60	4.67	4.6	1.91	1.63	1.53	1.61	0.007489125	-1.138156472	down	--	--	Cellular Component: plasma membrane (GO:0005886);; Biological Process: carbohydrate metabolic process (GO:0005975);; Biological Process: defense response (GO:0006952);; Molecular Function: hydrolase activity, acting on glycosyl bonds (GO:0016798);;	K08472|1.12047e-164|pop:POPTR_0001s11880g|K08472 mlo protein | (RefSeq) POPTRDRAFT_829403; hypothetical protein	--	--	Mlo family;; Mlo family;; Mlo family;; Mlo family	MLO-like protein 13 OS=Arabidopsis thaliana OX=3702 GN=MLO13 PE=2 SV=1	D	Cell cycle control, cell division, chromosome partitioning	hypothetical protein POPTR_001G078800v3 [Populus trichocarpa]
c28931.graph_c0	125	96	75	39	33	40	2.46	2.13	1.97	1.15	0.89	1.05	0.002320306	-1.13777536	down	--	--	Cellular Component: membrane (GO:0016020);;	--	--	--	Dof domain, zinc finger	Cyclic dof factor 2 OS=Arabidopsis thaliana OX=3702 GN=CDF2 PE=1 SV=2	S	Function unknown	cyclic dof factor 1-like [Manihot esculenta]
c33371.graph_c0	109	146	67	36	47	38	8.16	12.4	6.52	3.78	4.91	3.92	0.005118412	-1.13774406	down	--	--	--	--	--	--	--	--	S	Function unknown	uncharacterized protein LOC110670624 [Hevea brasiliensis]
c26836.graph_c0	933	768	620	258	322	349	13.23	12.13	11.66	5.18	6.27	6.62	9.16E-11	-1.137234384	down	--	--	Molecular Function: transcription factor activity, sequence-specific DNA binding (GO:0003700);; Cellular Component: nucleus (GO:0005634);; Biological Process: regulation of transcription, DNA-templated (GO:0006355);; Molecular Function: sequence-specific DNA binding (GO:0043565);;	--	--	--	GRAS domain family	Scarecrow-like protein 9 OS=Arabidopsis thaliana OX=3702 GN=SCL9 PE=2 SV=1	K	Transcription	hypothetical protein POPTR_0006s08690g [Populus trichocarpa]
c32167.graph_c1	11430	13592	8797	3770	5154	4713	150.96	185.11	150.02	66.34	90.37	79.66	9.28E-11	-1.134195339	down	[N]	Cell motility	Cellular Component: plasma membrane (GO:0005886);; Molecular Function: zinc ion binding (GO:0008270);; Cellular Component: integral component of membrane (GO:0016021);; Molecular Function: cellulose synthase (UDP-forming) activity (GO:0016760);; Biological Process: cellulose biosynthetic process (GO:0030244);; Biological Process: cell wall organization (GO:0071555);;	K10999|0|jcu:105637660|K10999 cellulose synthase A [EC:2.4.1.12] | (RefSeq) cellulose synthase A catalytic subunit 1 [UDP-forming]	--	--	Cellulose synthase;; Zinc-binding RING-finger;; Cellulose synthase;; Glycosyl transferase family group 2	Probable cellulose synthase A catalytic subunit 1 [UDP-forming] OS=Oryza sativa subsp. japonica OX=39947 GN=CESA1 PE=2 SV=1	M	Cell wall/membrane/envelope biogenesis	cellulose synthase A catalytic subunit 1 [UDP-forming] [Hevea brasiliensis]
c26854.graph_c0	1079	1384	894	455	496	382	20.74	30.73	24.2	12.63	13.44	10.16	8.36E-07	-1.133095634	down	[OT]	Posttranslational modification, protein turnover, chaperones ;; Signal transduction mechanisms	Biological Process: metabolic process (GO:0008152);; Molecular Function: amino acid binding (GO:0016597);; Molecular Function: nucleotidyltransferase activity (GO:0016779);;	--	--	--	ACT domain;; ACT domain;; ACT domain	ACT domain-containing protein ACR4 OS=Arabidopsis thaliana OX=3702 GN=ACR4 PE=2 SV=1	S	Function unknown	ACT domain-containing protein ACR4-like [Manihot esculenta]
c29845.graph_c0	3101	2939	2312	1347	911	1008	106.88	112.25	101	67.57	41.53	47.66	2.82E-06	-1.132689727	down	[R]	General function prediction only	Molecular Function: catalytic activity (GO:0003824);; Cellular Component: chloroplast envelope (GO:0009941);; Biological Process: chloroplast fission (GO:0010020);; Molecular Function: protein homodimerization activity (GO:0042803);; Molecular Function: coenzyme binding (GO:0050662);;	K07071|3.71826e-60|jcu:105643833|K07071 uncharacterized protein | (RefSeq) epimerase family protein SDR39U1 homolog, chloroplastic	[F]	Nucleotide transport and metabolism	NAD dependent epimerase/dehydratase family;; NAD(P)H-binding;; Male sterility protein;; 3-beta hydroxysteroid dehydrogenase/isomerase family;; NmrA-like family;; Domain of unknown function (DUF1731)	Epimerase family protein SDR39U1 homolog, chloroplastic OS=Arabidopsis thaliana OX=3702 GN=GC1 PE=2 SV=2	S	Function unknown	epimerase family protein SDR39U1 homolog, chloroplastic [Manihot esculenta]
c31089.graph_c0	1521	1545	1292	477	666	632	15.44	17.47	16.7	6.93	9.57	8.55	9.83E-11	-1.13257297	down	--	--	--	--	--	--	--	--	S	Function unknown	circadian locomoter output cycles protein kaput isoform X2 [Jatropha curcas]
c30713.graph_c0	29132	33736	13049	9628	13278	5315	680.12	877.81	397.47	315.32	421.3	164.93	0.002824695	-1.132103985	down	--	--	Molecular Function: cysteine-type endopeptidase activity (GO:0004197);; Cellular Component: vacuole (GO:0005773);; Biological Process: vacuolar protein processing (GO:0006624);; Biological Process: proteolysis involved in cellular protein catabolic process (GO:0051603);;	K01369|3.56605e-66|tcc:TCM_037257|K01369 legumain [EC:3.4.22.34] | (RefSeq) Gamma vacuolar processing enzyme	[O]	Posttranslational modification, protein turnover, chaperones	Peptidase C13 family;; Peptidase C13 family	Vacuolar-processing enzyme OS=Citrus sinensis OX=2711 PE=2 SV=1	O	Posttranslational modification, protein turnover, chaperones	Vacuolar processing enzyme 1 [Zea mays]
c21782.graph_c0	370	233	305	157	81	108	23.17	16.5	24.94	13.82	7.06	9.27	0.00331256	-1.130799617	down	--	--	Molecular Function: DNA binding (GO:0003677);; Cellular Component: nucleus (GO:0005634);; Biological Process: regulation of transcription, DNA-templated (GO:0006355);;	--	--	--	--	NAC transcription factor 56 OS=Arabidopsis thaliana OX=3702 GN=NAC056 PE=2 SV=1	K	Transcription	NAC transcription factor 56 [Manihot esculenta]
c30767.graph_c0	254	396	208	85	130	123	4.54	7.13	4.34	1.96	2.78	2.6	0.000371103	-1.130369667	down	--	--	--	--	--	--	Domain of unknown function (DUF966)	Protein UPSTREAM OF FLC OS=Arabidopsis thaliana OX=3702 GN=UFC PE=2 SV=1	S	Function unknown	protein UPSTREAM OF FLC isoform X1 [Jatropha curcas]
c31256.graph_c0	2450	2922	2289	1183	744	1104	35	47.04	43.24	25.15	15.03	21.68	2.44E-05	-1.128819057	down	--	--	Biological Process: protein N-linked glycosylation (GO:0006487);; Cellular Component: integral component of membrane (GO:0016021);; Biological Process: N-glycan fucosylation (GO:0036071);; Molecular Function: alpha-(1->6)-fucosyltransferase activity (GO:0046921);;	--	--	--	--	--	S	Function unknown	uncharacterized protein LOC105647752 [Jatropha curcas]
c19689.graph_c0	1409	1148	640	416	378	446	44.87	40.82	27.02	18.83	16.68	19.25	2.06E-06	-1.124937744	down	--	--	Molecular Function: binding (GO:0005488);;	--	--	--	Helix-loop-helix DNA-binding domain	Transcription factor BEE 3 OS=Arabidopsis thaliana OX=3702 GN=BEE3 PE=2 SV=1	S	Function unknown	hypothetical protein POPTR_0005s15590g [Populus trichocarpa]
c30228.graph_c0	378	461	277	177	129	127	6.27	8.21	5.92	4.35	2.82	2.79	0.000165454	-1.124672336	down	[M]	Cell wall/membrane/envelope biogenesis	Molecular Function: protein serine/threonine kinase activity (GO:0004674);; Molecular Function: ATP binding (GO:0005524);; Biological Process: protein phosphorylation (GO:0006468);; Cellular Component: integral component of membrane (GO:0016021);; Molecular Function: 2-alkenal reductase [NAD(P)] activity (GO:0032440);; Biological Process: oxidation-reduction process (GO:0055114);;	--	--	--	Protein kinase domain;; Protein tyrosine kinase;; Leucine rich repeat N-terminal domain;; Leucine Rich repeats (2 copies);; Leucine rich repeat;; Leucine Rich Repeat	Protein NSP-INTERACTING KINASE 1 OS=Arabidopsis thaliana OX=3702 GN=NIK1 PE=1 SV=1	T	Signal transduction mechanisms	hypothetical protein POPTR_0004s10790g [Populus trichocarpa]
c29927.graph_c0	6274	6286	5269	2576	2219	2409	132.83	146.66	155.72	76.78	64.55	67.39	1.00E-09	-1.122692152	down	[I]	Lipid transport and metabolism	Molecular Function: hydrolase activity (GO:0016787);;	--	[R]	General function prediction only	--	--	S	Function unknown	uncharacterized protein LOC110613786 [Manihot esculenta]
c32030.graph_c1	100	112	68	32	37	39	2.68	3.5	2.63	2.08	1.48	1.62	0.003157997	-1.122101728	down	--	--	Cellular Component: integral component of membrane (GO:0016021);; Biological Process: cell division (GO:0051301);;	--	[DKT]	--	LEM3 (ligand-effect modulator 3) family / CDC50 family	ALA-interacting subunit 5 OS=Arabidopsis thaliana OX=3702 GN=ALIS5 PE=1 SV=1	DKT	--	ALA-interacting subunit 1-like isoform X1 [Hevea brasiliensis]
c30139.graph_c0	3161	2965	1757	1133	1057	908	73.14	76.23	59.22	39.56	36.38	31.28	2.33E-07	-1.118777146	down	--	--	Biological Process: transcription, DNA-templated (GO:0006351);;	--	--	--	Myb-like DNA-binding domain	Transcription factor HHO5 OS=Arabidopsis thaliana OX=3702 GN=HHO5 PE=1 SV=1	K	Transcription	hypothetical protein POPTR_0007s11470g [Populus trichocarpa]
c31977.graph_c0	487	518	416	172	207	202	8.46	10.11	9.6	4.21	4.93	4.76	4.72E-08	-1.113668845	down	[L]	Replication, recombination and repair	Molecular Function: ubiquitin-protein transferase activity (GO:0004842);; Cellular Component: nucleus (GO:0005634);; Cellular Component: cytoplasm (GO:0005737);; Biological Process: protein ubiquitination (GO:0016567);; Molecular Function: ligase activity (GO:0016874);;	--	[S]	Function unknown	Armadillo/beta-catenin-like repeat;; U-box domain;; Armadillo-like	U-box domain-containing protein 11 OS=Arabidopsis thaliana OX=3702 GN=PUB11 PE=2 SV=2	O	Posttranslational modification, protein turnover, chaperones	U-box domain-containing protein 11 [Jatropha curcas]
c29902.graph_c1	2540	3795	2796	730	1958	1027	71.85	120.47	105.02	29.11	76.93	39.53	0.00182247	-1.112193387	down	--	--	Molecular Function: anthranilate N-benzoyltransferase activity (GO:0047672);;	K15400|6.49149e-156|rcu:8274229|K15400 omega-hydroxypalmitate O-feruloyl transferase [EC:2.3.1.188] | (RefSeq) omega-hydroxypalmitate O-feruloyl transferase	--	--	Transferase family;; Transferase family	Omega-hydroxypalmitate O-feruloyl transferase OS=Arabidopsis thaliana OX=3702 GN=HHT1 PE=1 SV=1	S	Function unknown	PREDICTED: omega-hydroxypalmitate O-feruloyl transferase [Ricinus communis]
c18813.graph_c1	457	606	397	184	264	134	36.46	54.96	41.12	20.57	29.45	14.78	0.000493588	-1.110233929	down	[M]	Cell wall/membrane/envelope biogenesis	Molecular Function: 3-oxo-5-beta-steroid 4-dehydrogenase activity (GO:0047568);; Molecular Function: coenzyme binding (GO:0050662);; Biological Process: oxidation-reduction process (GO:0055114);;	--	--	--	--	3-oxo-Delta(4,5)-steroid 5-beta-reductase OS=Arabidopsis thaliana OX=3702 GN=VEP1 PE=1 SV=1	S	Function unknown	putative progesterone 5beta-reductase [Passiflora incarnata]
c24407.graph_c0	283	157	148	46	82	102	24.32	15	15.54	5.99	9.75	12.11	0.002987353	-1.109595807	down	--	--	Molecular Function: transcription factor activity, sequence-specific DNA binding (GO:0003700);; Cellular Component: nucleus (GO:0005634);; Biological Process: regulation of transcription, DNA-templated (GO:0006355);; Molecular Function: sequence-specific DNA binding (GO:0043565);;	--	--	--	--	--	--	--	PREDICTED: nodulation-signaling pathway 2 protein-like [Populus euphratica]
c32348.graph_c0	17053	12509	9176	6591	4011	4335	292.78	239.63	208.37	159.97	93.76	99.22	0.000100987	-1.108953688	down	[O]	Posttranslational modification, protein turnover, chaperones	Molecular Function: ATP binding (GO:0005524);; Biological Process: protein folding (GO:0006457);; Biological Process: response to stress (GO:0006950);; Molecular Function: unfolded protein binding (GO:0051082);;	K04079|0|gmx:100807416|K04079 molecular chaperone HtpG | (RefSeq) heat shock cognate protein 80	[O]	Posttranslational modification, protein turnover, chaperones	Hsp90 protein;; Histidine kinase-, DNA gyrase B-, and HSP90-like ATPase;; Histidine kinase-, DNA gyrase B-, and HSP90-like ATPase	Heat shock protein 81-1 OS=Oryza sativa subsp. japonica OX=39947 GN=HSP81-1 PE=3 SV=2	O	Posttranslational modification, protein turnover, chaperones	Heat shock protein Hsp90 family [Trema orientalis]
c21909.graph_c0	5064	5162	3170	2396	1244	1502	315.17	363.09	257.6	207.09	105.53	123.85	0.000493588	-1.108779832	down	--	--	Cellular Component: chloroplast thylakoid membrane (GO:0009535);; Cellular Component: integral component of membrane (GO:0016021);;	--	--	--	--	Stress enhanced protein 1, chloroplastic OS=Arabidopsis thaliana OX=3702 GN=SEP1 PE=2 SV=1	S	Function unknown	stress enhanced protein 1, chloroplastic [Quercus suber]
c23137.graph_c0	11811	15886	6559	3491	5191	4941	367.06	552.34	267.94	152.5	222.1	206.81	3.13E-05	-1.10846062	down	--	--	--	--	--	--	BURP domain	BURP domain protein RD22 OS=Arabidopsis thaliana OX=3702 GN=RD22 PE=2 SV=1	S	Function unknown	hypothetical protein POPTR_006G243700v3 [Populus trichocarpa]
c30078.graph_c0	853	951	892	206	513	395	39.22	50.6	52.99	14.64	31.55	25.51	0.000509179	-1.108348783	down	--	--	Molecular Function: DNA binding (GO:0003677);; Molecular Function: transcription factor activity, sequence-specific DNA binding (GO:0003700);; Cellular Component: nucleus (GO:0005634);; Biological Process: regulation of transcription, DNA-templated (GO:0006355);; Molecular Function: protein dimerization activity (GO:0046983);;	--	[K]	Transcription	SRF-type transcription factor (DNA-binding and dimerisation domain);; K-box region	Agamous-like MADS-box protein AGL19 OS=Arabidopsis thaliana OX=3702 GN=AGL19 PE=1 SV=1	K	Transcription	agamous-like MADS-box protein AGL19 isoform X1 [Herrania umbratica]
c26644.graph_c0	159	110	146	66	50	47	5.62	4.32	6.37	3.13	2.27	2.11	0.005221144	-1.105566445	down	--	--	--	--	--	--	--	--	S	Function unknown	uncharacterized protein LOC110669840 isoform X2 [Hevea brasiliensis]
c25249.graph_c0	4488	3571	2685	1740	1419	1066	115.21	103.47	90.96	63.74	50.32	36.34	2.20E-05	-1.103794124	down	--	--	Cellular Component: integral component of membrane (GO:0016021);; Biological Process: carbohydrate transmembrane transport (GO:0034219);; Molecular Function: sugar transmembrane transporter activity (GO:0051119);;	K15382|9.06334e-97|jcu:105649736|K15382 solute carrier family 50 (sugar transporter) | (RefSeq) bidirectional sugar transporter SWEET2a-like	[R]	General function prediction only	Sugar efflux transporter for intercellular exchange	Bidirectional sugar transporter SWEET2a OS=Sorghum bicolor OX=4558 GN=SWEET2A PE=3 SV=1	U	Intracellular trafficking, secretion, and vesicular transport	bidirectional sugar transporter SWEET2a-like [Hevea brasiliensis]
c33575.graph_c0	352	808	501	152	327	191	17.8	46.03	33.2	10.82	22.93	13.16	0.008103095	-1.102590914	down	--	--	Biological Process: proteolysis (GO:0006508);;	--	--	--	Trypsin and protease inhibitor	Alpha-amylase/subtilisin inhibitor OS=Oryza sativa subsp. japonica OX=39947 GN=RASI PE=1 SV=2	--	--	PREDICTED: alpha-amylase/subtilisin inhibitor-like [Populus euphratica]
c13316.graph_c0	128	109	86	35	58	34	12.42	12.09	10.77	4.74	7.91	4.6	0.004006635	-1.101590023	down	--	--	--	--	--	--	Protein of unknown function, DUF538	Uncharacterized protein At5g01610 OS=Arabidopsis thaliana OX=3702 GN=At5g01610 PE=1 SV=1	S	Function unknown	PREDICTED: uncharacterized protein At5g01610 isoform X1 [Ricinus communis]
c30448.graph_c0	5464	6943	4474	2118	2393	2436	73.54	101.81	79.86	38.48	43.75	42.08	1.73E-09	-1.101354105	down	--	--	Molecular Function: ATP binding (GO:0005524);; Cellular Component: kinesin complex (GO:0005871);; Biological Process: microtubule-based movement (GO:0007018);; Molecular Function: microtubule binding (GO:0008017);; Molecular Function: ATP-dependent microtubule motor activity, plus-end-directed (GO:0008574);;	K10395|0|rcu:8288572|K10395 kinesin family member 4/21/27 | (RefSeq) kinesin-like protein FRA1	[Z]	Cytoskeleton	Kinesin motor domain;; Kinesin motor domain;; Microtubule binding	Kinesin-like protein KIN-4A OS=Gossypium hirsutum OX=3635 GN=KIN4A PE=2 SV=1	Z	Cytoskeleton	PREDICTED: chromosome-associated kinesin KIF4-like isoform X3 [Populus euphratica]
c28331.graph_c0	1237	1264	847	539	348	444	64.89	74.49	59.85	36.32	22.1	27.2	2.15E-05	-1.099479892	down	--	--	Cellular Component: apoplast (GO:0048046);;	--	[I]	Lipid transport and metabolism	GDSL-like Lipase/Acylhydrolase	GDSL esterase/lipase CPRD49 OS=Arabidopsis thaliana OX=3702 GN=CPRD49 PE=2 SV=1	E	Amino acid transport and metabolism	GDSL esterase/lipase CPRD49-like [Manihot esculenta]
c19167.graph_c0	365	546	322	126	227	147	20.14	33.94	23.43	9.84	17.45	11.07	0.000505546	-1.098839408	down	--	--	Molecular Function: oleoyl-[acyl-carrier-protein] hydrolase activity (GO:0004320);; Biological Process: fatty acid biosynthetic process (GO:0006633);; Molecular Function: palmitoyl-(protein) hydrolase activity (GO:0008474);; Molecular Function: myristoyl-[acyl-carrier-protein] hydrolase activity (GO:0016295);; Molecular Function: palmitoyl-[acyl-carrier-protein] hydrolase activity (GO:0016296);; …	K10781|4.63098e-63|jcu:105639285|K10781 fatty acyl-ACP thioesterase B [EC:3.1.2.14 3.1.2.21] | (RefSeq) palmitoyl-acyl carrier protein thioesterase, chloroplastic	--	--	Acyl-ATP thioesterase	Palmitoyl-acyl carrier protein thioesterase, chloroplastic OS=Cuphea hookeriana OX=36775 GN=FATB1 PE=2 SV=1	I	Lipid transport and metabolism	palmitoyl-acyl carrier protein thioesterase, chloroplastic-like [Hevea brasiliensis]
c27987.graph_c0	183	232	128	61	94	61	4.42	6.41	3.96	2.15	3.08	1.89	0.001265292	-1.097404225	down	--	--	Molecular Function: aspartic-type endopeptidase activity (GO:0004190);; Biological Process: proteolysis (GO:0006508);; Biological Process: protein catabolic process (GO:0030163);;	--	[O]	Posttranslational modification, protein turnover, chaperones	Xylanase inhibitor N-terminal;; Eukaryotic aspartyl protease;; Xylanase inhibitor C-terminal;; Xylanase inhibitor C-terminal	Aspartyl protease family protein 1 OS=Arabidopsis thaliana OX=3702 GN=APF1 PE=1 SV=1	O	Posttranslational modification, protein turnover, chaperones	hypothetical protein POPTR_007G063800v3 [Populus trichocarpa]
c29220.graph_c0	770	538	537	238	229	287	56.77	47.06	51.98	25.24	21.45	27.91	5.05E-07	-1.097127649	down	--	--	--	--	--	--	--	--	S	Function unknown	hypothetical protein POPTR_001G344700v3 [Populus trichocarpa]
c23409.graph_c0	3953	3608	2680	1176	1634	1431	77.96	79.94	70.33	33.04	44.02	38.23	4.85E-13	-1.094935441	down	--	--	--	--	[A]	RNA processing and modification	RING-variant domain	--	O	Posttranslational modification, protein turnover, chaperones	PREDICTED: uncharacterized protein LOC8275155 [Ricinus communis]
c25527.graph_c0	1197	1563	940	336	651	538	26.92	41.27	27.94	10.52	20.25	15.73	3.41E-05	-1.093000044	down	--	--	--	--	--	--	--	--	S	Function unknown	PREDICTED: uncharacterized protein LOC105123354 isoform X3 [Populus euphratica]
c28588.graph_c2	676	839	595	210	351	317	15.79	21.7	17.8	6.62	10.92	9.45	5.35E-06	-1.09150492	down	--	--	Cellular Component: extracellular region (GO:0005576);;	--	--	--	Neprosin activation peptide;; Neprosin	--	S	Function unknown	uncharacterized protein LOC110664755 [Hevea brasiliensis]
c27813.graph_c0	449	298	249	179	113	90	12.92	9.59	9.45	7.32	4.48	3.49	0.003610922	-1.090182541	down	--	--	--	--	--	--	AP2 domain	Dehydration-responsive element-binding protein 2C OS=Arabidopsis thaliana OX=3702 GN=DREB2C PE=2 SV=2	K	Transcription	dehydration-responsive element-binding protein 2C-like isoform X2 [Hevea brasiliensis]
c22378.graph_c0	328	292	172	101	118	98	7.32	7.28	5.08	3.19	3.62	2.94	5.29E-05	-1.088672205	down	--	--	--	--	--	--	--	Protein NETWORKED 4B OS=Arabidopsis thaliana OX=3702 GN=NET4B PE=2 SV=1	S	Function unknown	hypothetical protein POPTR_0019s08970g [Populus trichocarpa]
c28293.graph_c0	1433	1041	1370	596	646	315	41.75	36.36	61.05	34.9	36.2	16.01	0.001914309	-1.086705495	down	--	--	--	--	[O]	Posttranslational modification, protein turnover, chaperones	DnaJ domain	--	O	Posttranslational modification, protein turnover, chaperones	hypothetical protein POPTR_005G020300v3 [Populus trichocarpa]
c32799.graph_c0	214	230	138	66	93	77	7.55	9.03	6.63	3.42	5.32	3.64	0.000180914	-1.084171573	down	[T]	Signal transduction mechanisms	Molecular Function: protein kinase activity (GO:0004672);; Cellular Component: membrane (GO:0016020);; Biological Process: phosphorylation (GO:0016310);;	--	--	--	Protein tyrosine kinase;; Protein kinase domain;; PAN-like domain;; Protein tyrosine kinase;; Protein kinase domain;; Domain of unknown function (DUF3403)	G-type lectin S-receptor-like serine/threonine-protein kinase B120 OS=Arabidopsis thaliana OX=3702 GN=B120 PE=2 SV=1	T	Signal transduction mechanisms	PREDICTED: G-type lectin S-receptor-like serine/threonine-protein kinase B120 [Populus euphratica]
c32889.graph_c0	533	409	288	203	139	143	32.07	27.81	22.64	17.17	11.63	11.78	0.000281743	-1.083883058	down	--	--	--	--	--	--	--	--	S	Function unknown	conserved hypothetical protein [Ricinus communis]
c22466.graph_c0	423	658	335	111	233	234	16.18	28.49	16.78	5.93	12.43	12.09	0.001881331	-1.083401722	down	--	--	Cellular Component: extracellular region (GO:0005576);; Cellular Component: cell wall (GO:0005618);; Biological Process: plant-type cell wall organization (GO:0009664);; Cellular Component: membrane (GO:0016020);;	--	--	--	Lytic transglycolase;; Pollen allergen	Expansin-A13 OS=Arabidopsis thaliana OX=3702 GN=EXPA13 PE=2 SV=2	G	Carbohydrate transport and metabolism	hypothetical protein CISIN_1g0244571mg, partial [Citrus sinensis]
c28771.graph_c1	1422	1399	1167	551	506	609	26.12	28.3	28.76	14.02	12.1	14.58	3.10E-09	-1.080367644	down	--	--	Molecular Function: carboxymethylenebutenolidase activity (GO:0008806);;	--	[R]	General function prediction only	--	Endo-1,3;1,4-beta-D-glucanase OS=Zea mays OX=4577 PE=1 SV=1	Q	Secondary metabolites biosynthesis, transport and catabolism	hypothetical protein EUGRSUZ_H03609 [Eucalyptus grandis]
c17217.graph_c0	236	326	195	87	120	104	6.25	9.65	6.82	3.26	4.38	3.7	0.000216815	-1.079344155	down	--	--	--	--	--	--	TCP family transcription factor	Transcription factor TCP9 OS=Arabidopsis thaliana OX=3702 GN=TCP9 PE=1 SV=1	K	Transcription	TCP1 [Passiflora morifolia]
c27417.graph_c0	108	80	82	36	33	39	3.95	3.25	3.91	1.85	1.7	1.91	0.006103223	-1.078175706	down	--	--	Molecular Function: protein serine/threonine phosphatase activity (GO:0004722);; Biological Process: protein dephosphorylation (GO:0006470);; Molecular Function: metal ion binding (GO:0046872);;	--	[T]	Signal transduction mechanisms	--	Probable protein phosphatase 2C 35 OS=Arabidopsis thaliana OX=3702 GN=At3g06270 PE=2 SV=1	T	Signal transduction mechanisms	PREDICTED: probable protein phosphatase 2C 35 [Ricinus communis]
c12975.graph_c0	159	200	144	66	69	72	4.39	6.14	5.22	2.56	2.61	2.66	0.000499435	-1.07395249	down	[O]	Posttranslational modification, protein turnover, chaperones	--	K17479|6.13151e-151|pop:POPTR_0006s04010g|K17479 glutaredoxin domain-containing cysteine-rich protein 1 | (RefSeq) POPTRDRAFT_416706; glutaredoxin family protein	[O]	Posttranslational modification, protein turnover, chaperones	Glutaredoxin	Uncharacterized protein At5g39865 OS=Arabidopsis thaliana OX=3702 GN=At5g39865 PE=2 SV=1	O	Posttranslational modification, protein turnover, chaperones	uncharacterized protein At3g28850-like [Hevea brasiliensis]
c33544.graph_c0	212	186	187	85	62	93	21.4	21.48	24.34	11.98	8.8	13.12	0.000807024	-1.073650662	down	--	--	Cellular Component: membrane (GO:0016020);;	--	[D]	Cell cycle control, cell division, chromosome partitioning	Organ specific protein	--	S	Function unknown	PREDICTED: uncharacterized protein LOC105134729 [Populus euphratica]
c30393.graph_c0	711	679	548	220	313	284	7.59	7.9	7.59	3.42	4.22	4.67	1.29E-08	-1.072937112	down	--	--	--	--	[R]	General function prediction only	PPR repeat;; PPR repeat family;; PPR repeat;; Pentatricopeptide repeat domain;; Microtubule binding;; Kinesin motor domain;; Kinesin motor domain	Pentatricopeptide repeat-containing protein At5g56310 OS=Arabidopsis thaliana OX=3702 GN=PCMP-E13 PE=2 SV=1	S	Function unknown	pentatricopeptide repeat-containing protein At5g56310 [Hevea brasiliensis]
c31494.graph_c0	1353	1632	1175	478	623	659	14.05	18.71	16.28	6.94	8.81	9.11	3.85E-08	-1.072632139	down	--	--	Biological Process: obsolete protein import into nucleus, docking (GO:0000059);; Biological Process: nuclear pore organization (GO:0006999);; Molecular Function: structural constituent of nuclear pore (GO:0017056);; Cellular Component: nuclear pore inner ring (GO:0044611);;	--	--	--	N-terminal C2 in EEIG1 and EHBP1 proteins	--	S	Function unknown	uncharacterized protein LOC110658495 isoform X1 [Hevea brasiliensis]
c13008.graph_c0	253	373	183	60	144	125	6.62	11.32	6.32	3.24	5.4	4.39	0.005587384	-1.0721029	down	--	--	Molecular Function: transcription cofactor activity (GO:0003712);; Molecular Function: histone acetyltransferase activity (GO:0004402);; Cellular Component: nucleus (GO:0005634);; Biological Process: regulation of transcription, DNA-templated (GO:0006355);; Molecular Function: zinc ion binding (GO:0008270);; Biological Process: histone acetylation (GO:0016573);;	--	[K]	Transcription	BTB/POZ domain;; TAZ zinc finger	BTB/POZ and TAZ domain-containing protein 4 OS=Arabidopsis thaliana OX=3702 GN=BT4 PE=1 SV=1	S	Function unknown	hypothetical protein POPTR_0007s09840g [Populus trichocarpa]
c28649.graph_c0	141	140	145	58	65	53	3.12	3.53	4.28	1.82	2.06	1.58	0.001711551	-1.071464643	down	--	--	--	--	[Z]	Cytoskeleton	--	Kinesin-like protein KIN-4C OS=Arabidopsis thaliana OX=3702 GN=KIN4C PE=2 SV=2	Z	Cytoskeleton	kinesin-like protein KIN-4C [Manihot esculenta]
c28900.graph_c0	4013	2654	2336	1344	978	1347	91	66.99	70.6	43.84	30.39	40.36	6.66E-06	-1.069902476	down	[DZ]	Cell cycle control, cell division, chromosome partitioning ;; Cytoskeleton	Molecular Function: kinase activity (GO:0016301);; Biological Process: phosphorylation (GO:0016310);;	--	[S]	Function unknown	Regulator of chromosome condensation (RCC1) repeat;; Regulator of chromosome condensation (RCC1) repeat	Ultraviolet-B receptor UVR8 OS=Arabidopsis thaliana OX=3702 GN=UVR8 PE=1 SV=1	DZ	--	hypothetical protein SOVF_079260 isoform B [Spinacia oleracea]
[truncated: 56 more rows]
