# Supplementary material for: Transcriptome analysis of yellow passion fruit in response to cucumber mosaic virus infection
Source: PLoS One. 2021 Feb 24;16(2):e0247127. doi: 10.1371/journal.pone.0247127 (PMC7904197; doi:10.1371/journal.pone.0247127)
Supplement: S3 Data — (XLS) [file pone.0247127.s014.xls]

## Sheet: Data S3
#GO_classify1	GO_classify2	DEGs Numbers
#Total_gene		1030
cellular component	extracellular region	52
cellular component	cell	429
cellular component	nucleoid	1
cellular component	membrane	400
cellular component	virion	1
cellular component	cell junction	27
cellular component	membrane-enclosed lumen	7
cellular component	macromolecular complex	64
cellular component	organelle	236
cellular component	extracellular region part	7
cellular component	organelle part	91
cellular component	virion part	1
cellular component	membrane part	314
cellular component	cell part	424
cellular component	symplast	27
molecular function	transcription factor activity, protein binding	4
molecular function	nucleic acid binding transcription factor activity	32
molecular function	catalytic activity	625
molecular function	signal transducer activity	16
molecular function	structural molecule activity	14
molecular function	transporter activity	74
molecular function	binding	452
molecular function	electron carrier activity	17
molecular function	antioxidant activity	15
molecular function	metallochaperone activity	0
molecular function	protein tag	0
molecular function	translation regulator activity	0
molecular function	nutrient reservoir activity	11
molecular function	molecular transducer activity	16
biological process	reproduction	4
biological process	cell killing	0
biological process	immune system process	4
biological process	metabolic process	630
biological process	cellular process	568
biological process	reproductive process	19
biological process	biological adhesion	0
biological process	signaling	45
biological process	multicellular organismal process	44
biological process	developmental process	45
biological process	growth	12
biological process	locomotion	1
biological process	single-organism process	461
biological process	biological phase	0
biological process	rhythmic process	2
biological process	response to stimulus	151
biological process	localization	112
biological process	multi-organism process	12
biological process	biological regulation	169
biological process	cellular component organization or biogenesis	65
