# Supplementary material for: Transcriptome analysis of yellow passion fruit in response to cucumber mosaic virus infection
Source: PLoS One. 2021 Feb 24;16(2):e0247127. doi: 10.1371/journal.pone.0247127 (PMC7904197; doi:10.1371/journal.pone.0247127)
Supplement: S4 Data — (XLS) [file pone.0247127.s015.xls]

## Sheet: Sheet1
#ID	Class_Name	Numbers
R	General function prediction only	140
O	Posttranslational modification, protein turnover, chaperones	100
T	Signal transduction mechanisms	65
G	Carbohydrate transport and metabolism	61
E	Amino acid transport and metabolism	59
Q	Secondary metabolites biosynthesis, transport and catabolism	59
I	Lipid transport and metabolism	55
K	Transcription	44
C	Energy production and conversion	42
P	Inorganic ion transport and metabolism	33
Z	Cytoskeleton	29
S	Function unknown	26
A	RNA processing and modification	13
D	Cell cycle control, cell division, chromosome partitioning	12
V	Defense mechanisms	12
F	Nucleotide transport and metabolism	12
J	Translation, ribosomal structure and biogenesis	10
L	Replication, recombination and repair	10
M	Cell wall/membrane/envelope biogenesis	8
U	Intracellular trafficking, secretion, and vesicular transport	8
W	Extracellular structures	6
B	Chromatin structure and dynamics	5
H	Coenzyme transport and metabolism	1
