# Supplementary material for: Transcriptome analysis of yellow passion fruit in response to cucumber mosaic virus infection
Source: PLoS One. 2021 Feb 24;16(2):e0247127. doi: 10.1371/journal.pone.0247127 (PMC7904197; doi:10.1371/journal.pone.0247127)
Supplement: S5 Data — (XLS) [file pone.0247127.s016.xls]

## Sheet: Sheet1
pathway_term	ko_id	rich_factor	qvalue	gene_number
Phenylpropanoid biosynthesis	ko00940	3.11706	4.90361e-05	24
Plant hormone signal transduction	ko04075	2.42537	0.000100499	34
Valine, leucine and isoleucine degradation	ko00280	3.13871	0.0361671	12
Cyanoamino acid metabolism	ko00460	3.34121	0.0363405	11
Cysteine and methionine metabolism	ko00270	2.16774	0.274798	16
Sesquiterpenoid and triterpenoid biosynthesis	ko00909	5.79454	0.391898	4
Arginine and proline metabolism	ko00330	2.43712	0.51364	11
Starch and sucrose metabolism	ko00500	1.7408	0.765161	22
beta-Alanine metabolism	ko00410	2.56804	0.785118	9
Fatty acid degradation	ko00071	2.30172	0.79168	11
alpha-Linolenic acid metabolism	ko00592	2.35403	0.955481	10
Galactose metabolism	ko00052	2.38719	1	9
Lysine degradation	ko00310	2.74637	1	7
Pentose and glucuronate interconversions	ko00040	2.13562	1	11
Nitrogen metabolism	ko00910	2.75594	1	6
Plant-pathogen interaction	ko04626	1.64235	1	15
Fatty acid metabolism	ko01212	1.78582	1	11
Pentose phosphate pathway	ko00030	1.82838	1	10
Steroid biosynthesis	ko00100	2.47793	1	5
Histidine metabolism	ko00340	2.41439	1	5
